# Supplementary material for: A Prader–Willi locus lncRNA cloud modulates diurnal genes and energy expenditure
Source: Hum Mol Genet. 2013 Jun 13;22(21):4318–28. doi: 10.1093/hmg/ddt281 (PMC3792690; doi:10.1093/hmg/ddt281)
Supplement: Supplementary Data [file supp_ddt281_ddt281supp_tables.xlsx]

## Sheet: S1. ChIRP bound genes
Supplemental Table 1
List of genes identifed by ChIRP-seq.
gene_id
0610007L01Rik
0610010B08Rik
0610010F05Rik
0610012G03Rik
0610037L13Rik
1110001J03Rik
1110003E01Rik
1110004F10Rik
1110008L16Rik
1110017D15Rik
1110020A21Rik
1110037F02Rik
1190002H23Rik
1190005F20Rik
1200016B10Rik
1500010J02Rik
1600002D24Rik
1600020E01Rik
1700003E16Rik
1700003M07Rik
1700007B14Rik
1700007K13Rik
1700007L15Rik
1700012B07Rik
1700013F07Rik
1700018B08Rik
1700019N12Rik
1700021K19Rik
1700030K09Rik
1700034F02Rik
1700047I17Rik2
1700054N08Rik
1700066J24Rik
1700080N15Rik
1700088E04Rik
1700101I11Rik
1700112E06Rik
1700113I22Rik
1700125H20Rik
1810026J23Rik
1810058I24Rik
1810062O18Rik
2010012O05Rik
2010015L04Rik
2010106G01Rik
2010109A12Rik
2010111I01Rik
2010300C02Rik
2200002D01Rik
2210409E12Rik
2310028H24Rik
2310042D19Rik
2310046A06Rik
2400003C14Rik
2410042D21Rik
2410089E03Rik
2500003M10Rik
2610005L07Rik
2610035D17Rik
2610301B20Rik
2610316D01Rik
2610507B11Rik
2700062C07Rik
2810004N23Rik
2810006K23Rik
2810025M15Rik
2810032G03Rik
2810408M09Rik
2810442N19Rik
2810468N07Rik
2810471M01Rik
2900056M20Rik
2900064A13Rik
3000002C10Rik
3010026O09Rik
3110001I22Rik
3110056K07Rik
3830408C21Rik
4632427E13Rik
4732471D19Rik
4833420G17Rik
4833422C13Rik
4833424O15Rik
4833439L19Rik
4921513D23Rik
4921515E04Rik
4921528I01Rik
4930402H24Rik
4930404A10Rik
4930413G21Rik
4930432K21Rik
4930444A02Rik
4930467D21Rik
4930502E09Rik
4930502E18Rik
4930515L03Rik
4930515L19Rik
4930525D18Rik
4930528A17Rik
4930546C10Rik
4930549G23Rik
4930557J02Rik
4930558K02Rik
4930579G18Rik
4930591A17Rik
4931403E22Rik
4931406P16Rik
4931428F04Rik
4931429P17Rik
4932412D23Rik
4933407C03Rik
4933407H18Rik
4933408B17Rik
4933409K07Rik
4933417E11Rik
4933421E11Rik
4933424G06Rik
4933426D04Rik
4933433P14Rik
4933439F18Rik
5031425E22Rik
5031439G07Rik
5033411D12Rik
5330417C22Rik
5730405O15Rik
5730419I09Rik
5730455P16Rik
5930434B04Rik
6330512M04Rik
6330549D23Rik
6820431F20Rik
8430410A17Rik
8430422H06Rik
9030025P20Rik
9130014G24Rik
9130015A21Rik
9130024F11Rik
9230110C19Rik
9430021M05Rik
9530002B09Rik
9830001H06Rik
9830132P13
A130077B15Rik
A430107O13Rik
A530032D15Rik
A530072M11Rik
A630066F11Rik
A830080D01Rik
A930011O12Rik
A930013F10Rik
AI464131
Aacs
Aars
Aarsd1
Abca17
Abca2
Abca3
Abcb4
Abcb7
Abcb8
Abcb9
Abcc3
Abcc5
Abcc8
Abcf3
Abcg1
Abcg2
Abhd14a
Abhd14b
Abhd6
Abi1
Abl2
Ablim1
Ablim2
Acadm
Acbd5
Accn2
Accn3
Acer3
Acin1
Acn9
Aco1
Acoxl
Acsl5
Acta2
Actb
Actg1
Actn1
Actn4
Actr10
Actr1b
Actr2
Actr3b
Actr6
Acy1
Acyp1
Adam15
Adamts10
Adamtsl1
Adcy7
Adcy9
Adcyap1
Adipor1
Adk
Adnp
Adrb1
Afg3l2
Afm
Aftph
Agap3
Agbl1
Agbl4
Agmat
Agps
Ahnak
Aim1
Ak5
Akap7
Akap8
Akap8l
Akap9
Akirin1
Akr1c14
Akt2
Alas1
Aldh7a1
Aldh9a1
Alg11
Alg2
Alg6
Alox8
Ambra1
Amhr2
Amot
Amt
Amz2
Angpt1
Ankfy1
Ankhd1
Ankib1
Ankrd12
Ankrd13c
Ankrd29
Ankrd34a
Ankrd40
Ankrd42
Ankrd45
Anks1b
Ankzf1
Ano3
Anp32e
Antxr1
Antxr2
Aox4
Ap1g1
Ap1s2
Ap2m1
Ap3d1
Ap3s1
Apba2
Apol7d
Apoo
App
Aptx
Ar
Arfgap1
Arhgap10
Arhgap12
Arhgap21
Arhgap23
Arhgap24
Arhgap31
Arhgap5
Arhgap6
Arhgef1
Arhgef12
Arid4a
Arid5b
Arih2
Arl15
Arl4c
Arl8a
Armc2
Armc4
Armcx1
Arnt2
Arntl
Arpc2
Arpc4
Arsa
Arsg
Arvcf
As3mt
Asb13
Asb6
Astn1
Astn2
Asxl3
Atad2
Atad2b
Ate1
Atf2
Atf4
Atg12
Atg14
Atg2b
Atg4c
Atg9a
Atl1
Atox1
Atp1b2
Atp2a1
Atp2b4
Atp5g1
Atp5g2
Atp5g3
Atp5l
Atp6v0a1
Atp7b
Atp8a1
Atp8b1
Atp9b
Atpaf2
Atrn
Atrx
Atxn1
Atxn7l1
Atxn7l3
Auts2
Avl9
B130024G19Rik
B230206F22Rik
B230219D22Rik
B3galtl
B3gnt2
B3gnt9-ps
B3gntl1
B630005N14Rik
B930007M17Rik
BC016423
BC018242
BC018507
BC021785
BC024582
BC031361
BC037032
BC048562
BC049715
BC052040
BC057079
Bace1
Bach2
Bag2
Bag6
Bai3
Baiap2
Bcan
Bcas3
Bcl11a
Bclaf1
Bcorl1
Bcs1l
Bdp1
Bet1l
Bex1
Bfar
Bicc1
Birc6
Bmpr1a
Bmpr2
Bnip2
Bnip3l
Boll
Bptf
Brcc3
Brd2
Brd7
Brpf1
Brpf3
Btaf1
Btbd7
C030030A07Rik
C130022K22Rik
C1qb
C1qc
C230081A13Rik
C330019G07Rik
C330021F23Rik
Cab39
Cabp1
Cacna1a
Cacna1b
Cacna2d1
Cacna2d3
Cacnb2
Cacnb4
Cacng3
Cacng7
Cacng8
Cadm2
Cadps
Cadps2
Calb2
Calr
Camk1d
Camk2a
Camk2g
Camsap1
Capn1
Capzb
Car7
Carf
Casc4
Casd1
Casp1
Catsper2
Cav2
Cbll1
Cbx1
Cbx5
Cbx6
Cc2d1a
Ccdc12
Ccdc124
Ccdc159
Ccdc163
Ccdc164
Ccdc43
Ccdc45
Ccdc48
Ccdc64
Ccdc84
Ccdc9
Ccdc90b
Ccdc91
Ccl25
Ccnc
Ccni
Ccnt2
Ccpg1
Ccr10
Ccs
Cct5
Cd163l1
Cd2ap
Cd2bp2
Cd300lg
Cd302
Cd53
Cdc20
Cdc27
Cdc42bpb
Cdc42bpg
Cdc5l
Cdca8
Cdh1
Cdh12
Cdh13
Cdh19
Cdh23
Cdh24
Cdh6
Cdhr3
Cdk11b
Cdk13
Cdk14
Cdk2ap1
Cdk5
Cdk8
Cdnf
Ceacam20
Celf2
Celf4
Celsr1
Cend1
Cep250
Cep57l1
Cep76
Cerk
Chchd4
Chchd6
Chd6
Chd9
Chek2
Chl1
Chm
Chpt1
Chrm1
Chst5
Chsy1
Chtf18
Chuk
Cic
Cisd1
Ckap5
Ckb
Ckmt1
Clcc1
Clec16a
Clint1
Clip2
Clip3
Clnk
Clspn
Clstn1
Clta
Cltc
Cmbl
Cmpk1
Cmtm6
Cnbp
Cndp2
Cnot2
Cnp
Cntln
Cntn3
Cntn4
Cntnap1
Cntnap2
Cntnap5b
Cntnap5c
Cog4
Coil
Col11a1
Col14a1
Col17a1
Col6a2
Col6a6
Commd10
Comt
Cops7a
Coq10b
Coro6
Cox5a
Cpne1
Cpne6
Cpne9
Cpsf6
Creb1
Crebbp
Crebzf
Crem
Crhbp
Crim1
Crk
Cryzl1
Cse1l
Csk
Csmd1
Csmd3
Csnk1a1
Csnk1e
Csnk1g1
Csnk1g3
Cspg4
Cspp1
Csrp2bp
Ctbp2
Ctcf
Ctnna2
Ctnna3
Ctnnbl1
Ctnnd1
Ctnnd2
Ctsc
Ctsh
Ctsl
Ctsz
Cuedc2
Cul4b
Cux1
Cyb5d1
Cyb5r1
Cyb5r4
Cygb
Cylc1
Cyld
Cyp2t4
Cyp46a1
Cyp7b1
D10Bwg1379e
D10Wsu102e
D130009I18Rik
D130017N08Rik
D230025D16Rik
D2hgdh
D330041H03Rik
D330045A20Rik
D630041G03Rik
D6Mm5e
Dab1
Dab2
Daglb
Dand5
Dapk1
Dapk3
Dars
Dazap1
Dbn1
Dbt
Dbx2
Dcakd
Dcun1d2
Ddhd1
Ddi2
Ddx19a
Ddx19b
Ddx27
Ddx41
Ddx5
Ddx6
Deaf1
Dennd1a
Dennd2a
Dennd5b
Depdc1a
Derl1
Dgat1
Dgkb
Dgkg
Dgki
Dguok
Dhcr7
Dhdds
Dhx40
Diap1
Dip2b
Dip2c
Dis3l
Dis3l2
Dkk4
Dlc1
Dld
Dleu2
Dlg1
Dlg2
Dlg4
Dlg5
Dlgap1
Dlgap4
Dmd
Dmwd
Dnahc7b
Dnajc15
Dnajc16
Dnajc2
Dner
Dnm3
Dnmt3a
Dntt
Dok3
Dok6
Dopey2
Dpf1
Dpf3
Dph1
Dph5
Dpy19l1
Dpy19l4
Dpyd
Drg1
Dscam
Dscaml1
Dse
Dst
Dstn
Dtl
Dtnb
Dtwd2
Dus3l
Dync1i1
Dync1i2
Dync1li1
E2f4
E330034G19Rik
Eaf2
Eapp
Ebf1
Ecd
Ece1
Echs1
Eda2r
Edem3
Eef1a1
Eef2
Eef2k
Efcab7
Efhd1
Efna4
Efna5
Egfem1
Egfr
Egln2
Egr4
Ehbp1
Ehd3
Eif1
Eif2a
Eif2ak4
Eif2b4
Eif2c2
Eif2d
Eif3c
Eif3h
Eif4e
Eif4enif1
Eif4g3
Eif4h
Eif5
Ell3
Elmo3
Elmod1
Elovl1
Elovl7
Eme2
Eml5
Enox1
Epb4.1l2
Epb4.9
Epha10
Epha3
Epha6
Eprs
Eps15l1
Eps8l1
Epsti1
Ept1
Erbb4
Erc1
Erc2
Erlin1
Erp29
Erp44
Esf1
Esrra
Etl4
Etnk1
Ets2
Evi5
Ewsr1
Exoc3l
Exoc4
Exoc5
Exoc6
Exoc6b
Exosc6
Extl2
Extl3
Eya3
Ezh1
F2r
F630043A04Rik
F830045P16Rik
Faah
Fabp7
Fahd1
Fam120a
Fam126b
Fam132a
Fam149a
Fam154a
Fam169a
Fam171a2
Fam172a
Fam174b
Fam175b
Fam177a
Fam188b
Fam189a1
Fam18a
Fam193b
Fam19a1
Fam49b
Fam53c
Fam54b
Fam60a
Fam63b
Fam65a
Fam81a
Fam83d
Fam96a
Fam96b
Fam98a
Fanci
Fancm
Fars2
Fasn
Fat3
Fbxl12
Fbxl15
Fbxl17
Fbxl18
Fbxl20
Fbxl7
Fbxo34
Fbxo42
Fbxo45
Fcgr3
Fcgrt
Fdps
Fermt2
Fermt3
Fev
Fgd4
Fgf1
Fgf14
Fgfr2
Fhit
Ficd
Fkbp3
Fkbp4
Fkbp5
Flnb
Fn3k
Fnbp1
Fndc3b
Fntb
Foxh1
Foxj2
Foxn2
Foxp1
Frat1
Frmpd4
Frs2
Fshr
Fstl5
Fuca1
Furin
Fus
Fut8
Fut9
Fxyd5
Fyb
Fyn
Fzd3
G3bp1
G3bp2
Gabarapl1
Gabbr1
Gabbr2
Gabra3
Gabra5
Gabrd
Gabrg2
Gabrg3
Gadd45b
Gadd45gip1
Gal3st3
Galk2
Galnt13
Galnt6
Galntl1
Gas5
Gas8
Gatad2a
Gatsl2
Gbf1
Gdap2
Gfm1
Gfm2
Gfod1
Gfod2
Gfpt1
Gga1
Gga3
Ggcx
Ggh
Ggnbp2
Ggps1
Ghr
Gja1
Gkap1
Gla
Glb1l
Gle1
Glg1
Glmn
Glo1
Glrb
Glud1
Glyr1
Gm10052
Gm10058
Gm10069
Gm10096
Gm10147
Gm10230
Gm10486
Gm10487
Gm10488
Gm10658
Gm11545
Gm11744
Gm12359
Gm12789
Gm13152
Gm13238
Gm13247
Gm13298
Gm13363
Gm13944
Gm14405
Gm14632
Gm14819
Gm1568
Gm15760
Gm15800
Gm16023
Gm16381
Gm16973
Gm16998
Gm17821
Gm19782
Gm2012
Gm20268
Gm266
Gm2a
Gm3219
Gm3893
Gm4736
Gm4836
Gm5086
Gm5460
Gm5591
Gm5643
Gm5820
Gm5918
Gm6086
Gm6602
Gm7714
Gm7854
Gm9846
Gm9962
Gmeb2
Gmps
Gna12
Gnai1
Gnao1
Gne
Gng10
Gng13
Gng2
Gnl3l
Gnpat
Golga2
Golga3
Golga5
Golga7
Gopc
Gpatch8
Gpbp1
Gpc1
Gpc3
Gpc5
Gpc6
Gpd2
Gphn
Gpr107
Gpr35
Gpr62
Gpsm2
Gpt
Grhpr
Gria1
Gria4
Grik1
Grk5
Grm1
Grm7
Grm8
Grtp1
Gsdma3
Gsk3b
Gtf2a2
Gtf2f1
Gtf2h1
Gtf2ird2
Gtf3c2
Gtf3c3
Gucy1a2
Gucy1a3
Gxylt2
H2-DMa
H3f3a
H3f3b
Hagh
Hapln1
Hapln4
Hdx
Heatr5b
Hectd1
Hecw1
Helb
Herc1
Herc3
Herpud1
Hexb
Hfm1
Hgsnat
Hhat
Hhipl1
Hip1
Hipk2
Hira
Hist1h2af
Hist1h2ao
Hist1h2ap
Hist1h2bh
Hist1h2bq
Hist1h2br
Hist1h3f
Hist1h3g
Hist1h4n
Hmgcl
Hmgn5
Hmgxb4
Hn1
Hnrnpa1
Hnrnpa2b1
Hnrnpc
Hnrnpd
Hnrnph1
Hnrnph2
Hnrnpr
Homer1
Hook3
Hoxb9
Hps5
Hrh2
Hsbp1
Hscb
Hsd17b11
Hsd17b4
Hsdl2
Hsf1
Hsf5
Hsp90ab1
Hspa14
Hspa4l
Htr5a
Htt
Hunk
Huwe1
Hyal2
Hydin
Id3
Ide
Idua
Igbp1
Igf2r
Igfals
Igfbp4
Ikzf2
Il17d
Il1rapl1
Il1rapl2
Il27
Il31ra
Ilf2
Immp2l
Immt
Impact
Ing1
Inhba
Ino80d
Inpp4a
Inpp5f
Inpp5k
Insig2
Insr
Ints2
Ints4
Invs
Ip6k1
Ipo7
Ipw
Iqcb1
Iqcj-schip1
Iqck
Ireb2
Irgq
Itga11
Itga9
Itgav
Itih5
Itsn1
Jag2
Jagn1
Jakmip2
Jam2
Jarid2
Jazf1
Jmjd1c
Jph3
Kank2
Kbtbd2
Kbtbd3
Kbtbd7
Kcmf1
Kcnc2
Kcnip1
Kcnip2
Kcnj4
Kcnj5
Kcnma1
Kcnmb2
Kcnmb4
Kcnq5
Kcns3
Kctd1
Kctd14
Kctd16
Kctd20
Kctd7
Kdm3b
Kdm4c
Kdm5c
Kdm6b
Khdrbs3
Khsrp
Kif13a
Kif1a
Kif1b
Kif24
Kif3a
Kif3b
Kifc2
Kifc5b
Kit
Klf9
Klhdc8b
Klhl10
Klhl11
Klhl4
Kndc1
Kpna1
Kpna3
Krba1
Ky
LOC100503496
Lace1
Lamb1
Lamc3
Lamp1
Laptm4b
Large
Lars
Lass2
Lca5l
Ldb1
Ldb3
Leprotl1
Letm2
Lgi2
Lhcgr
Lhfpl1
Lhx5
Lifr
Limch1
Lims1
Lin7a
Lix1l
Lman2l
Lmf1
Lmln
Lmna
Lmtk2
Lmtk3
Lmx1a
Lonp2
Lphn3
Lrch3
Lrfn5
Lrp1b
Lrp8
Lrrc16b
Lrrc2
Lrrc27
Lrrc42
Lrrc48
Lrrc51
Lrrc58
Lrrc59
Lrrc7
Lrrc8a
Lrrtm3
Lsm12
Lsm14a
Lsmd1
Lsr
Ltn1
Luc7l2
Luc7l3
Luzp2
Lxn
Ly6c1
Ly6c2
Ly75
Lyrm1
Lyrm4
Lyst
Lztfl1
Macrod2
Madd
Maea
Magi2
Magoh
Malat1
Man1a
Man1a2
Map2k2
Map3k10
Map3k3
Map3k5
Map3k7
Map4k5
Mapk8ip2
Mapk8ip3
Mapre2
March1
March2
March7
Mark4
Mast4
Mat2a
Mat2b
Mau2
Mbd2
Mbnl1
Mbnl2
Mboat7
Mbtd1
Mbtps1
Mcf2l
Mcm10
Mcm3ap
Mcmbp
Mctp1
Mdga2
Mdm4
Me3
Meaf6
Mecp2
Med13l
Med15
Men1
Met
Mettl14
Mfn2
Mfsd11
Mfsd8
Mgat4c
Mgat5b
Mgmt
Miat
Mical2
Micall1
Micu1
Mif4gd
Minpp1
Mir124a-1
Mir150
Mir1896
Mir1956
Mir1966
Mir3064
Mir3076
Mir3078
Mir3094
Mir374
Mir374c
Mir3966
Mir421
Mir466i
Mir5109
Mir5117
Mir5121
Mir568
Mir670
Mir682
Mir684-1
Mir767
Mkln1
Mlf2
Mlh3
Mll3
Mll5
Mllt3
Mllt4
Mlycd
Mmachc
Mmd2
Mmp16
Mms19
Mnat1
Mob3b
Mob4
Morc2a
Morf4l1
Mosc2
Mospd3
Mpdz
Mpeg1
Mphosph8
Mphosph9
Mpl
Mpnd
Mpp2
Mpv17
Mro
Mrp63
Mrpl15
Mrpl32
Mrpl40
Mrpl46
Mrps11
Mrps2
Mrps34
Mrps7
Msh5
Msl1
Mt1
Mt2
Mta3
Mtap7d2
Mtch1
Mtcp1
Mtdh
Mthfd1l
Mtif2
Mtmr3
Mtmr4
Mtmr6
Mto1
Mtor
Mtx2
Mup20
Mut
Myh10
Myl4
Myl9
Mylk
Myo16
Myo18a
Myo1f
Myo1h
Myo9a
Myoz3
Myst3
Myst4
Myt1
N4bp1
N4bp2l2
Naa11
Naa15
Naa25
Nacc1
Nae1
Naip1
Nampt
Nap1l2
Nap1l5
Napepld
Ncald
Ncam1
Ncam2
Ncan
Ncbp2
Nck1
Nckap5
Ncl
Ncoa1
Ncoa2
Ncor1
Ncrna00086
Ndel1
Ndn
Ndnl2
Ndufa13
Ndufaf1
Ndufb11
Ndufb2
Ndufb3
Ndufb7
Ndufs4
Nebl
Negr1
Nek1
Nek3
Nek5
Nek7
Nell1
Nell2
Nenf
Neu1
Nf1
Nf2
Nfatc3
Nfe2
Nfia
Nfil3
Nfkbia
Nfs1
Nfx1
Nfyc
Ngf
Nhlrc4
Nhsl2
Nicn1
Nipal3
Nipsnap1
Nkain1
Nkain2
Nkiras1
Nkrf
Nlgn1
Nlk
Nme3
Nme5
Nmnat2
Nmt1
Nolc1
Nom1
Nop58
Nos1
Nosip
Nova1
Npcd
Nr1h2
Nr1i2
Nr2f6
Nr6a1
Nrbf2
Nrg3
Nrp2
Nrxn1
Nrxn3
Nsd1
Nsl1
Nsun4
Nt5c
Nt5e
Ntf3
Ntm
Ntng1
Nts
Nubp1
Nubp2
Nudt2
Numb
Nup210
Nup210l
Nup93
Nvl
Nwd1
Oca2
Ocel1
Odf2
Odz2
Ogt
Olfm1
Olfml2a
Olfr1219
Olfr281
Oma1
Opa1
Ophn1
Orai2
Oraov1
Osbp
Osbpl2
Osbpl9
Ovca2
Oxct1
Oxr1
Pabpc4
Pafah1b3
Paics
Paip1
Pak7
Park2
Parn
Parp3
Pax6os1
Pbrm1
Pcbd2
Pcbp1
Pcbp4
Pcdh15
Pcdh19
Pcdh7
Pcdh9
Pcdha4-g
Pcdhb15
Pcdhb16
Pcdhga1
Pcdhga10
Pcdhga11
Pcdhga12
Pcdhga2
Pcdhga3
Pcdhga4
Pcdhga5
Pcdhga6
Pcdhga7
Pcdhga8
Pcdhga9
Pcdhgb1
Pcdhgb2
Pcdhgb4
Pcdhgb5
Pcdhgb6
Pcdhgb7
Pcdhgb8
Pcdhgc3
Pcdhgc4
Pcdhgc5
Pcgf3
Pcmt1
Pcnxl2
Pcnxl3
Pcsk2
Pcyox1
Pdcd11
Pddc1
Pde1c
Pde4a
Pde4b
Pde4d
Pde5a
Pde6a
Pde7b
Pde8a
Pdia3
Pdik1l
Pdk1
Pdlim7
Pdpn
Pdxdc1
Pdzd2
Pdzd4
Pecam1
Peg10
Pes1
Pet112l
Pex1
Pex5
Pfdn1
Pfkfb2
Pfkfb3
Pfkl
Pgam1
Pgbd1
Pgcp
Pgd
Pgm2
Phactr1
Phc3
Phf20
Phf21a
Phf3
Phgdh
Phkg1
Phlpp1
Phrf1
Phtf2
Phyhd1
Pid1
Pigc
Pigl
Pigq
Pigu
Pigx
Pigy
Pigz
Pik3cd
Pik3r3
Pikfyve
Pin1
Pip4k2a
Pip5k1b
Pir
Pisd
Pisd-ps1
Pisd-ps2
Pisd-ps3
Pitpna
Pitpnc1
Pja2
Pkd1l3
Pkhd1
Pla2g16
Pla2g4e
Plcd1
Plcd4
Plch1
Plcl2
Plekha4
Plekhg2
Plekhh3
Plekhn1
Plk1s1
Plod1
Plxdc1
Plxna2
Plxnc1
Pnkd
Pno1
Pnpla8
Pnpt1
Poglut1
Polb
Pold1
Pold4
Poldip3
Polg
Polg2
Poln
Polr1b
Polr2f
Polr2g
Pou2f2
Ppa1
Pphln1
Ppil2
Ppip5k1
Ppm1a
Ppm1b
Ppm1g
Ppm1k
Ppp1r12a
Ppp1r12b
Ppp1r14d
Ppp1r15a
Ppp1r16a
Ppp1r16b
Ppp1r26
Ppp1r9a
Ppp2r1a
Ppp2r2a
Ppp2r2b
Ppp2r3c
Ppp3cc
Ppp6r3
Pqbp1
Pramel7
Prdx1
Prdx5
Prdx6b
Prepl
Prex1
Prkaa1
Prkag2
Prkar1b
Prkcb
Prkce
Prkd1
Prkd2
Prkg1
Prkg2
Prkrip1
Proca1
Prpf39
Prpf6
Prpf8
Prps2
Prr13
Prr19
Prr22
Prr24
Prrc2a
Prrg1
Prrx1
Prss45
Prtg
Psap
Psd3
Psma2
Psmb6
Psmc2
Psmd12
Psmd14
Psmd7
Psmf1
Psmg2
Psmg4
Ptcd2
Ptdss2
Ptgfrn
Ptk2
Ptk2b
Ptma
Ptp4a1
Ptpn1
Ptpn13
Ptpn2
Ptpn3
Ptpn7
Ptpn9
Ptprm
Ptrh2
Pttg1
Pum2
Purb
Pus10
Pus7
Pvr
Pwp1
Pxk
Qars
Qrich1
R3hdm1
R3hdm2
Rab1
Rab10
Rab11fip4
Rab13
Rab21
Rab23
Rab2a
Rab30
Rab34
Rab3ip
Rab40b
Rab6b
Rabep1
Rabep2
Rabgap1l
Rabgef1
Rabggta
Rad17
Rad23a
Ralyl
Ramp2
Ranbp10
Rap1gap
Rapgef4
Rasal2
Rasgrf2
Rasl11a
Rasl2-9-ps
Rb1cc1
Rbbp6
Rbck1
Rbfox2
Rbm10
Rbm12
Rbm22
Rbm3
Rbx1
Rcn3
Reep3
Reep5
Rem2
Reps2
Rere
Resp18
Rev3l
Rexo2
Rffl
Rfwd2
Rfx5
Rfx7
Rg9mtd1
Rgag4
Rgnef
Rgs20
Rgs7
Rgs7bp
Rhbdd1
Rheb
Rhoa
Rhot1
Ric8
Rif1
Rilp
Rims1
Rin2
Rmnd5a
Rnaseh1
Rnf111
Rnf114
Rnf115
Rnf123
Rnf125
Rnf13
Rnf157
Rnf185
Rnf214
Rnf216
Rnf219
Rnu11
Rnu12
Rnu73b
Robo2
Rock1
Rock2
Rorb
Rpap2
Rpgrip1
Rpl13
Rpl13a
Rpl14
Rpl15
Rpl29
Rpl36a
Rpl5
Rpp25
Rps11
Rps12
Rps15
Rps19-ps3
Rps19bp1
Rps25
Rps26
Rps27
Rps27a
Rps3
Rps3a
Rps6
Rps7
Rrad
Rragd
Rrbp1
Rrn3
Rrp9
Rsph3a
Rsph3b
Rsph6a
Rspry1
Rtf1
Rtkn
Rtn1
Rundc1
Ruvbl1
Rwdd3
Ryr2
Ryr3
Sae1
Samhd1
Sart3
Satb2
Sbds
Sbk1
Sbno1
Scamp1
Scamp4
Scamp5
Scaper
Scara5
Scarb2
Scd3
Scfd2
Scg5
Schip1
Scn8a
Scrt1
Sdf2
Sdk1
Sec16a
Sec61a1
Sec61b
Seh1l
Selk
Sema3d
Sema3e
Senp2
Senp5
Senp8
Sepn1
Sept6
Sept9
Serbp1
Sergef
Serp1
Serpinf2
Setx
Sez6
Sf3b2
Sfi1
Sfrs18
Sfswap
Sfxn2
Sgip1
Sgms1
Sh2b1
Sh2d3c
Sh3bp5
Sh3bp5l
Sh3gl1
Sh3pxd2b
Shank3
Shoc2
Siah1b
Sik1
Sil1
Sin3a
Sipa1
Sipa1l2
Sipa1l3
Sirt4
Skap1
Skil
Sla
Slc12a9
Slc13a4
Slc16a12
Slc16a7
Slc17a6
Slc1a2
Slc1a3
Slc22a23
Slc23a2
Slc25a12
Slc25a17
Slc25a21
Slc25a23
Slc25a41
Slc25a46
Slc27a5
Slc28a1
Slc29a1
Slc2a6
Slc33a1
Slc35a1
Slc35b2
Slc35e2
Slc37a4
Slc38a1
Slc3a1
Slc41a2
Slc44a1
Slc44a2
Slc45a4
Slc4a4
Slc5a1
Slc5a5
Slco2a1
Slit2
Slit3
Slmap
Slu7
Smarca1
Smarca2
Smarca4
Smarca5
Smarcc1
Smarcc2
Smarcd1
Smc1a
Smc4
Smchd1
Smek1
Smg1
Smg5
Smg7
Smpd4
Smurf1
Smyd3
Smyd4
Snap47
Snapc1
Snapc3
Snapin
Snd1
Snhg12
Snora16a
Snora33
Snora44
Snora61
Snora75
Snord100
Snord116
Snord116l1
Snord116l2
Snord15a
Snord15b
Snord32a
Snord33
Snord34
Snord35a
Snord35b
Snord37
Snord47
Snord58b
Snord64
Snord67
Snord68
Snord73a
Snord99
Snrpg
Snrpn
Sntb1
Sntg1
Snurf
Snx1
Snx27
[truncated: 406 more rows]

## Sheet: S2. ChIRP genes GO analysis
Supplemental Table S2.
GO Analysis for genes associated with 116HG peaks.
Category	Term	Count	%	PValue	Genes	List Total	Pop Hits	Pop Total	Fold Enrichment	Bonferroni	Benjamini	FDR
GOTERM_BP_5	GO:0044267~cellular protein metabolic process	345	15.0655	2.31915e-15	RPL14, RPL13, RPL15, 4930444A02RIK, VPRBP, RNF216, PRKG2, PRKG1, 1700113I22RIK, C230081A13RIK, CD2AP, MAP3K7, USP53, MAP3K5, APP, USP54, WWP2, WNK4, WWP1, TLK1, OGT, MRPL32, EIF2B4, TYRO3, 2810006K23RIK, ZC3HC1, PTPRM, ROCK1, ROCK2, AARS, MECP2, UBR4, MARK4, SPAG9, UBR7, HUWE1, SIAH1B, RPS15, RPS12, FBXL7, RPS11, NEK5, EIF2AK4, NEK7, GGCX, ERBB4, NEK3, FARS2, NEK1, RAD23A, RFFL, CHEK2, ASB13, PXK…	1386	2088	12272	1.46299	4.20364e-12	4.20364e-12	3.9635e-12
GOTERM_BP_5	GO:0015031~protein transport	123	5.37118	6.14531e-09	XPO1, XPO6, AP1G1, LMAN2L, USE1, VPS53, SRP19, VPS33B, HOOK3, KIF13A, RABGEF1, RAB23, VPS13A, GLE1, D230025D16RIK, RAB21, SCAMP4, SCAMP5, SCAMP1, ATG9A, ACTN4, SRP54A, VPS45, SRP54B, ERP29, VPS41, ARNTL, SYNJ2BP, SEC61B, LYST, SRP72, RAB13, ERC1, RAB10, ARFGAP1, AFTPH, DERL1, SNX6, MTX2, SNX1, NFKBIA, CCDC91, RFFL, CHCHD4, RIMS1, RAB40B, TOMM7, CSE1L, DOPEY2, STX11, TRAM1, SEC61A1, AP2M1, RILP, A…	1386	651	12272	1.67292	1.10799e-05	5.53998e-06	1.04378e-05
GOTERM_BP_5	GO:0006464~protein modification process	205	8.95197	1.86568e-08	4930444A02RIK, PRKG2, PRKG1, C230081A13RIK, MAP3K7, MAP3K5, APP, WWP2, WWP1, WNK4, TLK1, OGT, TYRO3, PTPRM, ROCK1, ROCK2, MECP2, MARK4, SPAG9, HUWE1, SIAH1B, NEK5, EIF2AK4, NEK7, GGCX, NEK3, ERBB4, NEK1, CHEK2, PXK, ST6GAL1, MAP2K2, CREBBP, PTPN13, TRIO, EPHA3, CDC42BPG, EPHA6, PARP3, GRK5, SMURF1, CDC42BPB, UBE2G2, EIF2A, TTLL3, HSF1, EEF2K, SIK1, PHKG1, ADNP, HERC3, DGUOK, HERC1, GRM1, RBBP6, S…	1386	1260	12272	1.44057	3.36377e-05	1.12127e-05	3.16886e-05
GOTERM_BP_5	GO:0043632~modification-dependent macromolecule catabolic process	100	4.36681	2.4073e-08	VPRBP, RNF216, SAE1, CD2AP, USP53, USP54, WWP2, WWP1, RABGEF1, RBCK1, RPS27A, ZC3HC1, DTL, UBR4, PSMA2, DCUN1D2, TRIM33, HUWE1, UBR7, SIAH1B, TRIM32, FBXL7, ASB6, DERL1, RAD23A, UBE2V1, RFFL, ASB13, UBAC1, RAB40B, RBX1, ARIH2, UBE2D2, STAMBPL1, FBXO42, FBXO45, HECTD1, CDC20, ATE1, UBE2E3, SMURF1, FBXO34, UBE2E1, HECW1, UBE2G2, SENP8, SENP5, FBXL12, USP10, FBXL15, USP15, FBXL17, USP14, NFX1, USP13…	1386	508	12272	1.74296	4.34027e-05	1.08508e-05	4.0888e-05
GOTERM_BP_5	GO:0030163~protein catabolic process	106	4.62882	4.92463e-08	USE1, VPRBP, RNF216, SAE1, CD2AP, USP53, USP54, WWP2, WWP1, RABGEF1, RBCK1, RPS27A, ZC3HC1, DTL, UBR4, PSMA2, DCUN1D2, TRIM33, HUWE1, UBR7, SIAH1B, TRIM32, YME1L1, FBXL7, ASB6, DERL1, RAD23A, UBE2V1, RFFL, ASB13, UBAC1, RAB40B, RBX1, ARIH2, UBE2D2, PSMB6, STAMBPL1, FBXO42, FBXO45, HECTD1, CDC20, AFG3L2, ATE1, UBE2E3, PSMC2, SMURF1, FBXO34, UBE2E1, HECW1, SPG7, UBE2G2, SENP8, SENP5, FBXL12, USP10,…	1386	556	12272	1.68804	8.87871e-05	1.7758e-05	8.36447e-05
GOTERM_BP_5	GO:0044257~cellular protein catabolic process	101	4.41048	2.10595e-07	VPRBP, RNF216, SAE1, CD2AP, USP53, USP54, WWP2, WWP1, RABGEF1, RBCK1, RPS27A, ZC3HC1, DTL, UBR4, PSMA2, DCUN1D2, TRIM33, HUWE1, UBR7, SIAH1B, TRIM32, FBXL7, ASB6, DERL1, RAD23A, UBE2V1, RFFL, ASB13, UBAC1, RAB40B, RBX1, ARIH2, PSMB6, UBE2D2, STAMBPL1, FBXO42, FBXO45, HECTD1, CDC20, ATE1, UBE2E3, SMURF1, FBXO34, UBE2E1, HECW1, UBE2G2, SENP8, SENP5, FBXL12, USP10, FBXL15, USP15, FBXL17, USP14, NFX1…	1386	537	12272	1.66533	0.000379631	6.32819e-05	0.000357695
GOTERM_BP_5	GO:0016568~chromatin modification	51	2.22707	7.08537e-06	MORF4L1, EZH1, HIRA, CTCF, CBX6, MEN1, MLL5, SMARCD1, RTF1, TLK1, MLL3, KDM5C, MYST4, MYST3, SATB2, BRCC3, MECP2, UBN1, DAPK3, EYA3, HUWE1, BPTF, SMARCA5, RUVBL1, JMJD1C, SMARCA1, NSD1, KDM6B, SMARCA4, DPF3, MEAF6, TRRAP, CHD9, PBRM1, KDM3B, DNMT3A, CSRP2BP, CREBBP, SMYD3, WHSC1, ATXN7L3, UIMC1, BCORL1, SMARCC1, MSL1, WHSC1L1, SMARCC2, KDM4C, PHF21A, NCOR1, RERE	1386	236	12272	1.91342	0.0126937	0.00182333	0.0120338
GOTERM_BP_5	GO:0006886~intracellular protein transport	55	2.40175	3.40595e-05	XPO1, CLTA, XPO6, AP1G1, TIMM17B, PEX5, AP3S1, CLTC, SRP19, IMMP2L, AP1S2, D230025D16RIK, RAMP2, SRP54A, SRP54B, VPS41, ARNTL, STXBP4, SYNJ2BP, CDK5, MFN2, ATG4C, IPO7, TOMM20, TOM1, SRP72, RAB13, RAB10, KPNA3, KPNA1, YWHAZ, DERL1, MTX2, NFKBIA, SNX1, RFFL, RIMS1, TOMM7, CSE1L, CHM, AP3D1, SCG5, STX11, SEC61A1, AP2M1, RAB2A, HTT, YWHAE, YWHAG, TOM1L2, GSK3B, RAB1, NOP58, GGA1, XPO7, GGA3	1386	276	12272	1.76444	0.0595628	0.00764691	0.0578343
GOTERM_BP_5	GO:0016310~phosphorylation	116	5.0655	5.12557e-05	STK38, CSPG4, 4930444A02RIK, PRKG2, PRKG1, C230081A13RIK, MAP3K7, APP, UQCR10, MAP3K5, WNK4, STK39, TLK1, INSR, FRS2, EGFR, TYRO3, CSNK1G1, ROCK1, ROCK2, MADD, PIK3CD, MECP2, MARK4, SPAG9, MAP4K5, DLD, CSNK1G3, NEK5, EIF2AK4, NEK7, FGFR2, NEK3, ERBB4, NEK1, BMPR2, EPHA10, PXK, CHEK2, 2810408M09RIK, PTK2, SBK1, LMTK2, LMTK3, FGD4, MAP2K2, MET, TRIO, EPHA3, CDC42BPG, EPHA6, PRKAR1B, ULK2, GRK5, MTO…	1386	718	12272	1.43049	0.0882746	0.010216	0.0870222
GOTERM_CC_5	GO:0005737~cytoplasm	951	41.5284	1.24897e-23	USE1, VPS53, VPRBP, SGMS1, TMEM143, ITSN1, SART3, APP, JAGN1, OGT, CAB39, LRRC7, CDH23, PCBD2, NDNL2, SRP54A, VPS45, SRP54B, PIK3CD, MECP2, VPS41, TMEM130, MARK4, MED15, RYR3, BACE1, RYR2, ARL8A, EIF2AK4, SH3GL1, HSD17B11, MTX2, RIC8, PABPC4, NFKBIA, CHCHD4, SULT4A1, SPATS2, MTCP1, PPP2R2B, ACER3, NTF3, CYP46A1, PAIP1, GGH, GAS8, VDAC3, BFAR, CYP7B1, CDC42BPG, MLYCD, RAB1, PPP2R3C, CDC42BPB, LXN,…	1676	6468	14249	1.25003	5.45802e-21	5.45802e-21	1.76449e-20
GOTERM_CC_5	GO:0043229~intracellular organelle	1112	48.559	1.58248e-15	USE1, VPS53, RORB, SGMS1, SART3, TMEM143, ITSN1, APP, PQBP1, JAGN1, OGT, CDH23, PCBD2, NDNL2, SRP54A, SRP54B, VPS45, MECP2, ZSCAN4B, VPS41, TMEM130, MARK4, MED15, RYR3, PRKRIP1, BACE1, RYR2, ARL8A, EIF2AK4, SH3GL1, MTX2, RAD23A, NFKBIA, CHCHD4, FOXH1, SFRS18, ARIH2, MTCP1, PPP2R2B, ZC3H14, ASXL3, ACER3, KIF3B, ESRRA, KIF3A, NTF3, CYP46A1, ZC3H18, GGH, GAS8, VDAC3, USF2, BFAR, CYP7B1, NOLC1, MLYCD…	1676	8186	14249	1.1549	6.79234e-13	3.39617e-13	2.19824e-12
GOTERM_CC_5	GO:0043231~intracellular membrane-bounded organelle	981	42.8384	1.94128e-11	USE1, VPS53, RORB, SGMS1, TMEM143, ITSN1, SART3, APP, PQBP1, JAGN1, OGT, PCBD2, NDNL2, SRP54A, VPS45, SRP54B, MECP2, ZSCAN4B, VPS41, TMEM130, MED15, RYR3, PRKRIP1, BACE1, RYR2, ARL8A, SH3GL1, MTX2, RAD23A, NFKBIA, CHCHD4, FOXH1, SFRS18, ARIH2, MTCP1, PPP2R2B, ZC3H14, ACER3, ASXL3, ESRRA, NTF3, CYP46A1, ZC3H18, GGH, GAS8, VDAC3, USF2, BFAR, CYP7B1, NOLC1, MLYCD, RAB1, RGS7, PARP3, RERE, PPP2R3C, T…	1676	7255	14249	1.14959	8.4834e-09	2.8278e-09	2.74255e-08
GOTERM_CC_5	GO:0044444~cytoplasmic part	592	25.8515	1.43155e-08	HGSNAT, RPL14, RPL13, RPL15, NAA15, USE1, MPV17, VPS53, SGMS1, ITSN1, TMEM143, ACTG1, APP, JAGN1, D230025D16RIK, CDH23, OPA1, ROCK1, PCBD2, ROCK2, SRP54A, VPS45, SRP54B, PIK3CD, MECP2, ZHX3, VPS41, SPIRE1, TMEM130, MARK4, SPAG9, NME3, TRAPPC9, RYR3, BACE1, RPS15, RPS12, TRAPPC4, RYR2, ARL8A, YME1L1, RPS11, MYO18A, TRAPPC3, EIF2AK4, SH3GL1, GGCX, MGAT5B, MTX2, RIC8, NFKBIA, CCDC91, CHCHD4, MTIF2, …	1676	4184	14249	1.20293	6.25584e-06	1.56396e-06	2.02242e-05
GOTERM_CC_5	GO:0044446~intracellular organelle part	467	20.393	1.97816e-08	KIFC2, MPV17, INTS2, SGMS1, SART3, ACTG1, APP, CDCA8, INTS4, D230025D16RIK, LUC7L3, CDH23, OPA1, ROCK1, ROCK2, SRP54A, MPDZ, SRP54B, MECP2, VPS41, MARK4, MED15, RYR3, RPS15, PRKRIP1, TRAPPC4, RYR2, ARL8A, MYO18A, TRAPPC3, MTX2, CHCHD4, FOXH1, SFRS18, PPP2R2B, GPD2, DNMT3A, ACER3, KIF3B, KIF3A, NTF3, GAS8, VDAC3, SYNE1, NOLC1, H3F3A, H3F3B, RERE, RANBP10, TAF1B, PDIA3, AP3S1, RPS19BP1, ACN9, AP1S2…	1676	3194	14249	1.24306	8.64453e-06	1.72891e-06	2.79465e-05
GOTERM_CC_5	GO:0030054~cell junction	91	3.9738	1.53853e-06	SYT1, GRIK1, ITSN1, CALB2, WNK4, CDH24, SCAMP5, PCDHGA12, PCDHGA11, MAGI2, MPDZ, TANC1, PSD3, ACTN1, CTNNA3, CTNNA2, OPHN1, TRAPPC4, RAB13, ERC2, DST, SSH2, RIMS1, CAPZB, TPRGL, PTK2, ARPC2, DMD, GABRD, PHACTR1, GABRA3, GABRA5, SYT12, DENND1A, SNAPIN, HOMER1, SHANK3, LIN7A, ABCB4, CADPS2, TRIP6, PDZD2, CDC42BPB, PCDHGA9, CLSTN1, FERMT2, GABBR1, PCDHGA8, GJA1, GABBR2, PCDHGA3, PCDHGA2, ARHGAP21, G…	1676	470	14249	1.64609	0.000672113	0.00011205	0.00217355
GOTERM_CC_5	GO:0005634~nucleus	589	25.7205	3.551e-06	NAA15, MPV17, INTS2, RORB, SGMS1, SART3, CDCA8, NAA11, INTS4, PHTF2, PQBP1, TLK1, OGT, LUC7L3, PCBD2, NDNL2, SRP54A, SRP54B, GM13247, MECP2, ZHX2, ZSCAN4B, ZHX3, MED15, PRKRIP1, RAD23A, NFKBIA, URGCP, FOXH1, SFRS18, ARIH2, PIR, ZC3H14, DNMT3A, ASXL3, ESRRA, ZC3H18, CLCC1, EME2, USF2, SYNE1, NOLC1, H3F3A, RGS7, RWDD3, H3F3B, PARP3, PPP2R3C, RERE, TAF1B, ZFP385B, BACH2, EZH1, PHF20, NAP1L2, NAP1L5,…	1676	4315	14249	1.1605	0.00155059	0.00022166	0.00501657
GOTERM_CC_5	GO:0043232~intracellular non-membrane-bounded organelle	281	12.2707	3.12295e-05	KIFC2, MRPL40, DYNC1LI1, VAPA, PDLIM7, RPL14, RPL13, RPL15, HIRA, HMGN5, CD2AP, HOOK3, ACTG1, KIF13A, CDCA8, APP, SIN3A, MRPL32, CDH23, OXR1, ROCK1, ROCK2, MPDZ, TANC1, MECP2, UBR4, POLB, VPS41, SPIRE1, MARK4, CTNNA3, CTNNA2, PRKRIP1, RPS15, RPS12, RPS11, SRP72, DBN1, MYO18A, MRPL46, EIF2AK4, CAPZB, MYO9A, RPS25, RPS26, RPS27, NOM1, DMD, POLN, PBRM1, PPP2R2B, NKRF, DNMT3A, KIF3B, KIF3A, CREBBP, P…	1676	1919	14249	1.24492	0.0135548	0.00170449	0.0441106
GOTERM_MF_5	GO:0032559~adenyl ribonucleotide binding	251	10.9607	2.97528e-14	KIFC2, DYNC1LI1, ADCY7, 4930444A02RIK, PRKG2, PRKG1, 1700113I22RIK, C230081A13RIK, ACTG1, MAP3K7, KIF13A, MAP3K5, ATP2B4, WNK4, TLK1, RAPGEF4, HFM1, NWD1, TYRO3, ROCK1, ROCK2, PIK3CD, AARS, MARK4, NME5, NME3, YME1L1, NEK5, MYO18A, EIF2AK4, NEK7, NEK3, ERBB4, PFKFB3, NEK1, PFKFB2, FARS2, CHEK2, PXK, MYO9A, DCAKD, KIF3B, KIF3A, MAP2K2, TRIO, EPRS, AARSD1, DDX5, AFG3L2, ABCG1, EPHA3, ABCG2, DDX6, CC…	1132	1460	10222	1.55242	9.31299e-12	9.31299e-12	4.00124e-11
GOTERM_MF_5	GO:0005509~calcium ion binding	133	5.80786	1.1395e-05	SYT1, NELL1, NELL2, JAG2, ITSN1, CBX6, CALB2, FAHD1, SLC25A23, FSTL5, CAB39, CDH24, TBC1D9B, CDH23, PCDHGA12, PCDHGA10, PCDHGA11, ACTN4, NCALD, LRP1B, CDHR3, ACTN1, STIM1, CATSPER2, RASGRF2, VSNL1, RYR2, DST, MYL4, EFCAB7, ITGA11, CACNB2, CACNB4, CALR, MYL9, DMD, ITGAV, TTYH2, PLCH1, GPD2, CACNA2D1, TRPC4, PCDH15, TKT, CELSR1, CACNA2D3, FURIN, PCDH19, DAGLB, SLC25A12, CADPS2, ATP2A1, RHOT1, PPP2R…	1132	840	10222	1.42976	0.0035603	0.00178174	0.0153245
GOTERM_MF_5	GO:0016462~pyrophosphatase activity	105	4.58515	2.60059e-05	KIFC2, DYNC1LI1, FHIT, ATP1B2, GNA12, SETX, KIF13A, DDX27, ATP2B4, GNG2, HFM1, NUDT2, OPA1, SRP54A, SRP54B, EEF2, NVL, ATP9B, REM2, SMARCA5, YME1L1, RAB13, SMARCA1, SMARCA2, MYO18A, RAD17, SMARCA4, MYL4, GNAI1, ABCA2, MTIF2, ABCA3, MYO9A, MYL9, GFM2, GFM1, DDX41, EEF1A1, ABCB9, KIF3B, KIF3A, ABCB8, ATAD2, MYO1F, MYO1H, AFG3L2, DDX5, ABCB7, ABCG1, DDX6, PPA1, ABCG2, ABCB4, PSMC2, ATP2A1, MYO16, DH…	1132	640	10222	1.48149	0.00810692	0.00270964	0.0349708
GOTERM_MF_5	GO:0004672~protein kinase activity	97	4.23581	3.15368e-05	STK38, 4930444A02RIK, PRKG2, PRKG1, C230081A13RIK, MAP3K7, MAP3K5, WNK4, STK39, TLK1, INSR, EGFR, TYRO3, CSNK1G1, ROCK1, ROCK2, MARK4, MAP4K5, CSNK1G3, NEK5, EIF2AK4, NEK7, FGFR2, ERBB4, NEK3, NEK1, BMPR2, EPHA10, CHEK2, PXK, 2810408M09RIK, PTK2, SBK1, LMTK2, LMTK3, PTPN3, MAP2K2, MET, TRIO, SMG1, EPHA3, CDC42BPG, EPHA6, ULK2, GRK5, MTOR, ABL2, MYLK, CDC42BPB, PRKAG2, PAK7, EEF2K, CSK, SIK1, CDK1…	1132	583	10222	1.50242	0.00982262	0.00246475	0.0424069
UP_TISSUE	Brain	1082	47.2489	7.87342e-43	1500010J02RIK, CRHBP, USE1, PGAM1, RORB, VPRBP, ITSN1, 4933407H18RIK, LPHN3, APP, PQBP1, OGT, CDH24, LRRC7, CDH23, TMEFF2, NDNL2, TRHR2, VPS45, SIPA1L2, BTBD7, SIPA1L3, OLFML2A, VPS41, TMEM135, MED15, RYR3, BACE1, RYR2, EIF2AK4, SH3GL1, ORAI2, GATSL2, TNRC18, MTX2, RAD23A, 2410089E03RIK, PABPC4, NFKBIA, CACNB4, SLC29A1, SH3BP5L, FOXH1, SFRS18, SULT4A1, ARIH2, VWA5B1, KBTBD7, PPP2R2B, SGIP1, LAPTM…	2144	7313	19868	1.37107	1.99985e-40	1.99985e-40	1.02539e-39
UP_TISSUE	Brain cortex	138	6.0262	1.47653e-17	SYT1, DYNC1LI1, 1500010J02RIK, SRCIN1, CADM2, 4930444A02RIK, MPV17, ITSN1, MAP3K7, LPHN3, TMEM145, 5330417C22RIK, GNG2, LRRC7, OXR1, MAGI2, MADD, BAIAP2, STRN4, SIPA1L2, PSD3, MECP2, B3GNTL1, CTNNA2, NCAM1, NCAM2, TANC2, CELF4, CLIP2, ERC2, SEPT6, MYO18A, DST, DBN1, ARFGAP1, 5730419I09RIK, CACNB4, RIMS1, TMCC2, EIF3C, TPRGL, PTK2, MTCH1, LMTK3, BAI3, SGIP1, ABCB9, HTT, GABRA3, CPNE6, SMYD3, HOMER…	2144	610	19868	2.09642	3.75039e-15	1.87519e-15	1.92294e-14
UP_TISSUE	Hippocampus	200	8.73362	1.1012e-15	SYT1, DYNC1LI1, CRHBP, PITPNA, PGAM1, APP, DEPDC1A, CAB39, OGT, LRRC7, TBC1D9B, GM9962, CDHR3, VPS41, SYNJ2BP, MARK4, NAPEPLD, DLD, BACE1, TMEM184C, EIF2AK4, SH3GL1, SULT5A1, FCGRT, DENND2A, MYT1, CALR, CAPZB, SORCS3, DMD, GPD2, ST6GAL1, CDC20, TKT, HOMER1, HNRNPA1, PPA1, CCT5, NCOR1, CDC42BPB, CCNT2, PDIA3, EZH1, ZEB2, SPINK8, CKB, ATG2B, FANCM, PARN, DIP2C, SLMAP, ANKRD12, SEMA3D, ATP5L, GFOD2,…	2144	1058	19868	1.75176	2.81997e-13	9.40359e-14	1.44329e-12
UP_TISSUE	Liver	482	21.048	1.09614e-10	HGSNAT, DLC1, NAA15, PGAM1, STRN, ITSN1, WDR81, ACBD5, MAP3K7, APP, MAP3K5, CDCA8, LUC7L2, D230025D16RIK, TYRO3, OPA1, ROCK1, TRHR2, MECP2, LIFR, VPS41, CTNNA2, SPAG9, SERPINF2, PRKRIP1, RPS12, MYO18A, SH3GL1, TNRC18, MTX2, RAD23A, RIC8, PABPC4, NFKBIA, SLC29A1, ARIH2, SPATS2, WDR59, ZC3H14, GPD2, ESRRA, ZC3H18, CYP46A1, CLCC1, GGH, RPS6, VDAC3, CYP7B1, BFAR, MLYCD, RWDD3, RERE, CDC42BPB, RANBP10…	2144	3450	19868	1.29466	2.78419e-08	6.96047e-09	1.42754e-07
UP_TISSUE	Bone marrow	230	10.0437	1.49379e-10	HGSNAT, PITPNA, RPL15, PGD, USE1, PGAM1, MPV17, VPS53, ACTG1, PLOD1, INSIG2, LUC7L2, JAGN1, GLE1, ZC3HC1, ROCK1, ZFP324, PIK3CD, AARS, POLB, ST13, PGM2, C1QB, UBR7, DLD, RPS11, RAB10, TRAPPC3, TXN2, NFKBIA, RFFL, SFXN2, PXK, PIN1, RPS26, ARIH2, PIR, STX11, TRAM1, GPD2, ACER3, TKT, AFG3L2, HNRNPA1, VDAC3, PPA1, CCT5, NOLC1, RABEP1, ETS2, RAB1, WDR45L, H3F3A, RHEB, 2610507B11RIK, RWDD3, H3F3B, HSPA…	2144	1423	19868	1.49779	3.79424e-08	7.58847e-09	1.94543e-07
UP_TISSUE	Cerebellum	250	10.917	1.79729e-10	PVR, 1500010J02RIK, 4930444A02RIK, EPT1, ITSN1, RNF214, TMEM143, C230081A13RIK, BRPF1, TMEM145, PLOD1, PHTF2, FSTL5, RAB23, GNG2, OGT, WWOX, TYRO3, 2810006K23RIK, AARS, UBR4, SYNJ2BP, TMEM135, BACE1, TRAPPC4, RPS11, NEK5, GM3893, ORAI2, DEAF1, DENND2A, PXK, MYT1, SPATS2, LHX5, SGIP1, NKRF, ASXL3, MAP2K2, CREBBP, TRIO, PCDH15, B930007M17RIK, TMEM117, RABEP1, MLYCD, TCF12, PLA2G4E, LEPROTL1, EZH1, …	2144	1580	19868	1.46626	4.56512e-08	7.60853e-09	2.34068e-07
UP_TISSUE	Embryonic tail	84	3.66812	6.35398e-09	EIF2C2, HPS5, CNDP2, MPV17, INTS2, SART3, FAM63B, SETX, BRPF3, SLMAP, SEMA3E, USP10, ETL4, RBM12, CDK14, KDM5C, DLG1, HHIPL1, SH3PXD2B, SATB2, PHRF1, ZFP518B, MTA3, 4931406P16RIK, SIPA1L3, SPIRE1, SLIT3, ARHGAP31, ZFP160, FAM120A, TRIM33, BACE1, CHSY1, FBXL7, CUX1, DST, SPAST, EIF2AK4, KDM6B, SEPT9, PPP2R2A, TNRC18, SSH1, ZC4H2, NEK1, NUP93, PUS7, URGCP, TSC22D1, KBTBD2, PLEKHG2, BC018507, LARS, …	2144	406	19868	1.91727	1.61391e-06	2.30559e-07	8.27504e-06
UP_TISSUE	Eye	232	10.131	7.86496e-09	PVR, SYT1, PRR13, STRN, RNF214, SART3, ACBD5, HOOK3, LPHN3, BRPF1, INSIG2, OGT, TWIST2, RAB21, TBC1D9B, RPP25, 2810006K23RIK, UBR4, SIPA1L3, ZUFSP, VASH1, HUWE1, TRAPPC9, SERBP1, C030030A07RIK, FUS, PFKFB2, DMWD, CACNB4, FAM65A, KBTBD2, DMD, BAI3, DCAKD, LAPTM4B, ZC3H18, OSBPL9, DENND1A, EPRS, DDX5, ZBTB44, CCT5, SYNE1, 1700054N08RIK, NCOR1, SPG7, RNF185, QARS, EIF2A, 4833424O15RIK, NAP1L5, RTN1,…	2144	1502	19868	1.43136	1.9977e-06	2.49712e-07	1.02428e-05
UP_TISSUE	Mammary tumor	374	16.3319	1.11019e-08	VAPA, PNKD, MPV17, EPT1, SART3, RNF214, UXS1, C230081A13RIK, CD2AP, ACBD5, ACTG1, APP, INSIG2, INTS4, WWP2, RNF219, 1700030K09RIK, PQBP1, GNG2, DEPDC1A, GLE1, OGT, JAGN1, ZC3HC1, MPDZ, SRP54A, VPS45, SRP54B, STRN4, TANC1, UBR4, BTBD7, ZFP467, SPIRE1, VPS41, SYNJ2BP, DLD, ARL8A, TMEM184C, 5730419I09RIK, FARS2, MTX2, RIC8, MOSC2, FAM132A, CCDC91, CHCHD4, CHCHD6, URGCP, SH3BP5L, SLC29A1, RPS25, SPAT…	2144	2657	19868	1.3044	2.81988e-06	3.1332e-07	1.44584e-05
UP_TISSUE	Thymus	349	15.2402	7.41835e-08	TMEM19, ADCY7, RPL15, USE1, RNASEH1, MPV17, PTTG1, WDR81, HOOK3, ACTG1, AGPS, GBF1, INTS4, WWP2, CCR10, PHTF2, LUC7L2, DEPDC1A, VPS13A, JAGN1, ZC3HC1, NAA25, ZUFSP, SYNJ2BP, WDR92, CD163L1, NME3, UBR7, TRAPPC9, SERBP1, PRKRIP1, LRCH3, SRP72, RAB10, NEK7, TADA3, PFKFB3, MTX2, RAD23A, PXK, CAPZB, URGCP, RPS25, RPS27, STX11, TRAM1, SGIP1, ACER3, IKZF2, ZC3H18, CLCC1, SMYD3, 1700021K19RIK, TRIO, EPRS…	2144	2494	19868	1.29676	1.88424e-05	1.88426e-06	9.6612e-05
UP_TISSUE	Whole body	192	8.38428	1.3669e-07	ATP1B2, USE1, 1700113I22RIK, WWP2, RNF219, RAPGEF4, APOO, PTPRM, MPDZ, SIPA1L3, HUWE1, SERBP1, EFNA5, 2810032G03RIK, SRP72, RPS11, EFNA4, GLG1, GGCX, FAM132A, NR1H2, SFRS18, PIR, KIF3B, AARSD1, DDX5, RPS6, RPS7, KCNJ5, CSPP1, CYP7B1, BET1L, TCF12, NCOR1, 2810004N23RIK, TIMM17B, GJA1, MLH3, TTC28, NAP1L5, ACN9, PARN, MBTD1, LONP2, RESP18, ANKRD12, BRD7, GNPAT, ATP5L, ANGPT1, USP15, HYAL2, HERC3, H…	2144	1237	19868	1.43834	3.47187e-05	3.1563e-06	0.000178017
UP_TISSUE	Kidney	307	13.4061	2.6151e-07	FHIT, 1500010J02RIK, DYNC1LI1, TMEM19, GLB1L, RPL13, PRR13, RPL15, PGD, HIRA, PGAM1, MPV17, SGMS1, PTTG1, VPS33B, WDR81, C1QC, ACBD5, USP53, APP, INSIG2, WNK4, RAB23, VPS13A, MRPL32, RAB21, WWOX, OXR1, APOO, MPDZ, PDPN, VPS41, NME3, LHFPL1, RPS15, RPS12, RAB13, GLG1, ERBB4, TXN2, PFKFB2, RAD23A, MTX2, FAM132A, SFXN2, ASB13, RAB40B, BC021785, PIN1, KCNMB2, RPS26, 1110004F10RIK, SLC28A1, ESRRA, NRB…	2144	2175	19868	1.308	6.64215e-05	5.53529e-06	0.000340575
UP_TISSUE	Spinal cord	91	3.9738	4.84252e-06	CYB5R4, ZFP12, NELL2, FERMT2, GM10658, INTS2, ZEB1, ITSN1, RPS3, KIF13A, GBF1, EVI5, RSPRY1, LRRC58, NIPAL3, JAGN1, GOLGA5, DLG2, HFM1, MYST3, HHIPL1, 2810006K23RIK, MAGI2, NDNL2, SNRPN, MPP2, ANP32E, MDGA2, PIGU, PCDH7, STXBP4, ARHGAP24, GMPS, TACC1, ZDHHC17, IPO7, BACE1, REM2, FAM172A, ADAM15, SMARCA4, ORAI2, RALYL, PHYHD1, GDAP2, MTX2, BDP1, ST8SIA1, ASTN1, EPHA10, CACNB4, KCNS3, RASAL2, CHD9,…	2144	523	19868	1.61239	0.00122925	9.46111e-05	0.00630642
UP_TISSUE	Embryo	284	12.4017	6.91143e-06	MRPL40, VAPA, RPL15, NAA15, HIRA, PGAM1, MPV17, RNF216, SGMS1, SIN3A, AGPS, RNF219, 1700030K09RIK, PQBP1, GNG2, VPS13A, JAGN1, MRPL32, TWIST2, WWOX, TBC1D9B, NWD1, ZC3HC1, ROCK1, PCBD2, NDNL2, SRP54A, SRP54B, UBR4, YIF1B, PGM2, SERBP1, 3010026O09RIK, ARL8A, SH3GL1, GLG1, TADA3, 5730419I09RIK, FARS2, MYO9A, KCNMB2, PIN1, FOXH1, SFRS18, ARIH2, 1110004F10RIK, PBRM1, MTCP1, NKRF, ACER3, DNMT3A, 17000…	2144	2065	19868	1.27446	0.00175397	0.000125386	0.00900065
UP_TISSUE	Macrophage	100	4.36681	3.33989e-05	HGSNAT, DYNC1LI1, PLXNA2, PTTG1, C1QC, CD2AP, C230081A13RIK, ESF1, MAP3K7, DAB2, SIN3A, PUM2, ACIN1, RBM10, FRS2, PID1, HNRNPA2B1, RRP9, C1QB, ATP9B, SERBP1, SMARCA5, SLU7, SLC38A1, AKAP8, 1110037F02RIK, AFTPH, ABCA2, FXYD5, MYO9A, EIF3C, RPS27, ANKIB1, HNRNPC, RNF13, HIP1, TBC1D10B, ZC3H18, CLCC1, DENND1A, MYO1F, DDX5, FNBP1, TOMM70A, PCNXL3, SMARCC1, SMARCC2, TMPO, NCOR1, ABL2, FAM54B, HSP90AB1…	2144	617	19868	1.50191	0.00844758	0.000565405	0.043488
UP_TISSUE	Pituitary	45	1.96507	8.28389e-05	MMS19, DEAF1, ARFGAP1, MRPS34, FGF14, CRHBP, 1810026J23RIK, ARPC4, TCF7L2, IL31RA, CBX5, PDXDC1, PCSK2, PDE1C, CD2BP2, SND1, GOPC, NR2F6, LMLN, WWOX, GPR107, ABCB8, MPP2, MICAL2, 1700021K19RIK, SMYD4, APTX, ERLIN1, TKT, ZUFSP, SFI1, SLC25A12, MTAP7D2, TCTA, REM2, ZFP697, YIPF2, TBL1X, SEZ6, NCOR1, MBTPS1, UGP2, SERP1, UBAP1, SMARCA4	2144	227	19868	1.83703	0.0208221	0.00131426	0.107831
UP_TISSUE	Head	227	9.91266	8.65206e-05	EIF2C2, GLB1L, PDLIM7, RPL14, NELL1, USE1, VPS53, VPRBP, PRKG2, EPT1, ITSN1, SART3, APP, CDCA8, BRPF1, RUNDC1, OGT, GLE1, TMUB2, TMEFF2, NDNL2, TANC1, ZHX2, UBR4, PGM2, HUWE1, TRAPPC9, BACE1, 3010026O09RIK, LRCH3, RAB10, DENND2A, TMCC1, SH3BP5L, RPS27, BAI3, WDR59, DCAKD, ZC3H14, ACER3, DNMT3A, ASXL3, OSBPL2, IKZF2, ZFP605, KIF3A, NTF3, PTPN13, TKT, HOMER1, DAGLB, EPHA3, TULP2, BFAR, TMEM117, COL…	2144	1657	19868	1.2695	0.0217374	0.00129194	0.112621
UP_TISSUE	Medulla oblongata	86	3.75546	9.75028e-05	KIFC2, ZFP385B, CADM2, ZMAT4, ARSG, NAA15, UVRAG, BCAN, CNOT2, 4833424O15RIK, VPS33B, USP53, SLC1A2, UBXN2A, RSPRY1, ANKRD12, SLMAP, ITIH5, SLC4A4, TBC1D9B, PTDSS2, PPP2R1A, ANKS1B, FAM149A, NDNL2, NRXN3, SNAPC3, MDGA2, ADNP, 4931406P16RIK, PSD3, ARHGAP24, TMEM135, ATG4C, GRM8, VSNL1, KHSRP, CPSF6, MFSD11, PCYOX1, JAM2, SMARCA2, TNFRSF21, RALYL, ABLIM2, MFSD8, FUT8, NDN, TMEM80, GLUD1, ABHD6, CTN…	2144	527	19868	1.51223	0.0244627	0.00137499	0.126907
UP_TISSUE	Embryonic body between diaphragm region and neck	37	1.61572	0.000165336	HGSNAT, NEK1, NELL2, PRKAG2, PCDHGA7, MLH3, TCF7L2, MAP3K7, FANCM, SIN3A, MAP3K3, SND1, JAGN1, DNAJC2, CRIM1, NOVA1, EEF1A1, PHRF1, ST6GAL1, PTPRM, MAT2A, CCPG1, ADNP, MMP16, WHSC1, ZBTB44, BC031361, CTNNA2, SPAG9, CDH13, GPR35, FAM120A, EIF4H, SMURF1, SLC38A1, SMARCA1, 9430021M05RIK	2144	179	19868	1.91548	0.0411291	0.00220803	0.21511
UP_TISSUE	Mullerian duct includes surrounding region	21	0.917031	0.000171757	HSP90AB1, EEF1A1, ZEB2, PISD, CCNC, SRP19, RPS7, ST3GAL1, ELOVL1, TSC22D1, INHBA, ACTR2, APOL7D, ILF2, EIF4H, POLN, CDK11B, TCF12, GPATCH8, TOB2, MYST4	2144	78	19868	2.49491	0.0426919	0.00217912	0.223455

## Sheet: S3. RNA-Seq Zt+6
Supplemental Table 3
Matrix of RNA-seq FPKM values for annotated genes, and log2 fold change WT vs. Snord116del at Zt+6.
gene_id	sample_1	sample_2	WT FPKM	Snord116del FPKM	log2(fold_change)	q_value	significant
0610005C13Rik	WT Zt+6	Snord116del Zt+6	0.286372	0.0362612	-2.98139	0.567335	no
0610007C21Rik	WT Zt+6	Snord116del Zt+6	16.8196	10.3414	-0.701708	0.17304	no
0610007L01Rik	WT Zt+6	Snord116del Zt+6	1.69901	3.34533	0.977455	0.00687757	yes
0610007N19Rik	WT Zt+6	Snord116del Zt+6	0.623789	0.505257	-0.304042	0.7989	no
0610007P08Rik	WT Zt+6	Snord116del Zt+6	0.640109	1.74238	1.44467	0.000642067	yes
0610007P14Rik	WT Zt+6	Snord116del Zt+6	5.54528	8.8785	0.679055	0.0877274	no
0610007P22Rik	WT Zt+6	Snord116del Zt+6	7.07024	6.65109	-0.088168	0.895574	no
0610008F07Rik	WT Zt+6	Snord116del Zt+6	0.0654122	0.0504041	-0.376019	1	no
0610009B14Rik	WT Zt+6	Snord116del Zt+6	0.23618	0.296961	0.330385	0.873141	no
0610009B22Rik	WT Zt+6	Snord116del Zt+6	6.9008	5.63094	-0.293387	0.628527	no
0610009D07Rik	WT Zt+6	Snord116del Zt+6	4.27589	5.58174	0.384492	0.425743	no
0610009L18Rik	WT Zt+6	Snord116del Zt+6	10.1063	3.74782	-1.43113	0.0300315	yes
0610009O20Rik	WT Zt+6	Snord116del Zt+6	2.64847	4.58951	0.793184	0.0524411	no
0610010B08Rik	WT Zt+6	Snord116del Zt+6	1.98273	4.8217	1.28205	0.0109644	yes
0610010F05Rik	WT Zt+6	Snord116del Zt+6	1.98661	4.38839	1.14338	0.000922891	yes
0610010K14Rik	WT Zt+6	Snord116del Zt+6	25.1786	14.7457	-0.771899	0.108196	no
0610010O12Rik	WT Zt+6	Snord116del Zt+6	4.47384	10.7382	1.26316	0.0112289	yes
0610011F06Rik	WT Zt+6	Snord116del Zt+6	8.82691	6.28939	-0.488989	0.382141	no
0610011L14Rik	WT Zt+6	Snord116del Zt+6	1.88629	2.42328	0.361411	0.412017	no
0610012G03Rik	WT Zt+6	Snord116del Zt+6	12.9344	9.10297	-0.506805	0.238584	no
0610012H03Rik	WT Zt+6	Snord116del Zt+6	0.207962	0.180877	-0.201313	0.927328	no
0610030E20Rik	WT Zt+6	Snord116del Zt+6	1.54438	2.43468	0.656706	0.0751702	no
0610031J06Rik	WT Zt+6	Snord116del Zt+6	5.50499	7.74334	0.492217	0.216353	no
0610031O16Rik	WT Zt+6	Snord116del Zt+6	0.170741	0.0588016	-1.53788	1	no
0610037L13Rik	WT Zt+6	Snord116del Zt+6	3.5082	5.30166	0.595712	0.160837	no
0610037P05Rik	WT Zt+6	Snord116del Zt+6	11.4724	17.1459	0.579701	0.149809	no
0610038B21Rik	WT Zt+6	Snord116del Zt+6	0.443682	0.908308	1.03366	0.534473	no
0610038L08Rik	WT Zt+6	Snord116del Zt+6	0.139801	0.208158	0.574308	1	no
0610039K10Rik	WT Zt+6	Snord116del Zt+6	0.304073	1.27171	2.06428	0.736367	no
0610040B10Rik	WT Zt+6	Snord116del Zt+6	4.77362	1.97017	-1.27676	0.216941	no
0610040F04Rik	WT Zt+6	Snord116del Zt+6	0.416883	0.275151	-0.599422	0.894586	no
0610040J01Rik	WT Zt+6	Snord116del Zt+6	1.15205	1.11696	-0.0446226	0.962251	no
0610043K17Rik	WT Zt+6	Snord116del Zt+6	1.31971	2.52877	0.938221	0.330536	no
0910001L09Rik	WT Zt+6	Snord116del Zt+6	19.6689	14.2692	-0.463008	0.283007	no
100043387	WT Zt+6	Snord116del Zt+6	0.0342822	1.53663	5.48616	1	no
1100001G20Rik	WT Zt+6	Snord116del Zt+6	0.134593	0	-1.79769e+308	1	no
1110001A16Rik	WT Zt+6	Snord116del Zt+6	4.39301	3.4072	-0.366624	0.615992	no
1110001J03Rik	WT Zt+6	Snord116del Zt+6	47.3071	21.8502	-1.11441	0.0112545	yes
1110002B05Rik	WT Zt+6	Snord116del Zt+6	3.84504	5.75234	0.58115	0.196179	no
1110002L01Rik	WT Zt+6	Snord116del Zt+6	3.47624	8.78046	1.33677	0.00668238	yes
1110002N22Rik	WT Zt+6	Snord116del Zt+6	1.54993	1.59527	0.0415932	0.965662	no
1110003E01Rik	WT Zt+6	Snord116del Zt+6	2.78222	7.53051	1.43651	7.06e-06	yes
1110004E09Rik	WT Zt+6	Snord116del Zt+6	12.1398	5.12518	-1.24407	0.00714158	yes
1110004F10Rik	WT Zt+6	Snord116del Zt+6	8.09775	16.3158	1.01068	0.00174163	yes
1110005A03Rik	WT Zt+6	Snord116del Zt+6	11.1776	8.71428	-0.359159	0.464671	no
1110006O24Rik	WT Zt+6	Snord116del Zt+6	0.667829	0.781705	0.227145	0.889513	no
1110007C09Rik	WT Zt+6	Snord116del Zt+6	9.31617	5.30092	-0.813494	0.142177	no
1110008F13Rik	WT Zt+6	Snord116del Zt+6	1.93654	6.00083	1.63169	0.105969	no
1110008J03Rik	WT Zt+6	Snord116del Zt+6	3.45771	2.94473	-0.231683	0.732101	no
1110008L16Rik	WT Zt+6	Snord116del Zt+6	0.642003	1.0505	0.71043	0.501907	no
1110008P14Rik	WT Zt+6	Snord116del Zt+6	356.953	147.994	-1.2702	0.00946903	yes
1110012J17Rik	WT Zt+6	Snord116del Zt+6	6.31543	12.326	0.964753	0.00749062	yes
1110012L19Rik	WT Zt+6	Snord116del Zt+6	0.442939	0.716468	0.693795	0.556542	no
1110014N23Rik	WT Zt+6	Snord116del Zt+6	7.98123	7.80487	-0.0322355	0.954152	no
1110015O18Rik	WT Zt+6	Snord116del Zt+6	0.0687564	0.0753077	0.131302	1	no
1110017D15Rik	WT Zt+6	Snord116del Zt+6	5.40532	2.92327	-0.886796	0.47362	no
1110017F19Rik	WT Zt+6	Snord116del Zt+6	0.0806262	0.323568	2.00475	1	no
1110018G07Rik	WT Zt+6	Snord116del Zt+6	3.50171	10.6795	1.60871	6.47e-07	yes
1110018J18Rik	WT Zt+6	Snord116del Zt+6	0.799581	1.92701	1.26905	0.104491	no
1110019D14Rik	WT Zt+6	Snord116del Zt+6	0.343014	0.499539	0.54233	0.622267	no
1110020A21Rik	WT Zt+6	Snord116del Zt+6	0.524706	0.561431	0.0975997	0.986901	no
1110020G09Rik	WT Zt+6	Snord116del Zt+6	1.53677	6.29451	2.03419	5.92e-09	yes
1110021J02Rik	WT Zt+6	Snord116del Zt+6	5.95263	5.22084	-0.189246	0.848632	no
1110021L09Rik	WT Zt+6	Snord116del Zt+6	2.64575	3.38983	0.357534	0.430291	no
1110028C15Rik	WT Zt+6	Snord116del Zt+6	0.904759	3.26966	1.85354	2.01e-07	yes
1110028F11Rik	WT Zt+6	Snord116del Zt+6	0.136032	0.14342	0.0763045	1	no
1110028F18Rik	WT Zt+6	Snord116del Zt+6	0.144023	0.0275483	-2.38627	1	no
1110031I02Rik	WT Zt+6	Snord116del Zt+6	2.60905	2.20037	-0.245781	0.866332	no
1110032A03Rik	WT Zt+6	Snord116del Zt+6	4.44807	6.29539	0.501114	0.244767	no
1110032A04Rik	WT Zt+6	Snord116del Zt+6	0.512337	0.657327	0.359516	0.687287	no
1110032F04Rik	WT Zt+6	Snord116del Zt+6	1.62149	3.08411	0.927536	0.0228577	yes
1110034A24Rik	WT Zt+6	Snord116del Zt+6	1.00134	0.511269	-0.969775	0.308011	no
1110034B05Rik	WT Zt+6	Snord116del Zt+6	2.32567	3.84967	0.727091	0.223097	no
1110034G24Rik	WT Zt+6	Snord116del Zt+6	1.43596	2.22389	0.63107	0.294005	no
1110035M17Rik	WT Zt+6	Snord116del Zt+6	4.00252	3.55508	-0.171026	0.869473	no
1110036E04Rik	WT Zt+6	Snord116del Zt+6	0.0423341	0.104555	1.30437	1	no
1110037F02Rik	WT Zt+6	Snord116del Zt+6	0.981186	2.16885	1.14433	0.000327003	yes
1110038B12Rik	WT Zt+6	Snord116del Zt+6	9.62888	6.49291	-0.568504	0.529901	no
1110038D17Rik	WT Zt+6	Snord116del Zt+6	1.22281	1.36112	0.154599	0.815601	no
1110038F14Rik	WT Zt+6	Snord116del Zt+6	7.80259	5.10631	-0.611673	0.250399	no
1110046J04Rik	WT Zt+6	Snord116del Zt+6	0.799103	0.659698	-0.276576	0.928982	no
1110049F12Rik	WT Zt+6	Snord116del Zt+6	3.5773	3.75395	0.0695393	0.915191	no
1110050K14Rik	WT Zt+6	Snord116del Zt+6	0.126068	0.260413	1.0466	1	no
1110051M20Rik	WT Zt+6	Snord116del Zt+6	17.8711	13.1899	-0.438192	0.327372	no
1110054M08Rik	WT Zt+6	Snord116del Zt+6	3.91755	2.47658	-0.661601	0.782499	no
1110054O05Rik	WT Zt+6	Snord116del Zt+6	1.33816	1.98265	0.567179	0.202986	no
1110057K04Rik	WT Zt+6	Snord116del Zt+6	4.588	6.80837	0.569444	0.264827	no
1110058L19Rik	WT Zt+6	Snord116del Zt+6	1.42761	2.04696	0.51988	0.595414	no
1110059E24Rik	WT Zt+6	Snord116del Zt+6	5.75682	6.0951	0.0823792	0.892315	no
1110059G10Rik	WT Zt+6	Snord116del Zt+6	0.505616	0.75089	0.570559	0.345595	no
1110059M19Rik	WT Zt+6	Snord116del Zt+6	0.0807089	0.0914828	0.180773	1	no
1110065P20Rik	WT Zt+6	Snord116del Zt+6	22.5716	12.2243	-0.884757	0.121606	no
1110067D22Rik	WT Zt+6	Snord116del Zt+6	4.49544	9.31387	1.05092	0.00264272	yes
1190002F15Rik	WT Zt+6	Snord116del Zt+6	0.18627	0.297617	0.676067	1	no
1190002H23Rik	WT Zt+6	Snord116del Zt+6	16.6214	11.0836	-0.584615	0.204505	no
1190002N15Rik	WT Zt+6	Snord116del Zt+6	1.55229	3.87017	1.318	5.32e-05	yes
1190003J15Rik	WT Zt+6	Snord116del Zt+6	1.88444	1.36514	-0.465086	0.696686	no
1190003K10Rik	WT Zt+6	Snord116del Zt+6	0.12421	0.116025	-0.0983484	1	no
1190005F20Rik	WT Zt+6	Snord116del Zt+6	3.69208	7.13368	0.950212	0.00355246	yes
1190005I06Rik	WT Zt+6	Snord116del Zt+6	3.36433	2.31522	-0.539168	0.546109	no
1190007F08Rik	WT Zt+6	Snord116del Zt+6	7.33521	4.74997	-0.62692	0.200805	no
1190007I07Rik	WT Zt+6	Snord116del Zt+6	3.98379	2.09086	-0.930041	0.427626	no
1200009I06Rik	WT Zt+6	Snord116del Zt+6	0.179826	0.130108	-0.466883	1	no
1200011I18Rik	WT Zt+6	Snord116del Zt+6	1.01662	3.4496	1.76265	1.91e-09	yes
1200011M11Rik	WT Zt+6	Snord116del Zt+6	1.26144	1.56937	0.31512	0.557772	no
1200014J11Rik	WT Zt+6	Snord116del Zt+6	0.933489	1.79148	0.940445	0.00665845	yes
1200016B10Rik	WT Zt+6	Snord116del Zt+6	0.762428	2.51977	1.72462	2.38e-07	yes
1300001I01Rik	WT Zt+6	Snord116del Zt+6	4.84716	6.70976	0.469121	0.211139	no
1300002E11Rik	WT Zt+6	Snord116del Zt+6	2.79821	2.59037	-0.111345	0.927027	no
1300002K09Rik	WT Zt+6	Snord116del Zt+6	0.0554629	0.139826	1.33404	1	no
1300010F03Rik	WT Zt+6	Snord116del Zt+6	1.43013	4.31423	1.59296	3.81e-06	yes
1300014I06Rik	WT Zt+6	Snord116del Zt+6	0.456596	1.12979	1.30706	0.0721709	no
1300015D01Rik	WT Zt+6	Snord116del Zt+6	0.177068	0.0839324	-1.077	1	no
1300017J02Rik	WT Zt+6	Snord116del Zt+6	0.0133353	0.115509	3.11468	1	no
1300018I17Rik	WT Zt+6	Snord116del Zt+6	13.6764	10.3584	-0.400882	0.515788	no
1300018J18Rik	WT Zt+6	Snord116del Zt+6	0.218773	1.24005	2.50289	0.112972	no
1500001M20Rik	WT Zt+6	Snord116del Zt+6	1.11315	0.854884	-0.380847	0.728551	no
1500002O10Rik	WT Zt+6	Snord116del Zt+6	0.227617	0.0606246	-1.90863	0.870923	no
1500002O20Rik	WT Zt+6	Snord116del Zt+6	2.88412	4.3168	0.581832	0.163048	no
1500003O03Rik	WT Zt+6	Snord116del Zt+6	15.6201	20.1433	0.366893	0.402957	no
1500004A13Rik	WT Zt+6	Snord116del Zt+6	2.15774	5.12925	1.24922	0.0149329	yes
1500009C09Rik	WT Zt+6	Snord116del Zt+6	62.132	32.9854	-0.913511	0.0422861	yes
1500009L16Rik	WT Zt+6	Snord116del Zt+6	1.44589	2.13372	0.56141	0.385744	no
1500010J02Rik	WT Zt+6	Snord116del Zt+6	2.59867	4.09562	0.656308	0.0635877	no
1500011B03Rik	WT Zt+6	Snord116del Zt+6	30.5071	20.6154	-0.565423	0.300064	no
1500011H22Rik	WT Zt+6	Snord116del Zt+6	6.60452	10.3376	0.646372	0.0986453	no
1500011K16Rik	WT Zt+6	Snord116del Zt+6	13.6799	10.0057	-0.451237	0.368268	no
1500012F01Rik	WT Zt+6	Snord116del Zt+6	4.64053	5.364	0.209021	0.90251	no
1500012K07Rik	WT Zt+6	Snord116del Zt+6	0.692324	0.0805898	-3.10278	0.822214	no
1500015A07Rik	WT Zt+6	Snord116del Zt+6	0.603633	1.77837	1.55881	0.00376889	yes
1500015L24Rik	WT Zt+6	Snord116del Zt+6	0.112496	0.725788	2.68968	0.0928623	no
1500015O10Rik	WT Zt+6	Snord116del Zt+6	1.96498	1.16122	-0.758873	0.45517	no
1500016L03Rik	WT Zt+6	Snord116del Zt+6	0.280725	0.130195	-1.10849	0.692626	no
1500017E21Rik	WT Zt+6	Snord116del Zt+6	0.777161	4.16467	2.42192	6.75e-13	yes
1500031L02Rik	WT Zt+6	Snord116del Zt+6	7.9964	5.95627	-0.424941	0.367064	no
1500032L24Rik	WT Zt+6	Snord116del Zt+6	59.0957	49.4647	-0.256655	0.565909	no
1520402A15Rik	WT Zt+6	Snord116del Zt+6	2.65603	2.81818	0.0854913	0.910006	no
1600002D24Rik	WT Zt+6	Snord116del Zt+6	0.161286	0.0380799	-2.08252	1	no
1600002H07Rik	WT Zt+6	Snord116del Zt+6	1.32057	1.65779	0.328094	0.600653	no
1600002K03Rik	WT Zt+6	Snord116del Zt+6	0.780568	0.805039	0.0445346	0.981101	no
1600010M07Rik	WT Zt+6	Snord116del Zt+6	0.172201	0.0348718	-2.30396	1	no
1600012F09Rik	WT Zt+6	Snord116del Zt+6	1.22104	3.09139	1.34014	4.91e-05	yes
1600012H06Rik	WT Zt+6	Snord116del Zt+6	1.84658	2.8119	0.606688	0.233164	no
1600014C10Rik	WT Zt+6	Snord116del Zt+6	1.41269	2.80039	0.987185	0.0200613	yes
1600014C23Rik	WT Zt+6	Snord116del Zt+6	0.755497	0.20767	-1.86313	0.469431	no
1600014K23Rik	WT Zt+6	Snord116del Zt+6	0.162576	0	-1.79769e+308	1	no
1600015I10Rik	WT Zt+6	Snord116del Zt+6	0.173905	0.00608104	-4.83784	1	no
1600016N20Rik	WT Zt+6	Snord116del Zt+6	0.0834733	0.0127053	-2.71588	1	no
1600019K03Rik	WT Zt+6	Snord116del Zt+6	0.0527906	0.287893	2.44718	1	no
1600020E01Rik	WT Zt+6	Snord116del Zt+6	5.86215	4.52468	-0.373616	0.619886	no
1600021P15Rik	WT Zt+6	Snord116del Zt+6	3.39228	5.15008	0.602339	0.107831	no
1600025M17Rik	WT Zt+6	Snord116del Zt+6	0.0536536	0	-1.79769e+308	1	no
1600027N09Rik	WT Zt+6	Snord116del Zt+6	0.308455	1.12725	1.86968	0.0528118	no
1600029D21Rik	WT Zt+6	Snord116del Zt+6	0.176193	0.0466478	-1.91727	1	no
1600029I14Rik	WT Zt+6	Snord116del Zt+6	0.141497	0.246882	0.803047	1	no
1600029O15Rik	WT Zt+6	Snord116del Zt+6	0.271308	0.74876	1.46457	0.591844	no
1700001C02Rik	WT Zt+6	Snord116del Zt+6	0.430159	0.40641	-0.0819339	0.970206	no
1700001C19Rik	WT Zt+6	Snord116del Zt+6	0.296887	0.287873	-0.0444828	0.984366	no
1700001D01Rik	WT Zt+6	Snord116del Zt+6	0	0	0	1	no
1700001F09Rik	WT Zt+6	Snord116del Zt+6	0.875444	0.653315	-0.422236	0.748361	no
1700001G11Rik	WT Zt+6	Snord116del Zt+6	0.656517	0.430563	-0.608608	0.927811	no
1700001G17Rik	WT Zt+6	Snord116del Zt+6	0.212941	0.457836	1.10437	0.516279	no
1700001J03Rik	WT Zt+6	Snord116del Zt+6	0.213067	0.122279	-0.801131	0.774122	no
1700001J11Rik	WT Zt+6	Snord116del Zt+6	0.224255	0.398335	0.828842	0.387202	no
1700001K19Rik	WT Zt+6	Snord116del Zt+6	0.170066	0.230396	0.438016	1	no
1700001K23Rik	WT Zt+6	Snord116del Zt+6	0.133212	0	-1.79769e+308	1	no
1700001L05Rik	WT Zt+6	Snord116del Zt+6	0.24809	0.420786	0.762223	0.208467	no
1700001L19Rik	WT Zt+6	Snord116del Zt+6	3.79923	4.06292	0.0968105	0.865105	no
1700001O22Rik	WT Zt+6	Snord116del Zt+6	1.78097	2.47325	0.473743	0.650484	no
1700001P01Rik	WT Zt+6	Snord116del Zt+6	0.0778664	0.604662	2.95706	0.193947	no
1700003C15Rik	WT Zt+6	Snord116del Zt+6	0.447081	0.613982	0.45766	0.781193	no
1700003D09Rik	WT Zt+6	Snord116del Zt+6	0.218644	0.658495	1.59059	0.580614	no
1700003E16Rik	WT Zt+6	Snord116del Zt+6	3.74446	3.40801	-0.135828	0.814962	no
1700003F12Rik	WT Zt+6	Snord116del Zt+6	0.459271	0.130484	-1.81547	0.728915	no
1700003F17Rik	WT Zt+6	Snord116del Zt+6	0.21533	0	-1.79769e+308	0.359381	no
1700003G13Rik	WT Zt+6	Snord116del Zt+6	0.0260532	0.0881734	1.75888	1	no
1700003G18Rik	WT Zt+6	Snord116del Zt+6	0.0287842	0	-1.79769e+308	1	no
1700003H04Rik	WT Zt+6	Snord116del Zt+6	0.0284212	0	-1.79769e+308	1	no
1700003L19Rik	WT Zt+6	Snord116del Zt+6	0.0220537	0.124547	2.4976	1	no
1700003M02Rik	WT Zt+6	Snord116del Zt+6	0.125177	0.122054	-0.0364542	1	no
1700003M07Rik	WT Zt+6	Snord116del Zt+6	2.86011	7.19834	1.33159	0.00104142	yes
1700003P14Rik	WT Zt+6	Snord116del Zt+6	0.081693	0.0958095	0.229956	1	no
1700006A11Rik	WT Zt+6	Snord116del Zt+6	0.0416816	0.0133696	-1.64046	1	no
1700006E09Rik	WT Zt+6	Snord116del Zt+6	0	0	0	1	no
1700006F04Rik	WT Zt+6	Snord116del Zt+6	0.145581	0	-1.79769e+308	1	no
1700006H21Rik	WT Zt+6	Snord116del Zt+6	0.0474678	0	-1.79769e+308	1	no
1700007B14Rik	WT Zt+6	Snord116del Zt+6	0.057193	0.0887053	0.633182	1	no
1700007F19Rik	WT Zt+6	Snord116del Zt+6	0.049548	0.104769	1.08032	1	no
1700007G11Rik	WT Zt+6	Snord116del Zt+6	0.285906	0.146153	-0.968062	0.696909	no
1700007I08Rik	WT Zt+6	Snord116del Zt+6	0.314257	0.739589	1.23478	0.629687	no
1700007J10Rik	WT Zt+6	Snord116del Zt+6	0.0998578	0.016998	-2.55451	1	no
1700007K09Rik	WT Zt+6	Snord116del Zt+6	0.100658	0.141077	0.487022	1	no
1700007K13Rik	WT Zt+6	Snord116del Zt+6	3.10847	2.36833	-0.392332	0.636974	no
1700007L15Rik	WT Zt+6	Snord116del Zt+6	0.479085	0.706879	0.561182	0.718553	no
1700007P06Rik	WT Zt+6	Snord116del Zt+6	0.19912	0.634501	1.67199	0.306157	no
1700008A04Rik	WT Zt+6	Snord116del Zt+6	0.12519	0.0549181	-1.18876	1	no
1700008F21Rik	WT Zt+6	Snord116del Zt+6	0.0463311	0.129877	1.4871	1	no
1700008I05Rik	WT Zt+6	Snord116del Zt+6	0.0203342	0.0148511	-0.453337	1	no
1700008J07Rik	WT Zt+6	Snord116del Zt+6	1.02435	1.26509	0.304536	0.641937	no
1700008K24Rik	WT Zt+6	Snord116del Zt+6	0.281863	0.683362	1.27766	0.627192	no
1700008O03Rik	WT Zt+6	Snord116del Zt+6	1.12207	0.101295	-3.46953	0.16882	no
1700008P02Rik	WT Zt+6	Snord116del Zt+6	0.151056	0.134208	-0.170616	1	no
1700008P20Rik	WT Zt+6	Snord116del Zt+6	0.251511	0.775907	1.62526	0.245101	no
1700009C05Rik	WT Zt+6	Snord116del Zt+6	0.0420271	0.11624	1.46771	1	no
1700009J07Rik	WT Zt+6	Snord116del Zt+6	0.130411	0.111364	-0.227789	1	no
1700009N14Rik	WT Zt+6	Snord116del Zt+6	0.168942	0	-1.79769e+308	1	no
1700009P17Rik	WT Zt+6	Snord116del Zt+6	0.257182	0.610461	1.24711	0.327751	no
1700010B08Rik	WT Zt+6	Snord116del Zt+6	0.102207	0.0441512	-1.21097	1	no
1700010D01Rik	WT Zt+6	Snord116del Zt+6	0.0258988	0	-1.79769e+308	1	no
1700010I02Rik	WT Zt+6	Snord116del Zt+6	0.038095	0	-1.79769e+308	1	no
1700010I14Rik	WT Zt+6	Snord116del Zt+6	0.381581	0.31019	-0.298837	0.823938	no
1700010J16Rik	WT Zt+6	Snord116del Zt+6	0.0165997	0	-1.79769e+308	1	no
1700010K23Rik	WT Zt+6	Snord116del Zt+6	0.034785	0.75643	4.44267	0.952197	no
1700010M22Rik	WT Zt+6	Snord116del Zt+6	0.153813	0.0832204	-0.88617	1	no
1700011A15Rik	WT Zt+6	Snord116del Zt+6	0.221758	0.0977856	-1.18129	0.67026	no
1700011B04Rik	WT Zt+6	Snord116del Zt+6	0.0877142	0.386698	2.14032	1	no
1700011E24Rik	WT Zt+6	Snord116del Zt+6	0.15108	0.279968	0.88995	1	no
1700011F03Rik	WT Zt+6	Snord116del Zt+6	0.127743	0.100573	-0.345009	1	no
1700011F14Rik	WT Zt+6	Snord116del Zt+6	0.0541484	0.0533312	-0.0219401	1	no
1700011H14Rik	WT Zt+6	Snord116del Zt+6	0.0553185	0	-1.79769e+308	1	no
1700011I03Rik	WT Zt+6	Snord116del Zt+6	0.0754748	0	-1.79769e+308	1	no
1700011J10Rik	WT Zt+6	Snord116del Zt+6	3.30522	3.5723	0.112106	0.887549	no
1700011L22Rik	WT Zt+6	Snord116del Zt+6	0.115985	0.0886827	-0.387208	1	no
1700011M02Rik	WT Zt+6	Snord116del Zt+6	0	0	0	1	no
1700012A03Rik	WT Zt+6	Snord116del Zt+6	0.0824358	0.160343	0.959815	1	no
1700012A16Rik	WT Zt+6	Snord116del Zt+6	0.213225	0.526381	1.30373	0.17748	no
1700012B07Rik	WT Zt+6	Snord116del Zt+6	0.0980471	0.0133642	-2.8751	1	no
1700012B09Rik	WT Zt+6	Snord116del Zt+6	0.275837	0.733432	1.41085	0.361555	no
1700012B15Rik	WT Zt+6	Snord116del Zt+6	2.15094	2.67364	0.313841	0.901576	no
1700012D01Rik	WT Zt+6	Snord116del Zt+6	0.731003	1.21723	0.73565	0.570312	no
1700012D14Rik	WT Zt+6	Snord116del Zt+6	0.272323	0.0422607	-2.68793	0.51289	no
1700012I11Rik	WT Zt+6	Snord116del Zt+6	0.0377975	0.14166	1.90607	1	no
1700012L04Rik	WT Zt+6	Snord116del Zt+6	0.334935	0.0984902	-1.76583	0.783267	no
1700012P22Rik	WT Zt+6	Snord116del Zt+6	0.141865	0.0162915	-3.12232	1	no
1700013D24Rik	WT Zt+6	Snord116del Zt+6	0.0343027	0	-1.79769e+308	1	no
1700013F07Rik	WT Zt+6	Snord116del Zt+6	0.32609	0.433591	0.411065	0.848897	no
1700013G23Rik	WT Zt+6	Snord116del Zt+6	1.3979	0.835021	-0.743376	0.629685	no
1700013G24Rik	WT Zt+6	Snord116del Zt+6	0.355592	0	-1.79769e+308	0.0171215	yes
1700013H16Rik	WT Zt+6	Snord116del Zt+6	0.0136205	0.0239998	0.817249	1	no
1700013N18Rik	WT Zt+6	Snord116del Zt+6	0.268979	0.288486	0.101006	0.977936	no
1700014N06Rik	WT Zt+6	Snord116del Zt+6	0.0535318	0.201427	1.91179	1	no
1700015E13Rik	WT Zt+6	Snord116del Zt+6	0.171452	0	-1.79769e+308	1	no
1700015F17Rik	WT Zt+6	Snord116del Zt+6	0.104107	0.0248814	-2.06493	1	no
1700015G11Rik	WT Zt+6	Snord116del Zt+6	0	0	0	1	no
1700016C15Rik	WT Zt+6	Snord116del Zt+6	0.0566974	0.0242517	-1.22519	1	no
1700016D06Rik	WT Zt+6	Snord116del Zt+6	0.0890146	0.110346	0.30992	1	no
1700016G22Rik	WT Zt+6	Snord116del Zt+6	0.073484	0.103952	0.500416	1	no
1700016H13Rik	WT Zt+6	Snord116del Zt+6	0.0247231	0.025201	0.0276206	1	no
1700016K19Rik	WT Zt+6	Snord116del Zt+6	1.48491	1.94092	0.386365	0.68794	no
1700016L04Rik	WT Zt+6	Snord116del Zt+6	0.164613	0.161429	-0.0281783	1	no
1700016L21Rik	WT Zt+6	Snord116del Zt+6	0.116878	0	-1.79769e+308	1	no
1700016M24Rik	WT Zt+6	Snord116del Zt+6	0.029268	0.0645122	1.14025	1	no
1700016P04Rik	WT Zt+6	Snord116del Zt+6	0.219323	0	-1.79769e+308	0.185652	no
1700017B05Rik	WT Zt+6	Snord116del Zt+6	1.07289	2.28838	1.09282	0.0031908	yes
1700017D01Rik	WT Zt+6	Snord116del Zt+6	0.0858087	0	-1.79769e+308	1	no
1700017G19Rik	WT Zt+6	Snord116del Zt+6	0.128914	0.081543	-0.660772	1	no
1700017J07Rik	WT Zt+6	Snord116del Zt+6	0.0448167	0	-1.79769e+308	1	no
1700017N19Rik	WT Zt+6	Snord116del Zt+6	0.0188231	0	-1.79769e+308	1	no
1700018A04Rik	WT Zt+6	Snord116del Zt+6	0.0252923	0.175874	2.79777	1	no
1700018A14Rik	WT Zt+6	Snord116del Zt+6	0.311454	0.0445193	-2.80652	0.714178	no
1700018B08Rik	WT Zt+6	Snord116del Zt+6	0.0888414	0.0787169	-0.17456	1	no
1700018B24Rik	WT Zt+6	Snord116del Zt+6	0.0574808	0.131654	1.1956	1	no
1700018C11Rik	WT Zt+6	Snord116del Zt+6	0.205285	0	-1.79769e+308	0.11159	no
1700018F24Rik	WT Zt+6	Snord116del Zt+6	0.183721	0.329609	0.843242	1	no
1700018G05Rik	WT Zt+6	Snord116del Zt+6	0.0307641	0	-1.79769e+308	1	no
1700018L02Rik	WT Zt+6	Snord116del Zt+6	0.941618	1.8082	0.941338	0.674426	no
1700018L24Rik	WT Zt+6	Snord116del Zt+6	0.0695476	0	-1.79769e+308	1	no
1700019A02Rik	WT Zt+6	Snord116del Zt+6	0.0141522	0.0836798	2.56385	1	no
1700019B03Rik	WT Zt+6	Snord116del Zt+6	0.0701534	0.138676	0.983137	1	no
1700019B21Rik	WT Zt+6	Snord116del Zt+6	0.0239141	0.112962	2.2399	1	no
1700019D03Rik	WT Zt+6	Snord116del Zt+6	0.676356	0.666391	-0.0214142	0.990306	no
1700019E08Rik	WT Zt+6	Snord116del Zt+6	0.0455657	0.25738	2.49788	1	no
1700019E19Rik	WT Zt+6	Snord116del Zt+6	6.27765	5.79242	-0.116058	0.870552	no
1700019G17Rik	WT Zt+6	Snord116del Zt+6	1.1251	2.74611	1.28734	0.00689559	yes
1700019G24Rik	WT Zt+6	Snord116del Zt+6	0.40607	0.624013	0.619849	0.959063	no
1700019L03Rik	WT Zt+6	Snord116del Zt+6	0.215767	0.329388	0.610312	0.694048	no
1700019M22Rik	WT Zt+6	Snord116del Zt+6	0.0574485	0.0551726	-0.0583176	1	no
1700019N12Rik	WT Zt+6	Snord116del Zt+6	5.3736	6.22547	0.212294	0.734736	no
1700019N19Rik	WT Zt+6	Snord116del Zt+6	0.076283	0.0219388	-1.79787	1	no
1700019O17Rik	WT Zt+6	Snord116del Zt+6	0.10895	0.129398	0.248141	1	no
1700020A23Rik	WT Zt+6	Snord116del Zt+6	0.228088	0.138465	-0.720067	0.861356	no
1700020C07Rik	WT Zt+6	Snord116del Zt+6	0.325257	0.234002	-0.475057	0.84471	no
1700020D05Rik	WT Zt+6	Snord116del Zt+6	0.238404	0.722845	1.60028	0.773052	no
1700020G17Rik	WT Zt+6	Snord116del Zt+6	0.0517902	0	-1.79769e+308	1	no
1700020I14Rik	WT Zt+6	Snord116del Zt+6	11.5757	50.464	2.12416	2.84e-06	yes
1700020L24Rik	WT Zt+6	Snord116del Zt+6	0.59433	1.51001	1.34522	0.158956	no
1700020M21Rik	WT Zt+6	Snord116del Zt+6	0.0351289	0.0912904	1.3778	1	no
1700020N01Rik	WT Zt+6	Snord116del Zt+6	0.168003	0.0699183	-1.26475	1	no
1700020N15Rik	WT Zt+6	Snord116del Zt+6	0.0421005	0.0529862	0.331779	1	no
1700020N18Rik	WT Zt+6	Snord116del Zt+6	0.151618	0	-1.79769e+308	1	no
1700020O03Rik	WT Zt+6	Snord116del Zt+6	0.851557	2.51039	1.55974	1.09e-05	yes
1700021C14Rik	WT Zt+6	Snord116del Zt+6	1.91712	0.781341	-1.29492	0.371215	no
1700021F05Rik	WT Zt+6	Snord116del Zt+6	3.23188	3.87757	0.26278	0.694894	no
1700021F07Rik	WT Zt+6	Snord116del Zt+6	0.126613	0.081656	-0.632794	1	no
1700021K19Rik	WT Zt+6	Snord116del Zt+6	3.27463	6.57372	1.00538	0.00203205	yes
1700021N21Rik	WT Zt+6	Snord116del Zt+6	0.37967	0.285434	-0.411589	0.829604	no
1700022A21Rik	WT Zt+6	Snord116del Zt+6	0.122557	0.136051	0.150686	1	no
1700022A22Rik	WT Zt+6	Snord116del Zt+6	0.141652	0.0900259	-0.653938	1	no
1700022E09Rik	WT Zt+6	Snord116del Zt+6	0.0330984	0.301121	3.18551	1	no
1700022H16Rik	WT Zt+6	Snord116del Zt+6	0.0220774	0	-1.79769e+308	1	no
1700022I11Rik	WT Zt+6	Snord116del Zt+6	0.155653	0.146459	-0.0878394	1	no
1700022P22Rik	WT Zt+6	Snord116del Zt+6	0.0874203	0	-1.79769e+308	1	no
1700023A16Rik	WT Zt+6	Snord116del Zt+6	0.0195277	0.0550689	1.49572	1	no
1700023C21Rik	WT Zt+6	Snord116del Zt+6	0.0647956	0	-1.79769e+308	1	no
1700023E05Rik	WT Zt+6	Snord116del Zt+6	0.136011	0.315627	1.21449	1	no
1700023F02Rik	WT Zt+6	Snord116del Zt+6	0.361992	0	-1.79769e+308	0.185616	no
1700023F06Rik	WT Zt+6	Snord116del Zt+6	0.205528	0.244259	0.249072	0.915125	no
1700023L04Rik	WT Zt+6	Snord116del Zt+6	0.30286	0.457095	0.593843	0.822956	no
1700024B18Rik	WT Zt+6	Snord116del Zt+6	0.0274231	0.165192	2.59068	1	no
1700024F13Rik	WT Zt+6	Snord116del Zt+6	0.135166	0.0315903	-2.09718	1	no
1700024G13Rik	WT Zt+6	Snord116del Zt+6	0.0436617	0	-1.79769e+308	1	no
1700024P03Rik	WT Zt+6	Snord116del Zt+6	0.0922492	0.0613619	-0.588194	1	no
1700024P04Rik	WT Zt+6	Snord116del Zt+6	0.300836	0.820343	1.44725	0.425539	no
1700024P16Rik	WT Zt+6	Snord116del Zt+6	0.130441	0.285871	1.13197	1	no
1700025B11Rik	WT Zt+6	Snord116del Zt+6	0.171296	0.0627283	-1.4493	1	no
1700025C18Rik	WT Zt+6	Snord116del Zt+6	0.148946	0	-1.79769e+308	1	no
1700025E21Rik	WT Zt+6	Snord116del Zt+6	0.178561	0.143089	-0.319502	1	no
1700025F22Rik	WT Zt+6	Snord116del Zt+6	0	0	0	1	no
1700025F24Rik	WT Zt+6	Snord116del Zt+6	0.099547	0.206435	1.05224	1	no
1700025G04Rik	WT Zt+6	Snord116del Zt+6	1.41206	3.54694	1.32877	2.79e-05	yes
1700025K23Rik	WT Zt+6	Snord116del Zt+6	4.22119	4.07978	-0.0491586	0.954578	no
1700025K24Rik	WT Zt+6	Snord116del Zt+6	0.184046	0.125864	-0.548207	1	no
1700025M24Rik	WT Zt+6	Snord116del Zt+6	0.252885	0.0591455	-2.09614	0.735796	no
1700025N23Rik	WT Zt+6	Snord116del Zt+6	0.127177	0.0207467	-2.61588	1	no
1700026D08Rik	WT Zt+6	Snord116del Zt+6	0.174431	0.432664	1.31059	0.323502	no
1700026D11Rik	WT Zt+6	Snord116del Zt+6	0.0168919	0.141203	3.06337	1	no
1700026F02Rik	WT Zt+6	Snord116del Zt+6	0.153142	0	-1.79769e+308	1	no
1700026J04Rik	WT Zt+6	Snord116del Zt+6	0.132415	0.273514	1.04655	1	no
1700026L06Rik	WT Zt+6	Snord116del Zt+6	0.183472	0.461452	1.33062	0.514084	no
1700027A15Rik	WT Zt+6	Snord116del Zt+6	0.0795859	0.219497	1.46361	1	no
1700027A23Rik	WT Zt+6	Snord116del Zt+6	0.246179	0.133475	-0.883135	0.779739	no
1700027D21Rik	WT Zt+6	Snord116del Zt+6	0.326117	0.317981	-0.0364496	0.984722	no
1700027F09Rik	WT Zt+6	Snord116del Zt+6	0.053161	0.0219177	-1.27827	1	no
1700027H10Rik	WT Zt+6	Snord116del Zt+6	0.107652	0.0322235	-1.74019	1	no
1700027I24Rik	WT Zt+6	Snord116del Zt+6	0.0193836	0	-1.79769e+308	1	no
1700027J07Rik	WT Zt+6	Snord116del Zt+6	0.0175012	0.209456	3.58112	1	no
1700028B04Rik	WT Zt+6	Snord116del Zt+6	0.501767	0	-1.79769e+308	0.0632058	no
1700028D13Rik	WT Zt+6	Snord116del Zt+6	0.133887	0.0434463	-1.62372	1	no
1700028E10Rik	WT Zt+6	Snord116del Zt+6	0.144599	0.289803	1.00302	1	no
1700028I16Rik	WT Zt+6	Snord116del Zt+6	0.267849	0.134758	-0.991047	0.66654	no
1700028J19Rik	WT Zt+6	Snord116del Zt+6	0.291956	0.345189	0.241639	0.89304	no
1700028K03Rik	WT Zt+6	Snord116del Zt+6	0.376241	1.61793	2.10442	0.0599178	no
1700028M03Rik	WT Zt+6	Snord116del Zt+6	0.0454985	0	-1.79769e+308	1	no
1700028P14Rik	WT Zt+6	Snord116del Zt+6	0.257969	0.187068	-0.463635	0.843457	no
1700028P15Rik	WT Zt+6	Snord116del Zt+6	0.0763005	0.069672	-0.131114	1	no
1700029B22Rik	WT Zt+6	Snord116del Zt+6	0.016662	0.0523051	1.65039	1	no
1700029F09Rik	WT Zt+6	Snord116del Zt+6	1.18962	1.25549	0.0777441	0.935871	no
1700029F12Rik	WT Zt+6	Snord116del Zt+6	0.17367	0.180567	0.0561811	1	no
1700029G01Rik	WT Zt+6	Snord116del Zt+6	0.247307	0.329035	0.411935	0.821033	no
1700029H14Rik	WT Zt+6	Snord116del Zt+6	0.085904	0	-1.79769e+308	1	no
1700029I01Rik	WT Zt+6	Snord116del Zt+6	0.797195	2.25994	1.50328	3.19e-05	yes
1700029I15Rik	WT Zt+6	Snord116del Zt+6	2.34204	1.93019	-0.279022	0.866046	no
1700029J03Rik	WT Zt+6	Snord116del Zt+6	0.174044	0.0498237	-1.80455	1	no
1700029J07Rik	WT Zt+6	Snord116del Zt+6	0.161848	0.852493	2.39705	0.000186161	yes
1700029J11Rik	WT Zt+6	Snord116del Zt+6	0.300745	0.128793	-1.22349	0.664677	no
1700029M20Rik	WT Zt+6	Snord116del Zt+6	0.154649	0.155307	0.00612962	1	no
1700029N11Rik	WT Zt+6	Snord116del Zt+6	0.0166027	0	-1.79769e+308	1	no
1700029P11Rik	WT Zt+6	Snord116del Zt+6	0.230681	0.167786	-0.459281	0.849766	no
1700030A11Rik	WT Zt+6	Snord116del Zt+6	0.282585	0	-1.79769e+308	0.166638	no
1700030C10Rik	WT Zt+6	Snord116del Zt+6	0.722065	0.428948	-0.751328	0.476275	no
1700030F04Rik	WT Zt+6	Snord116del Zt+6	0.0186275	0	-1.79769e+308	1	no
1700030F18Rik	WT Zt+6	Snord116del Zt+6	0.0714061	0	-1.79769e+308	1	no
1700030J22Rik	WT Zt+6	Snord116del Zt+6	1.17779	1.89675	0.687454	0.142132	no
1700030K09Rik	WT Zt+6	Snord116del Zt+6	1.76569	1.41716	-0.317226	0.885668	no
1700030L20Rik	WT Zt+6	Snord116del Zt+6	2.99088	4.02778	0.429417	0.464727	no
1700030M09Rik	WT Zt+6	Snord116del Zt+6	0.0798998	0.182232	1.18951	1	no
1700030N03Rik	WT Zt+6	Snord116del Zt+6	0.0511482	0	-1.79769e+308	1	no
1700030O20Rik	WT Zt+6	Snord116del Zt+6	0.0798081	0	-1.79769e+308	1	no
1700031A10Rik	WT Zt+6	Snord116del Zt+6	0.0693442	0.322074	2.21554	1	no
1700031F05Rik	WT Zt+6	Snord116del Zt+6	0.0637652	0.0243805	-1.38704	1	no
1700031M16Rik	WT Zt+6	Snord116del Zt+6	0.0265584	0	-1.79769e+308	1	no
1700031P21Rik	WT Zt+6	Snord116del Zt+6	0	0	0	1	no
1700034E13Rik	WT Zt+6	Snord116del Zt+6	0	0	0	1	no
1700034F02Rik	WT Zt+6	Snord116del Zt+6	0.0438612	0.0990515	1.17523	1	no
1700034G24Rik	WT Zt+6	Snord116del Zt+6	1.13323	1.31855	0.218506	0.836026	no
1700034H14Rik	WT Zt+6	Snord116del Zt+6	1.14486	1.81347	0.663575	0.348284	no
1700034H15Rik	WT Zt+6	Snord116del Zt+6	0.277207	0.558463	1.0105	0.322175	no
1700034I23Rik	WT Zt+6	Snord116del Zt+6	0.136166	0.2707	0.991327	1	no
1700034J05Rik	WT Zt+6	Snord116del Zt+6	0.0981628	0.0723071	-0.441039	1	no
1700034K08Rik	WT Zt+6	Snord116del Zt+6	0.0391369	0.0312246	-0.325846	1	no
1700034O15Rik	WT Zt+6	Snord116del Zt+6	0.061775	0.052513	-0.234348	1	no
1700034P13Rik	WT Zt+6	Snord116del Zt+6	1.81548	4.30186	1.24461	0.241032	no
1700036G14Rik	WT Zt+6	Snord116del Zt+6	0.233627	0	-1.79769e+308	0.139979	no
1700037C18Rik	WT Zt+6	Snord116del Zt+6	1.98972	0.981709	-1.0192	0.269535	no
1700037H04Rik	WT Zt+6	Snord116del Zt+6	25.5881	9.18351	-1.47836	0.000471683	yes
1700039E15Rik	WT Zt+6	Snord116del Zt+6	0.137782	0.14989	0.121526	1	no
1700039E22Rik	WT Zt+6	Snord116del Zt+6	0.0440069	0.0372915	-0.23888	1	no
1700040I03Rik	WT Zt+6	Snord116del Zt+6	17.4212	8.02653	-1.118	0.107873	no
1700040L02Rik	WT Zt+6	Snord116del Zt+6	0.656859	0.362294	-0.85842	0.499321	no
1700040N02Rik	WT Zt+6	Snord116del Zt+6	0.107151	0.081585	-0.393265	1	no
1700041C23Rik	WT Zt+6	Snord116del Zt+6	0.0746055	0	-1.79769e+308	1	no
1700041M19Rik	WT Zt+6	Snord116del Zt+6	0.0954863	0.151193	0.663025	1	no
1700042B14Rik	WT Zt+6	Snord116del Zt+6	0.147916	0.0457985	-1.69141	1	no
1700042G07Rik	WT Zt+6	Snord116del Zt+6	0.138475	0	-1.79769e+308	1	no
1700042G15Rik	WT Zt+6	Snord116del Zt+6	0.214985	0.0688939	-1.64179	0.412052	no
1700042O10Rik	WT Zt+6	Snord116del Zt+6	0.0613039	0.103849	0.760437	1	no
1700044C05Rik	WT Zt+6	Snord116del Zt+6	0.0942267	0.0214355	-2.13613	1	no
1700044K03Rik	WT Zt+6	Snord116del Zt+6	0.194087	0.132226	-0.553693	1	no
1700045H11Rik	WT Zt+6	Snord116del Zt+6	0.0591749	0.509537	3.10613	0.235152	no
1700045I19Rik	WT Zt+6	Snord116del Zt+6	0.261386	0.14562	-0.843973	0.67552	no
1700046C09Rik	WT Zt+6	Snord116del Zt+6	0.010937	0.427831	5.28975	0.252074	no
1700047G03Rik	WT Zt+6	Snord116del Zt+6	0.101331	0	-1.79769e+308	1	no
1700047L14Rik	WT Zt+6	Snord116del Zt+6	0.0475463	0	-1.79769e+308	1	no
1700047M11Rik	WT Zt+6	Snord116del Zt+6	3.5872	2.66325	-0.429666	0.618901	no
1700048M11Rik	WT Zt+6	Snord116del Zt+6	0.274088	0.153312	-0.838162	0.865002	no
1700048O20Rik	WT Zt+6	Snord116del Zt+6	1.61365	1.28113	-0.332908	0.628642	no
1700049E15Rik	WT Zt+6	Snord116del Zt+6	0.108693	0	-1.79769e+308	1	no
1700049E22Rik	WT Zt+6	Snord116del Zt+6	0.0974258	0	-1.79769e+308	1	no
1700049G17Rik	WT Zt+6	Snord116del Zt+6	0.166495	0.415675	1.31998	0.0228762	yes
1700049L16Rik	WT Zt+6	Snord116del Zt+6	0.0849137	0.160073	0.914662	1	no
1700051A21Rik	WT Zt+6	Snord116del Zt+6	0.162396	0.125683	-0.369728	1	no
1700052I22Rik	WT Zt+6	Snord116del Zt+6	0.182401	0	-1.79769e+308	1	no
1700052K11Rik	WT Zt+6	Snord116del Zt+6	0.615823	1.36526	1.14859	0.0382596	yes
1700052N19Rik	WT Zt+6	Snord116del Zt+6	1.72783	1.63146	-0.0827941	0.908741	no
1700054A03Rik	WT Zt+6	Snord116del Zt+6	0.0497959	0.156772	1.65457	1	no
1700054K19Rik	WT Zt+6	Snord116del Zt+6	0.120625	0.427266	1.8246	0.520908	no
1700054M17Rik	WT Zt+6	Snord116del Zt+6	0.193875	0	-1.79769e+308	1	no
1700054N08Rik	WT Zt+6	Snord116del Zt+6	5.07116	9.7928	0.949405	0.00283873	yes
1700054O13Rik	WT Zt+6	Snord116del Zt+6	0.0140437	0.182054	3.69637	1	no
1700055C04Rik	WT Zt+6	Snord116del Zt+6	0.136438	0	-1.79769e+308	1	no
1700055N04Rik	WT Zt+6	Snord116del Zt+6	0.0924343	0.0197365	-2.22756	1	no
1700056E22Rik	WT Zt+6	Snord116del Zt+6	0.523385	0.122032	-2.10061	0.451405	no
1700057G04Rik	WT Zt+6	Snord116del Zt+6	0.105305	0	-1.79769e+308	1	no
1700057H15Rik	WT Zt+6	Snord116del Zt+6	0.216358	0.139417	-0.634019	0.793887	no
1700057K13Rik	WT Zt+6	Snord116del Zt+6	0.025843	0	-1.79769e+308	1	no
1700058G18Rik	WT Zt+6	Snord116del Zt+6	2.40879	2.74402	0.187979	0.937999	no
1700060C16Rik	WT Zt+6	Snord116del Zt+6	0	0	0	1	no
1700060C20Rik	WT Zt+6	Snord116del Zt+6	0.145915	0.139877	-0.0609657	1	no
1700061F12Rik	WT Zt+6	Snord116del Zt+6	0.154259	0.149994	-0.040451	1	no
1700061G19Rik	WT Zt+6	Snord116del Zt+6	0.0661011	0.0477	-0.470684	1	no
1700061I17Rik	WT Zt+6	Snord116del Zt+6	0.0540998	0.082001	0.600019	1	no
1700061J05Rik	WT Zt+6	Snord116del Zt+6	0.133754	0.0657812	-1.02383	1	no
1700063A18Rik	WT Zt+6	Snord116del Zt+6	0.0391777	0	-1.79769e+308	1	no
1700063D05Rik	WT Zt+6	Snord116del Zt+6	0.505786	0.405394	-0.319202	0.869857	no
1700063O14Rik	WT Zt+6	Snord116del Zt+6	0.141895	0.148998	0.0704677	1	no
1700064J06Rik	WT Zt+6	Snord116del Zt+6	0.133235	0	-1.79769e+308	1	no
1700064M15Rik	WT Zt+6	Snord116del Zt+6	0.0731076	0.0400069	-0.869771	1	no
1700065D16Rik	WT Zt+6	Snord116del Zt+6	0.179493	0.224616	0.323536	1	no
1700065I16Rik	WT Zt+6	Snord116del Zt+6	0.171428	0.482948	1.49427	0.383819	no
1700065I17Rik	WT Zt+6	Snord116del Zt+6	0.108942	0	-1.79769e+308	1	no
1700065J11Rik	WT Zt+6	Snord116del Zt+6	0.0804408	0	-1.79769e+308	1	no
1700065J18Rik	WT Zt+6	Snord116del Zt+6	0.274228	0.201455	-0.444919	0.906415	no
1700065O20Rik	WT Zt+6	Snord116del Zt+6	0.0112008	0	-1.79769e+308	1	no
1700066B17Rik	WT Zt+6	Snord116del Zt+6	0.0366855	0	-1.79769e+308	1	no
1700066B19Rik	WT Zt+6	Snord116del Zt+6	0.238463	0.248172	0.0575789	0.969882	no
1700066J24Rik	WT Zt+6	Snord116del Zt+6	3.16423	9.9057	1.6464	0.0614021	no
1700066M21Rik	WT Zt+6	Snord116del Zt+6	1.77509	4.96962	1.48524	3.73e-06	yes
1700066N21Rik	WT Zt+6	Snord116del Zt+6	0.03306	0.0674914	1.02962	1	no
1700066O22Rik	WT Zt+6	Snord116del Zt+6	0.0326412	0.151182	2.21152	1	no
1700067G17Rik	WT Zt+6	Snord116del Zt+6	0.148709	0	-1.79769e+308	1	no
1700067K01Rik	WT Zt+6	Snord116del Zt+6	0.0556113	0.187035	1.74986	1	no
1700067P10Rik	WT Zt+6	Snord116del Zt+6	0.255619	0.191551	-0.416265	0.876021	no
1700069L16Rik	WT Zt+6	Snord116del Zt+6	0.287771	0	-1.79769e+308	0.0660559	no
1700069P05Rik	WT Zt+6	Snord116del Zt+6	0.173164	0	-1.79769e+308	1	no
1700071K01Rik	WT Zt+6	Snord116del Zt+6	0.358006	0.245014	-0.547119	0.914555	no
1700071M16Rik	WT Zt+6	Snord116del Zt+6	0.0986229	0.428689	2.11994	0.621616	no
1700072B07Rik	WT Zt+6	Snord116del Zt+6	0.137809	0	-1.79769e+308	1	no
1700072E05Rik	WT Zt+6	Snord116del Zt+6	0.0619778	0	-1.79769e+308	1	no
1700072O05Rik	WT Zt+6	Snord116del Zt+6	0	0	0	1	no
1700073E17Rik	WT Zt+6	Snord116del Zt+6	0.0937813	0.0929047	-0.0135483	1	no
1700074H08Rik	WT Zt+6	Snord116del Zt+6	0	0	0	1	no
1700074P13Rik	WT Zt+6	Snord116del Zt+6	0.0954017	0.093014	-0.0365658	1	no
1700080E11Rik	WT Zt+6	Snord116del Zt+6	0.141981	0	-1.79769e+308	1	no
1700080N15Rik	WT Zt+6	Snord116del Zt+6	0.0261161	0.181998	2.80091	1	no
1700080O16Rik	WT Zt+6	Snord116del Zt+6	0.101373	0.10244	0.015102	1	no
1700081H04Rik	WT Zt+6	Snord116del Zt+6	0.0538907	0.0312399	-0.786645	1	no
1700081H22Rik	WT Zt+6	Snord116del Zt+6	0.0452189	0	-1.79769e+308	1	no
1700081L11Rik	WT Zt+6	Snord116del Zt+6	2.96064	8.1232	1.45614	5.85e-06	yes
1700084C01Rik	WT Zt+6	Snord116del Zt+6	1.03319	1.57652	0.609628	0.394877	no
1700084E18Rik	WT Zt+6	Snord116del Zt+6	0.838223	1.24846	0.574746	0.742424	no
1700084F23Rik	WT Zt+6	Snord116del Zt+6	0.225254	0	-1.79769e+308	0.0420488	yes
1700084J12Rik	WT Zt+6	Snord116del Zt+6	0.150691	0	-1.79769e+308	1	no
1700085B03Rik	WT Zt+6	Snord116del Zt+6	0.269915	0.0722187	-1.90206	0.786505	no
1700085C21Rik	WT Zt+6	Snord116del Zt+6	0.0772124	0.24764	1.68134	1	no
1700086L19Rik	WT Zt+6	Snord116del Zt+6	2.584	2.76186	0.0960336	0.928956	no
1700086O06Rik	WT Zt+6	Snord116del Zt+6	1.69043	1.63372	-0.0492288	0.973575	no
1700088E04Rik	WT Zt+6	Snord116del Zt+6	1.40946	2.38853	0.760978	0.431487	no
1700090G07Rik	WT Zt+6	Snord116del Zt+6	0.128533	0	-1.79769e+308	1	no
1700091E21Rik	WT Zt+6	Snord116del Zt+6	0.0114596	0	-1.79769e+308	1	no
1700092C02Rik	WT Zt+6	Snord116del Zt+6	0	0	0	1	no
1700092C10Rik	WT Zt+6	Snord116del Zt+6	0.0149373	0.0722053	2.27318	1	no
1700092E19Rik	WT Zt+6	Snord116del Zt+6	0.0760811	0.0453784	-0.74553	1	no
1700092K14Rik	WT Zt+6	Snord116del Zt+6	0.39138	0	-1.79769e+308	0.139395	no
1700092M07Rik	WT Zt+6	Snord116del Zt+6	0.0728702	0	-1.79769e+308	1	no
1700093K21Rik	WT Zt+6	Snord116del Zt+6	0.172313	0	-1.79769e+308	1	no
1700094D03Rik	WT Zt+6	Snord116del Zt+6	0.442076	1.23222	1.47889	0.00195612	yes
1700094J05Rik	WT Zt+6	Snord116del Zt+6	0.0955578	0.0797279	-0.261289	1	no
1700094M24Rik	WT Zt+6	Snord116del Zt+6	0.0622287	0.0305452	-1.02664	1	no
1700095A21Rik	WT Zt+6	Snord116del Zt+6	0.541573	0.416084	-0.380279	0.80714	no
1700095B10Rik	WT Zt+6	Snord116del Zt+6	0.0443389	0.0195661	-1.18021	1	no
1700095B22Rik	WT Zt+6	Snord116del Zt+6	0.249858	0.319996	0.356944	0.964389	no
1700096J18Rik	WT Zt+6	Snord116del Zt+6	0.163667	0.380716	1.21795	1	no
1700096K18Rik	WT Zt+6	Snord116del Zt+6	0.555584	0.946704	0.768909	0.332625	no
1700097N02Rik	WT Zt+6	Snord116del Zt+6	0.106576	0.237087	1.15353	1	no
1700100L14Rik	WT Zt+6	Snord116del Zt+6	0.0449982	0.153716	1.77233	1	no
1700101E01Rik	WT Zt+6	Snord116del Zt+6	0.167256	0.0748759	-1.15948	1	no
1700101I11Rik	WT Zt+6	Snord116del Zt+6	0.974628	0.69215	-0.493765	0.971832	no
1700101O22Rik	WT Zt+6	Snord116del Zt+6	0.043803	0	-1.79769e+308	1	no
1700102H20Rik	WT Zt+6	Snord116del Zt+6	0.450953	0.630794	0.484194	0.850136	no
1700102P08Rik	WT Zt+6	Snord116del Zt+6	0.332963	0.537365	0.69054	0.601582	no
1700104A03Rik	WT Zt+6	Snord116del Zt+6	0.156926	0	-1.79769e+308	1	no
1700105P06Rik	WT Zt+6	Snord116del Zt+6	0.306256	0.286113	-0.0981553	0.984298	no
1700106J16Rik	WT Zt+6	Snord116del Zt+6	0.228481	0.276437	0.27488	0.8894	no
1700106N22Rik	WT Zt+6	Snord116del Zt+6	2.42675	2.8767	0.245389	0.697259	no
1700108F19Rik	WT Zt+6	Snord116del Zt+6	0.035411	0.0411895	0.218078	1	no
1700108J01Rik	WT Zt+6	Snord116del Zt+6	0.103933	0	-1.79769e+308	1	no
1700108M19Rik	WT Zt+6	Snord116del Zt+6	0.0737797	0.0162716	-2.18087	1	no
1700109F18Rik	WT Zt+6	Snord116del Zt+6	0.0822576	0.0939031	0.191023	1	no
1700109G14Rik	WT Zt+6	Snord116del Zt+6	0.0201127	0.0644212	1.67943	1	no
1700109G15Rik	WT Zt+6	Snord116del Zt+6	0.0228273	0.373061	4.03058	1	no
1700109H08Rik	WT Zt+6	Snord116del Zt+6	0.0117	0.0733226	2.64775	1	no
1700109I08Rik	WT Zt+6	Snord116del Zt+6	0.0371457	0	-1.79769e+308	1	no
1700110C19Rik	WT Zt+6	Snord116del Zt+6	0.223309	0.487027	1.12496	0.507028	no
1700110I01Rik	WT Zt+6	Snord116del Zt+6	0.785432	1.04981	0.418577	0.587047	no
1700110K17Rik	WT Zt+6	Snord116del Zt+6	0.0584584	0.235499	2.01024	1	no
1700110M21Rik	WT Zt+6	Snord116del Zt+6	0.161941	0.193249	0.254993	1	no
1700111N16Rik	WT Zt+6	Snord116del Zt+6	0.00698486	0.0401742	2.52397	1	no
1700112E06Rik	WT Zt+6	Snord116del Zt+6	0.409967	0.311668	-0.395499	0.857677	no
1700112H15Rik	WT Zt+6	Snord116del Zt+6	0.0799654	0	-1.79769e+308	1	no
1700113A16Rik	WT Zt+6	Snord116del Zt+6	32.2518	20.5209	-0.652289	0.137815	no
1700113H08Rik	WT Zt+6	Snord116del Zt+6	0.115244	0.0257043	-2.16461	1	no
1700113I22Rik	WT Zt+6	Snord116del Zt+6	0.643869	1.12591	0.806249	0.598065	no
1700119H24Rik	WT Zt+6	Snord116del Zt+6	0.155355	0.111627	-0.476885	1	no
1700120C14Rik	WT Zt+6	Snord116del Zt+6	3.82221	1.21875	-1.649	0.718322	no
1700120E14Rik	WT Zt+6	Snord116del Zt+6	0.162189	0.0541381	-1.58296	1	no
1700120G07Rik	WT Zt+6	Snord116del Zt+6	0.172064	0.0549739	-1.64613	1	no
1700120K04Rik	WT Zt+6	Snord116del Zt+6	0.507145	0.678632	0.420233	0.833345	no
1700121L16Rik	WT Zt+6	Snord116del Zt+6	0.1646	0	-1.79769e+308	1	no
1700121N20Rik	WT Zt+6	Snord116del Zt+6	0.0864118	0.113306	0.390929	1	no
1700122O11Rik	WT Zt+6	Snord116del Zt+6	0.184124	0.135589	-0.441439	1	no
1700123I01Rik	WT Zt+6	Snord116del Zt+6	0.132905	0	-1.79769e+308	1	no
1700123K08Rik	WT Zt+6	Snord116del Zt+6	0.0200189	0.0830386	2.05242	1	no
1700123L14Rik	WT Zt+6	Snord116del Zt+6	0.158132	0.189264	0.259272	1	no
1700123M08Rik	WT Zt+6	Snord116del Zt+6	0.348673	0.51263	0.556044	0.697772	no
1700123O12Rik	WT Zt+6	Snord116del Zt+6	0	0	0	1	no
1700123O20Rik	WT Zt+6	Snord116del Zt+6	3.89395	3.10757	-0.325446	0.779092	no
1700123O21Rik	WT Zt+6	Snord116del Zt+6	0.0170616	0	-1.79769e+308	1	no
1700125D06Rik	WT Zt+6	Snord116del Zt+6	0.401924	0	-1.79769e+308	0.0999078	no
1700125G02Rik	WT Zt+6	Snord116del Zt+6	0.0694456	0.404932	2.54372	0.79922	no
1700125G22Rik	WT Zt+6	Snord116del Zt+6	0.0857531	0.112102	0.38655	1	no
1700125H03Rik	WT Zt+6	Snord116del Zt+6	0.108299	0.105385	-0.0393432	1	no
1700125H20Rik	WT Zt+6	Snord116del Zt+6	0.1716	0	-1.79769e+308	1	no
1700126H18Rik	WT Zt+6	Snord116del Zt+6	0	0	0	1	no
1700128A07Rik	WT Zt+6	Snord116del Zt+6	0.0757737	0.0196693	-1.94575	1	no
1700128F08Rik	WT Zt+6	Snord116del Zt+6	0.147291	0.145227	-0.0203627	1	no
1700129C05Rik	WT Zt+6	Snord116del Zt+6	0.0584703	0.106412	0.863887	1	no
1810006J02Rik	WT Zt+6	Snord116del Zt+6	0.180946	0.0603547	-1.58402	1	no
1810006K21Rik	WT Zt+6	Snord116del Zt+6	52.7175	61.131	0.213622	0.628166	no
1810007C17Rik	WT Zt+6	Snord116del Zt+6	0.0291671	0.0643608	1.14184	1	no
1810007D17Rik	WT Zt+6	Snord116del Zt+6	0.218932	0.049078	-2.15733	0.517919	no
1810007I06Rik	WT Zt+6	Snord116del Zt+6	0.0463482	0	-1.79769e+308	1	no
1810008A18Rik	WT Zt+6	Snord116del Zt+6	1.92857	3.19254	0.727173	0.0816448	no
1810008I18Rik	WT Zt+6	Snord116del Zt+6	0.0924311	0.0579246	-0.674202	1	no
1810009A15Rik	WT Zt+6	Snord116del Zt+6	10.8595	11.468	0.0786525	0.902967	no
1810009J06Rik	WT Zt+6	Snord116del Zt+6	0.095245	0.142169	0.577896	1	no
1810010D01Rik	WT Zt+6	Snord116del Zt+6	0.148697	0.344532	1.21226	1	no
1810010H24Rik	WT Zt+6	Snord116del Zt+6	1.2085	1.41055	0.223045	0.812646	no
1810011H11Rik	WT Zt+6	Snord116del Zt+6	0.422031	0.285064	-0.566066	0.689409	no
1810011O10Rik	WT Zt+6	Snord116del Zt+6	0.301642	0.26118	-0.207793	0.904987	no
1810012K16Rik	WT Zt+6	Snord116del Zt+6	0.279046	0.175272	-0.670908	0.811633	no
1810012P15Rik	WT Zt+6	Snord116del Zt+6	0.993877	2.17856	1.13223	0.00101966	yes
1810013A23Rik	WT Zt+6	Snord116del Zt+6	0.195821	0.305618	0.642198	1	no
1810013D10Rik	WT Zt+6	Snord116del Zt+6	1.67634	3.77097	1.16962	0.0539307	no
1810013L24Rik	WT Zt+6	Snord116del Zt+6	2.07702	5.56188	1.42106	5.63e-06	yes
1810014B01Rik	WT Zt+6	Snord116del Zt+6	0.283055	0.502876	0.82912	0.367292	no
1810014F10Rik	WT Zt+6	Snord116del Zt+6	11.1779	8.43639	-0.40595	0.4664	no
1810018F18Rik	WT Zt+6	Snord116del Zt+6	0.0971918	0.0326176	-1.57518	1	no
1810019D21Rik	WT Zt+6	Snord116del Zt+6	0.230827	0.412275	0.836794	0.565537	no
1810019J16Rik	WT Zt+6	Snord116del Zt+6	0.168178	0.375418	1.15851	1	no
1810020D17Rik	WT Zt+6	Snord116del Zt+6	17.2006	13.4614	-0.353631	0.527382	no
1810020O05Rik	WT Zt+6	Snord116del Zt+6	0.572926	0.929701	0.698417	0.507763	no
1810021B22Rik	WT Zt+6	Snord116del Zt+6	0.103633	0.18883	0.865603	1	no
1810022K09Rik	WT Zt+6	Snord116del Zt+6	113.165	49.2386	-1.20056	0.00420359	yes
1810024B03Rik	WT Zt+6	Snord116del Zt+6	0.228095	0	-1.79769e+308	0.0170314	yes
1810026B05Rik	WT Zt+6	Snord116del Zt+6	0.269918	1.42667	2.40206	0.0054751	yes
1810026J23Rik	WT Zt+6	Snord116del Zt+6	4.39956	7.45759	0.761351	0.214888	no
1810027O10Rik	WT Zt+6	Snord116del Zt+6	29.3248	12.5439	-1.22514	0.0170434	yes
1810029B16Rik	WT Zt+6	Snord116del Zt+6	1.43892	1.79873	0.321994	0.69633	no
1810030J14Rik	WT Zt+6	Snord116del Zt+6	0.11296	0.314932	1.47923	1	no
1810030N24Rik	WT Zt+6	Snord116del Zt+6	2.78173	2.12293	-0.389923	0.612459	no
1810030O07Rik	WT Zt+6	Snord116del Zt+6	0.816491	1.78886	1.13153	0.0158258	yes
1810031K17Rik	WT Zt+6	Snord116del Zt+6	4.02167	4.94235	0.297402	0.49604	no
1810032O08Rik	WT Zt+6	Snord116del Zt+6	0.338437	0.33967	0.00524352	0.999003	no
1810033B17Rik	WT Zt+6	Snord116del Zt+6	0.0980792	0.225833	1.20324	1	no
1810034E14Rik	WT Zt+6	Snord116del Zt+6	0.178333	0.23915	0.42334	1	no
1810035I16Rik	WT Zt+6	Snord116del Zt+6	0.34908	0.15848	-1.13926	0.848168	no
1810035L17Rik	WT Zt+6	Snord116del Zt+6	8.07194	9.69726	0.264662	0.853822	no
1810037I17Rik	WT Zt+6	Snord116del Zt+6	11.0672	13.7666	0.31488	0.519971	no
1810041L15Rik	WT Zt+6	Snord116del Zt+6	2.79437	4.03596	0.530388	0.158305	no
1810043G02Rik	WT Zt+6	Snord116del Zt+6	4.66298	4.00852	-0.218182	0.68792	no
1810043H04Rik	WT Zt+6	Snord116del Zt+6	38.2641	11.1716	-1.77615	0.00039696	yes
1810044D09Rik	WT Zt+6	Snord116del Zt+6	1.0284	0.347471	-1.56544	0.440888	no
1810046J19Rik	WT Zt+6	Snord116del Zt+6	85.8138	32.8001	-1.38751	0.00106262	yes
1810046K07Rik	WT Zt+6	Snord116del Zt+6	0.133353	0.0479177	-1.47662	1	no
1810048J11Rik	WT Zt+6	Snord116del Zt+6	1.74756	4.09103	1.22712	8.55e-05	yes
1810049H13Rik	WT Zt+6	Snord116del Zt+6	4.11502	1.2455	-1.72417	0.0538966	no
1810053B23Rik	WT Zt+6	Snord116del Zt+6	0.362962	0.151962	-1.25611	0.679471	no
1810055G02Rik	WT Zt+6	Snord116del Zt+6	1.569	3.09624	0.98067	0.0281581	yes
1810058I24Rik	WT Zt+6	Snord116del Zt+6	7.41332	5.86965	-0.336846	0.560932	no
1810062G17Rik	WT Zt+6	Snord116del Zt+6	0.242978	0.339961	0.484544	0.80441	no
1810062O18Rik	WT Zt+6	Snord116del Zt+6	0.809316	0.53879	-0.58698	0.945355	no
1810063B05Rik	WT Zt+6	Snord116del Zt+6	3.8046	3.60291	-0.0785821	0.928539	no
1810063B07Rik	WT Zt+6	Snord116del Zt+6	0.990055	1.03265	0.0607775	0.943896	no
1810064F22Rik	WT Zt+6	Snord116del Zt+6	0.101616	0.200225	0.978499	1	no
1810065E05Rik	WT Zt+6	Snord116del Zt+6	0.0872597	0	-1.79769e+308	1	no
1810074P20Rik	WT Zt+6	Snord116del Zt+6	0.608372	2.57389	2.08092	7.74e-11	yes
2010001E11Rik	WT Zt+6	Snord116del Zt+6	0.14033	0.0333387	-2.07355	1	no
2010001M06Rik	WT Zt+6	Snord116del Zt+6	2.61142	2.05146	-0.34818	0.816717	no
2010001M09Rik	WT Zt+6	Snord116del Zt+6	0.136709	0.049364	-1.46957	1	no
2010002M12Rik	WT Zt+6	Snord116del Zt+6	0.258935	0.388998	0.587176	0.466542	no
2010002N04Rik	WT Zt+6	Snord116del Zt+6	2.56331	5.07341	0.984949	0.0090931	yes
2010003K11Rik	WT Zt+6	Snord116del Zt+6	0.277215	0.0758236	-1.87029	0.403973	no
2010003K15Rik	WT Zt+6	Snord116del Zt+6	0.125169	0.102555	-0.287485	1	no
2010003O02Rik	WT Zt+6	Snord116del Zt+6	39.821	20.2218	-0.977619	0.187744	no
2010005H15Rik	WT Zt+6	Snord116del Zt+6	0.0555416	0	-1.79769e+308	1	no
2010009K17Rik	WT Zt+6	Snord116del Zt+6	0.105328	0	-1.79769e+308	1	no
2010010A06Rik	WT Zt+6	Snord116del Zt+6	0.279318	0.491855	0.816324	0.718716	no
2010011I20Rik	WT Zt+6	Snord116del Zt+6	1.45586	2.64503	0.86141	0.0211302	yes
2010012O05Rik	WT Zt+6	Snord116del Zt+6	2.79931	3.69041	0.398711	0.396804	no
2010015L04Rik	WT Zt+6	Snord116del Zt+6	5.64267	5.73901	0.0244238	0.966196	no
2010016I18Rik	WT Zt+6	Snord116del Zt+6	0.12017	0.0947	-0.343634	1	no
2010106C02Rik	WT Zt+6	Snord116del Zt+6	0.14906	0	-1.79769e+308	1	no
2010106E10Rik	WT Zt+6	Snord116del Zt+6	0.0108465	0.0510495	2.23467	1	no
2010106G01Rik	WT Zt+6	Snord116del Zt+6	0.800021	3.23298	2.01475	6.65e-10	yes
2010107E04Rik	WT Zt+6	Snord116del Zt+6	1013.29	281.297	-1.84888	0.000760279	yes
2010107G12Rik	WT Zt+6	Snord116del Zt+6	0.149749	0.0209473	-2.8377	1	no
2010107G23Rik	WT Zt+6	Snord116del Zt+6	1.78948	3.28361	0.875741	0.0622063	no
2010107H07Rik	WT Zt+6	Snord116del Zt+6	21.0657	9.52877	-1.14453	0.0620949	no
2010109A12Rik	WT Zt+6	Snord116del Zt+6	0.0697185	0.040015	-0.800999	1	no
2010109I03Rik	WT Zt+6	Snord116del Zt+6	0.173811	0.147092	-0.240794	1	no
2010109K11Rik	WT Zt+6	Snord116del Zt+6	0.447968	0.907368	1.01829	0.035723	yes
2010110P09Rik	WT Zt+6	Snord116del Zt+6	0.157972	0.0607139	-1.37957	1	no
2010111I01Rik	WT Zt+6	Snord116del Zt+6	1.35023	2.42697	0.84595	0.0370946	yes
2010204K13Rik	WT Zt+6	Snord116del Zt+6	24.9366	9.17192	-1.44297	0.00664617	yes
2010300C02Rik	WT Zt+6	Snord116del Zt+6	8.63544	13.2593	0.618668	0.100847	no
2010305A19Rik	WT Zt+6	Snord116del Zt+6	0.950268	1.07387	0.176407	0.80059	no
2010308F09Rik	WT Zt+6	Snord116del Zt+6	0.0324562	0	-1.79769e+308	1	no
2010310C07Rik	WT Zt+6	Snord116del Zt+6	0.103462	0	-1.79769e+308	1	no
2010315B03Rik	WT Zt+6	Snord116del Zt+6	0	0	0	1	no
2010317E24Rik	WT Zt+6	Snord116del Zt+6	0.202741	0.374254	0.884379	1	no
2010320M18Rik	WT Zt+6	Snord116del Zt+6	3.05778	1.57685	-0.955435	0.309274	no
2010321M09Rik	WT Zt+6	Snord116del Zt+6	1.1302	2.25097	0.993975	0.0345552	yes
2200002D01Rik	WT Zt+6	Snord116del Zt+6	0.555364	0.51582	-0.106565	0.98355	no
2200002J24Rik	WT Zt+6	Snord116del Zt+6	0.0206403	0	-1.79769e+308	1	no
2200002K05Rik	WT Zt+6	Snord116del Zt+6	1.02248	1.43386	0.487838	0.459975	no
2210009G21Rik	WT Zt+6	Snord116del Zt+6	0.366696	1.88485	2.36179	0.110059	no
2210010C04Rik	WT Zt+6	Snord116del Zt+6	0.204608	0.0260245	-2.97492	1	no
2210010C17Rik	WT Zt+6	Snord116del Zt+6	0.142091	0.182395	0.360253	1	no
2210012G02Rik	WT Zt+6	Snord116del Zt+6	0.52901	0.840498	0.66795	0.158377	no
2210013O21Rik	WT Zt+6	Snord116del Zt+6	23.814	12.7259	-0.904049	0.0411175	yes
2210015D19Rik	WT Zt+6	Snord116del Zt+6	2.15235	1.84879	-0.219338	0.816562	no
2210016F16Rik	WT Zt+6	Snord116del Zt+6	1.4501	1.63272	0.171122	0.781738	no
2210016L21Rik	WT Zt+6	Snord116del Zt+6	33.0609	22.9365	-0.527484	0.210492	no
2210018M11Rik	WT Zt+6	Snord116del Zt+6	1.12159	4.30057	1.93898	2.56e-07	yes
2210019I11Rik	WT Zt+6	Snord116del Zt+6	0.129418	0.181926	0.491317	1	no
2210020M01Rik	WT Zt+6	Snord116del Zt+6	0.272544	0.163578	-0.736515	0.837361	no
2210021J22Rik	WT Zt+6	Snord116del Zt+6	1.68078	1.56235	-0.105413	0.948737	no
2210039B01Rik	WT Zt+6	Snord116del Zt+6	3.63338	3.36183	-0.112064	0.880023	no
2210403K04Rik	WT Zt+6	Snord116del Zt+6	1.66591	2.15113	0.368787	0.507746	no
2210404J11Rik	WT Zt+6	Snord116del Zt+6	0.61905	2.1889	1.82208	0.00697134	yes
2210404O07Rik	WT Zt+6	Snord116del Zt+6	0.0193513	0.079262	2.0342	1	no
2210404O09Rik	WT Zt+6	Snord116del Zt+6	0.437238	0.619656	0.503048	0.532306	no
2210407C18Rik	WT Zt+6	Snord116del Zt+6	0.0275157	0	-1.79769e+308	1	no
2210408F21Rik	WT Zt+6	Snord116del Zt+6	4.36883	4.9533	0.181143	0.880779	no
2210408I21Rik	WT Zt+6	Snord116del Zt+6	0.661076	2.23814	1.75941	0.000604703	yes
2210409D07Rik	WT Zt+6	Snord116del Zt+6	0.0976352	0	-1.79769e+308	1	no
2210409E12Rik	WT Zt+6	Snord116del Zt+6	0.321569	0.232532	-0.4677	0.90612	no
2210411K11Rik	WT Zt+6	Snord116del Zt+6	1.39073	0.955059	-0.54218	0.625047	no
2210414B05Rik	WT Zt+6	Snord116del Zt+6	0.0525248	0.186216	1.8259	1	no
2210415F13Rik	WT Zt+6	Snord116del Zt+6	0.0351867	0.0318726	-0.142712	1	no
2210416O15Rik	WT Zt+6	Snord116del Zt+6	0.14912	0.0289771	-2.36349	1	no
2210417A02Rik	WT Zt+6	Snord116del Zt+6	0.293162	0.163213	-0.84494	0.780712	no
2210417K05Rik	WT Zt+6	Snord116del Zt+6	0.507075	0.977794	0.947332	0.954886	no
2210420H20Rik	WT Zt+6	Snord116del Zt+6	0.0902049	0	-1.79769e+308	1	no
2300002M23Rik	WT Zt+6	Snord116del Zt+6	0.178896	0.183329	0.0353135	1	no
2300003K06Rik	WT Zt+6	Snord116del Zt+6	0.131828	0.159484	0.274755	1	no
2300005B03Rik	WT Zt+6	Snord116del Zt+6	0.132283	0	-1.79769e+308	1	no
2300009A05Rik	WT Zt+6	Snord116del Zt+6	26.5151	20.5992	-0.364222	0.454451	no
2310001A20Rik	WT Zt+6	Snord116del Zt+6	7.1894	9.73807	0.437764	0.275321	no
2310001H17Rik	WT Zt+6	Snord116del Zt+6	0.341605	0.421343	0.302665	0.915369	no
2310001H18Rik	WT Zt+6	Snord116del Zt+6	0.198535	0.570743	1.52345	0.47335	no
2310001K24Rik	WT Zt+6	Snord116del Zt+6	0.120581	0.797876	2.72616	0.487295	no
2310002D06Rik	WT Zt+6	Snord116del Zt+6	0.380625	0	-1.79769e+308	0.0918605	no
2310002J15Rik	WT Zt+6	Snord116del Zt+6	0.247657	0.26098	0.0755977	0.976925	no
2310002L09Rik	WT Zt+6	Snord116del Zt+6	0.184388	0.0617858	-1.5774	1	no
2310002L13Rik	WT Zt+6	Snord116del Zt+6	0.151239	0.150727	-0.00489693	1	no
2310003C23Rik	WT Zt+6	Snord116del Zt+6	2.87966	3.92054	0.445152	0.314412	no
2310003F16Rik	WT Zt+6	Snord116del Zt+6	97.2431	54.1922	-0.843511	0.0355759	yes
2310003H01Rik	WT Zt+6	Snord116del Zt+6	0.94773	1.41807	0.581381	0.290018	no
2310003L22Rik	WT Zt+6	Snord116del Zt+6	1.30958	1.9764	0.593772	0.208622	no
2310004I24Rik	WT Zt+6	Snord116del Zt+6	3.86079	3.95026	0.0330537	0.959396	no
2310004N24Rik	WT Zt+6	Snord116del Zt+6	12.8937	8.43212	-0.612701	0.697037	no
2310005A03Rik	WT Zt+6	Snord116del Zt+6	0.160731	0	-1.79769e+308	1	no
2310005E17Rik	WT Zt+6	Snord116del Zt+6	0.283971	0.0457158	-2.63498	0.325909	no
2310005G13Rik	WT Zt+6	Snord116del Zt+6	0.0645068	0.0442197	-0.544761	1	no
2310007B03Rik	WT Zt+6	Snord116del Zt+6	0.179868	0.16827	-0.0961545	1	no
2310007L24Rik	WT Zt+6	Snord116del Zt+6	0.348443	0.286692	-0.281424	0.898433	no
2310008H04Rik	WT Zt+6	Snord116del Zt+6	0.274293	0.61433	1.1633	0.223077	no
2310008H09Rik	WT Zt+6	Snord116del Zt+6	1.98954	2.81433	0.500358	0.44211	no
2310008N11Rik	WT Zt+6	Snord116del Zt+6	0.0345319	0.243863	2.82007	1	no
2310009A05Rik	WT Zt+6	Snord116del Zt+6	25.4224	4.65251	-2.45002	7.33e-05	yes
2310009B15Rik	WT Zt+6	Snord116del Zt+6	18.2414	5.56962	-1.71156	0.0033397	yes
2310010J17Rik	WT Zt+6	Snord116del Zt+6	2.69526	0.444655	-2.59967	0.294631	no
2310010M20Rik	WT Zt+6	Snord116del Zt+6	0.466057	0.972789	1.06162	0.198073	no
2310011J03Rik	WT Zt+6	Snord116del Zt+6	4.46975	4.07847	-0.132165	0.937677	no
2310014F07Rik	WT Zt+6	Snord116del Zt+6	0.152005	0.101823	-0.578055	1	no
2310014L17Rik	WT Zt+6	Snord116del Zt+6	0.256415	0.262629	0.0345449	0.979376	no
2310015A10Rik	WT Zt+6	Snord116del Zt+6	0.490134	1.03091	1.07267	0.0173008	yes
2310015B20Rik	WT Zt+6	Snord116del Zt+6	0.505538	0.0635296	-2.99232	0.456932	no
2310015D24Rik	WT Zt+6	Snord116del Zt+6	0.160044	0.25185	0.654092	1	no
2310016D03Rik	WT Zt+6	Snord116del Zt+6	0.124137	0.133087	0.100444	1	no
2310016M24Rik	WT Zt+6	Snord116del Zt+6	31.5564	16.8002	-0.909451	0.0377826	yes
2310020H05Rik	WT Zt+6	Snord116del Zt+6	0.0232626	0	-1.79769e+308	1	no
2310021P13Rik	WT Zt+6	Snord116del Zt+6	3.28537	11.2119	1.7709	4.39e-05	yes
2310022A10Rik	WT Zt+6	Snord116del Zt+6	1.61943	1.58607	-0.0300338	0.97118	no
2310022B05Rik	WT Zt+6	Snord116del Zt+6	3.90997	7.5918	0.957285	0.00376687	yes
2310028H24Rik	WT Zt+6	Snord116del Zt+6	4.88066	11.0513	1.17907	0.00139963	yes
2310030A07Rik	WT Zt+6	Snord116del Zt+6	0.0620899	0	-1.79769e+308	1	no
2310030G06Rik	WT Zt+6	Snord116del Zt+6	0.824389	0.437218	-0.914974	0.405214	no
2310030N02Rik	WT Zt+6	Snord116del Zt+6	4.03608	3.98568	-0.0181284	0.981129	no
2310033E01Rik	WT Zt+6	Snord116del Zt+6	0.129829	0	-1.79769e+308	1	no
2310033P09Rik	WT Zt+6	Snord116del Zt+6	3.46413	3.88462	0.165282	0.799175	no
2310034C09Rik	WT Zt+6	Snord116del Zt+6	0.189202	0.314107	0.731324	1	no
2310034G01Rik	WT Zt+6	Snord116del Zt+6	0.637462	0.505872	-0.333569	0.849935	no
2310034O05Rik	WT Zt+6	Snord116del Zt+6	0.183806	0.183682	-0.000969389	1	no
2310035C23Rik	WT Zt+6	Snord116del Zt+6	1.34663	4.83128	1.84305	7.22e-09	yes
2310035K24Rik	WT Zt+6	Snord116del Zt+6	3.19069	2.64484	-0.270684	0.678316	no
2310036O22Rik	WT Zt+6	Snord116del Zt+6	60.5068	27.3525	-1.14543	0.00448681	yes
2310037I24Rik	WT Zt+6	Snord116del Zt+6	1.39552	4.55619	1.70703	1.41e-05	yes
2310039H08Rik	WT Zt+6	Snord116del Zt+6	10.0963	3.43867	-1.55391	0.00982064	yes
2310039L15Rik	WT Zt+6	Snord116del Zt+6	3.62016	3.76957	0.0583488	0.952798	no
2310040G24Rik	WT Zt+6	Snord116del Zt+6	0.813498	0.288248	-1.49683	0.411996	no
2310042D19Rik	WT Zt+6	Snord116del Zt+6	0.292098	0.507559	0.797122	0.276414	no
2310042E22Rik	WT Zt+6	Snord116del Zt+6	0.489719	0.512449	0.0654523	0.966165	no
2310043J07Rik	WT Zt+6	Snord116del Zt+6	0.149998	0	-1.79769e+308	1	no
2310043L19Rik	WT Zt+6	Snord116del Zt+6	0.231826	0.0824672	-1.49115	0.625987	no
2310043O21Rik	WT Zt+6	Snord116del Zt+6	0.118023	0.1403	0.249451	1	no
2310044G17Rik	WT Zt+6	Snord116del Zt+6	9.15396	13.2476	0.533268	0.211374	no
2310044H10Rik	WT Zt+6	Snord116del Zt+6	79.0616	72.7476	-0.120079	0.833735	no
2310045N01Rik	WT Zt+6	Snord116del Zt+6	2.94591	4.37253	0.569758	0.474769	no
2310046A06Rik	WT Zt+6	Snord116del Zt+6	6.82795	12.4924	0.871524	0.0110314	yes
2310046K01Rik	WT Zt+6	Snord116del Zt+6	0.268676	0.394378	0.553711	0.715786	no
2310046O06Rik	WT Zt+6	Snord116del Zt+6	1.58639	1.96759	0.310677	0.550178	no
2310047B19Rik	WT Zt+6	Snord116del Zt+6	3.27418	2.37366	-0.464022	0.393802	no
2310047M10Rik	WT Zt+6	Snord116del Zt+6	4.99423	3.8673	-0.368933	0.468328	no
2310050B05Rik	WT Zt+6	Snord116del Zt+6	0.115349	0	-1.79769e+308	1	no
2310050C09Rik	WT Zt+6	Snord116del Zt+6	0.156507	0.0995975	-0.652049	1	no
2310057J18Rik	WT Zt+6	Snord116del Zt+6	0.08192	0.0833342	0.024693	1	no
2310057M21Rik	WT Zt+6	Snord116del Zt+6	2.2414	3.09524	0.465653	0.308254	no
2310057N15Rik	WT Zt+6	Snord116del Zt+6	0.256125	0.0192422	-3.7345	0.314485	no
2310061C15Rik	WT Zt+6	Snord116del Zt+6	5.89881	2.76835	-1.0914	0.0317887	yes
2310061I04Rik	WT Zt+6	Snord116del Zt+6	17.3465	18.8186	0.117514	0.806614	no
2310061J03Rik	WT Zt+6	Snord116del Zt+6	3.98029	1.29692	-1.61779	0.282247	no
2310061N02Rik	WT Zt+6	Snord116del Zt+6	0.188925	0.0783472	-1.26986	1	no
2310065F04Rik	WT Zt+6	Snord116del Zt+6	0.157275	0.0780291	-1.0112	1	no
2310067B10Rik	WT Zt+6	Snord116del Zt+6	2.77544	8.03799	1.53412	1.39e-05	yes
2310068J16Rik	WT Zt+6	Snord116del Zt+6	0.193136	0.317485	0.717076	1	no
2310069B03Rik	WT Zt+6	Snord116del Zt+6	0.13637	0.208205	0.610479	1	no
2310069G16Rik	WT Zt+6	Snord116del Zt+6	1.57648	1.86344	0.241265	0.868818	no
2310079F23Rik	WT Zt+6	Snord116del Zt+6	0.367043	0.758184	1.0466	0.0884222	no
2310079G19Rik	WT Zt+6	Snord116del Zt+6	0.26865	0.235441	-0.190363	0.936273	no
2310081J21Rik	WT Zt+6	Snord116del Zt+6	0.243303	0.185983	-0.387582	0.901412	no
2400001E08Rik	WT Zt+6	Snord116del Zt+6	26.6693	14.535	-0.875653	0.0253171	yes
2400003C14Rik	WT Zt+6	Snord116del Zt+6	9.16199	13.8237	0.593412	0.110031	no
2400009B08Rik	WT Zt+6	Snord116del Zt+6	9.34231	4.63508	-1.01118	0.266598	no
2410001C21Rik	WT Zt+6	Snord116del Zt+6	3.35587	4.93076	0.555124	0.174953	no
2410002F23Rik	WT Zt+6	Snord116del Zt+6	7.78045	8.73989	0.167761	0.734015	no
2410002I01Rik	WT Zt+6	Snord116del Zt+6	1.25434	1.95979	0.643773	0.197216	no
2410002O22Rik	WT Zt+6	Snord116del Zt+6	4.88423	6.03396	0.304972	0.614028	no
2410003K15Rik	WT Zt+6	Snord116del Zt+6	14.4712	7.02611	-1.04238	0.0331626	yes
2410003L11Rik	WT Zt+6	Snord116del Zt+6	0.146198	0	-1.79769e+308	1	no
2410004A20Rik	WT Zt+6	Snord116del Zt+6	0.297428	0.304588	0.0343181	0.984976	no
2410004B18Rik	WT Zt+6	Snord116del Zt+6	11.6995	8.5184	-0.457788	0.33833	no
2410004I01Rik	WT Zt+6	Snord116del Zt+6	0.585817	0.371488	-0.657135	0.664105	no
2410004N09Rik	WT Zt+6	Snord116del Zt+6	24.7765	10.3924	-1.25345	0.0625168	no
2410004P03Rik	WT Zt+6	Snord116del Zt+6	0.580395	0.60906	0.0695505	0.956998	no
2410006H16Rik	WT Zt+6	Snord116del Zt+6	60.9384	31.9846	-0.929971	0.0286476	yes
2410007B07Rik	WT Zt+6	Snord116del Zt+6	0.115458	0	-1.79769e+308	1	no
2410012E07Rik	WT Zt+6	Snord116del Zt+6	0.115913	0.0321303	-1.85103	1	no
2410012M07Rik	WT Zt+6	Snord116del Zt+6	0.170886	0.0486181	-1.81347	1	no
2410015M20Rik	WT Zt+6	Snord116del Zt+6	35.9813	18.4175	-0.966172	0.0166137	yes
2410016O06Rik	WT Zt+6	Snord116del Zt+6	3.98335	2.64511	-0.590655	0.229465	no
2410017I17Rik	WT Zt+6	Snord116del Zt+6	0.0841448	0.126437	0.587473	1	no
2410017P09Rik	WT Zt+6	Snord116del Zt+6	2.11708	2.00617	-0.0776292	0.917051	no
2410018L13Rik	WT Zt+6	Snord116del Zt+6	2.22351	1.58531	-0.488078	0.497954	no
2410018M08Rik	WT Zt+6	Snord116del Zt+6	0.997867	1.07022	0.100983	0.90069	no
2410021H03Rik	WT Zt+6	Snord116del Zt+6	0.0815656	0.429653	2.39714	0.837668	no
2410022L05Rik	WT Zt+6	Snord116del Zt+6	16.5328	8.72979	-0.921313	0.042436	yes
2410042D21Rik	WT Zt+6	Snord116del Zt+6	0.798897	2.28611	1.51682	3.97e-05	yes
2410057H14Rik	WT Zt+6	Snord116del Zt+6	0.101502	0	-1.79769e+308	1	no
2410066E13Rik	WT Zt+6	Snord116del Zt+6	0.984408	4.81985	2.29166	1.68e-08	yes
2410075B13Rik	WT Zt+6	Snord116del Zt+6	0.82967	1.24159	0.581578	0.479857	no
2410076I21Rik	WT Zt+6	Snord116del Zt+6	0.441642	0.662132	0.584242	0.976389	no
2410088K16Rik	WT Zt+6	Snord116del Zt+6	0.0880657	0	-1.79769e+308	1	no
2410089E03Rik	WT Zt+6	Snord116del Zt+6	1.13226	3.87877	1.77639	7.28e-08	yes
2410091C18Rik	WT Zt+6	Snord116del Zt+6	3.06314	4.71294	0.621614	0.129312	no
2410114N07Rik	WT Zt+6	Snord116del Zt+6	0.234102	0.0667548	-1.8102	0.466088	no
2410124H12Rik	WT Zt+6	Snord116del Zt+6	0.18292	0.100403	-0.865401	1	no
2410127L17Rik	WT Zt+6	Snord116del Zt+6	1.08263	2.67817	1.30671	0.0014482	yes
2410131K14Rik	WT Zt+6	Snord116del Zt+6	0.855465	1.31616	0.621553	0.292359	no
2410137F16Rik	WT Zt+6	Snord116del Zt+6	0.215509	0.472653	1.13303	0.513431	no
2410137M14Rik	WT Zt+6	Snord116del Zt+6	0.19663	0.0210472	-3.22378	1	no
2410141K09Rik	WT Zt+6	Snord116del Zt+6	0.222404	0	-1.79769e+308	0.166807	no
2500003M10Rik	WT Zt+6	Snord116del Zt+6	4.31262	10.7252	1.31436	2.52e-05	yes
2500004C02Rik	WT Zt+6	Snord116del Zt+6	0.206764	0.617347	1.5781	0.0423981	yes
2510002D24Rik	WT Zt+6	Snord116del Zt+6	1.44633	2.80548	0.955853	0.102396	no
2510003D18Rik	WT Zt+6	Snord116del Zt+6	0.111845	0.040825	-1.45398	1	no
2510003E04Rik	WT Zt+6	Snord116del Zt+6	14.3499	25.6436	0.837564	0.0168184	yes
2510006D16Rik	WT Zt+6	Snord116del Zt+6	2.30757	13.3781	2.53543	1.85e-08	yes
2510009E07Rik	WT Zt+6	Snord116del Zt+6	2.22686	7.24245	1.70146	3.54e-08	yes
2510012J08Rik	WT Zt+6	Snord116del Zt+6	2.15427	3.43132	0.671563	0.108957	no
2510039O18Rik	WT Zt+6	Snord116del Zt+6	4.46956	6.98413	0.643947	0.0660138	no
2510049J12Rik	WT Zt+6	Snord116del Zt+6	0.220455	0.391257	0.827633	0.380193	no
2600006L11Rik	WT Zt+6	Snord116del Zt+6	0.127504	0.453152	1.82945	0.668909	no
2610001J05Rik	WT Zt+6	Snord116del Zt+6	3.04781	3.70084	0.280082	0.599782	no
2610002D18Rik	WT Zt+6	Snord116del Zt+6	0.228646	0.404531	0.823131	0.575132	no
2610002I17Rik	WT Zt+6	Snord116del Zt+6	2.00227	1.46227	-0.453425	0.475567	no
2610002J02Rik	WT Zt+6	Snord116del Zt+6	13.2956	6.33783	-1.06889	0.0305202	yes
2610002M06Rik	WT Zt+6	Snord116del Zt+6	0.737719	2.89934	1.97458	1.18e-11	yes
2610005L07Rik	WT Zt+6	Snord116del Zt+6	2.77277	7.1266	1.36188	0.155313	no
2610008E11Rik	WT Zt+6	Snord116del Zt+6	1.39756	4.44705	1.66994	1.42e-08	yes
2610015P09Rik	WT Zt+6	Snord116del Zt+6	0.283702	0.81654	1.52515	0.00880153	yes
2610016A17Rik	WT Zt+6	Snord116del Zt+6	0.0444833	0.0789421	0.82753	1	no
2610017I09Rik	WT Zt+6	Snord116del Zt+6	70.9416	40.3636	-0.813578	0.0517668	no
2610018G03Rik	WT Zt+6	Snord116del Zt+6	0.0678745	1.007	3.89105	4.82e-06	yes
2610019E17Rik	WT Zt+6	Snord116del Zt+6	1.85821	5.76356	1.63305	0.144231	no
2610019F03Rik	WT Zt+6	Snord116del Zt+6	2.16466	2.06772	-0.0660983	0.922854	no
2610020C07Rik	WT Zt+6	Snord116del Zt+6	0.2565	0.636555	1.31133	0.634853	no
2610020H08Rik	WT Zt+6	Snord116del Zt+6	0.240523	0.306756	0.350916	0.854812	no
2610021K21Rik	WT Zt+6	Snord116del Zt+6	0.141145	0.134997	-0.0642536	1	no
2610027L16Rik	WT Zt+6	Snord116del Zt+6	0.809732	1.01209	0.321814	0.624956	no
2610028E06Rik	WT Zt+6	Snord116del Zt+6	0.173557	0.218944	0.335151	1	no
2610028H24Rik	WT Zt+6	Snord116del Zt+6	0	0	0	1	no
2610029G23Rik	WT Zt+6	Snord116del Zt+6	1.17991	3.35619	1.50815	1.09e-05	yes
2610029I01Rik	WT Zt+6	Snord116del Zt+6	3.35054	4.42854	0.402437	0.390976	no
2610034B18Rik	WT Zt+6	Snord116del Zt+6	1.07676	2.00768	0.898834	0.073209	no
2610034M16Rik	WT Zt+6	Snord116del Zt+6	0.182886	0.228411	0.320691	1	no
2610035D17Rik	WT Zt+6	Snord116del Zt+6	1.10379	1.4071	0.350252	0.633965	no
2610035F20Rik	WT Zt+6	Snord116del Zt+6	0.107949	0.0586285	-0.880678	1	no
2610037D02Rik	WT Zt+6	Snord116del Zt+6	0.156528	0.187893	0.263488	1	no
2610039C10Rik	WT Zt+6	Snord116del Zt+6	0.690326	0.641417	-0.106015	0.934312	no
2610044O15Rik	WT Zt+6	Snord116del Zt+6	2.27216	3.99878	0.815496	0.176543	no
2610100L16Rik	WT Zt+6	Snord116del Zt+6	2.45121	4.51623	0.881627	0.0379053	yes
2610101N10Rik	WT Zt+6	Snord116del Zt+6	1.17584	4.7769	2.02238	2.93e-09	yes
2610109H07Rik	WT Zt+6	Snord116del Zt+6	0.222185	0.225336	0.0203164	0.986087	no
2610203C20Rik	WT Zt+6	Snord116del Zt+6	1.39612	4.83472	1.79201	3.01e-07	yes
2610203C22Rik	WT Zt+6	Snord116del Zt+6	0.115475	0.200251	0.794232	1	no
2610204G22Rik	WT Zt+6	Snord116del Zt+6	0.981817	0.695091	-0.498252	0.83339	no
2610206C17Rik	WT Zt+6	Snord116del Zt+6	0.0775437	0.191186	1.3019	1	no
2610301B20Rik	WT Zt+6	Snord116del Zt+6	5.67409	7.93048	0.483018	0.266841	no
2610301G19Rik	WT Zt+6	Snord116del Zt+6	2.32404	7.50889	1.69196	3.36e-05	yes
2610305D13Rik	WT Zt+6	Snord116del Zt+6	0.333349	0.215069	-0.632234	0.532799	no
2610306M01Rik	WT Zt+6	Snord116del Zt+6	0.742911	1.04944	0.498354	0.655617	no
2610307P16Rik	WT Zt+6	Snord116del Zt+6	0.0882468	0.129743	0.556044	1	no
2610316D01Rik	WT Zt+6	Snord116del Zt+6	0.173642	0.348005	1.003	1	no
2610318N02Rik	WT Zt+6	Snord116del Zt+6	0.220672	0.29024	0.395342	0.826776	no
2610507B11Rik	WT Zt+6	Snord116del Zt+6	6.45067	20.3515	1.65761	6.96e-05	yes
2610507I01Rik	WT Zt+6	Snord116del Zt+6	1.18681	2.48618	1.06684	0.00693177	yes
2610524H06Rik	WT Zt+6	Snord116del Zt+6	7.69839	7.49397	-0.0388251	0.952518	no
2610528A11Rik	WT Zt+6	Snord116del Zt+6	0.440732	0.368956	-0.256454	0.905079	no
2610528E23Rik	WT Zt+6	Snord116del Zt+6	3.70738	1.64014	-1.17658	0.104078	no
2610528J11Rik	WT Zt+6	Snord116del Zt+6	0.0762385	0.0832427	0.126803	1	no
2700007P21Rik	WT Zt+6	Snord116del Zt+6	0.804225	1.93075	1.26349	0.00154033	yes
2700023E23Rik	WT Zt+6	Snord116del Zt+6	2.20699	3.44124	0.640848	0.288705	no
2700029M09Rik	WT Zt+6	Snord116del Zt+6	8.68314	12.2576	0.49739	0.21128	no
2700038G22Rik	WT Zt+6	Snord116del Zt+6	0.172411	0.366205	1.0868	1	no
2700046A07Rik	WT Zt+6	Snord116del Zt+6	0.202286	0.200922	-0.00976142	1	no
2700046G09Rik	WT Zt+6	Snord116del Zt+6	0.785311	1.58271	1.01106	0.0936275	no
2700049A03Rik	WT Zt+6	Snord116del Zt+6	0.32622	0.911757	1.4828	0.00415643	yes
2700050L05Rik	WT Zt+6	Snord116del Zt+6	0.850498	2.40652	1.50057	5.36e-06	yes
2700054A10Rik	WT Zt+6	Snord116del Zt+6	0.559872	0.506496	-0.144546	0.878615	no
2700060E02Rik	WT Zt+6	Snord116del Zt+6	15.1529	12.4188	-0.287063	0.565389	no
2700062C07Rik	WT Zt+6	Snord116del Zt+6	2.475	3.39272	0.45501	0.473193	no
2700069I18Rik	WT Zt+6	Snord116del Zt+6	0.224244	0.67336	1.58631	0.625298	no
2700070H01Rik	WT Zt+6	Snord116del Zt+6	0.192711	0.464753	1.27002	0.2144	no
2700078E11Rik	WT Zt+6	Snord116del Zt+6	1.38023	4.04981	1.55295	5.85e-07	yes
2700081L22Rik	WT Zt+6	Snord116del Zt+6	0.335384	0.474372	0.500205	0.813091	no
2700081O15Rik	WT Zt+6	Snord116del Zt+6	2.70071	3.8019	0.493381	0.92439	no
2700086A05Rik	WT Zt+6	Snord116del Zt+6	0.221626	0.0843824	-1.39311	0.764089	no
2700089E24Rik	WT Zt+6	Snord116del Zt+6	8.40512	18.8138	1.16245	0.00376343	yes
2700089I24Rik	WT Zt+6	Snord116del Zt+6	0.049309	0.0257935	-0.934841	1	no
2700090O03Rik	WT Zt+6	Snord116del Zt+6	4.67463	3.49967	-0.41763	0.662748	no
2700094K13Rik	WT Zt+6	Snord116del Zt+6	14.8469	4.59033	-1.69349	0.02312	yes
2700097O09Rik	WT Zt+6	Snord116del Zt+6	0.801744	0.995946	0.312925	0.778709	no
2700099C18Rik	WT Zt+6	Snord116del Zt+6	0.065109	0.135866	1.06126	1	no
2810001G20Rik	WT Zt+6	Snord116del Zt+6	7.06231	4.37885	-0.68959	0.215381	no
2810002D19Rik	WT Zt+6	Snord116del Zt+6	0.597491	1.03151	0.787767	0.295121	no
2810002N01Rik	WT Zt+6	Snord116del Zt+6	6.01693	8.24297	0.454137	0.463469	no
2810004N23Rik	WT Zt+6	Snord116del Zt+6	0.933411	1.36219	0.545348	0.506595	no
2810006K23Rik	WT Zt+6	Snord116del Zt+6	3.03294	4.54042	0.582108	0.320187	no
2810007J24Rik	WT Zt+6	Snord116del Zt+6	0.0320261	0.0237082	-0.433864	1	no
2810008D09Rik	WT Zt+6	Snord116del Zt+6	14.8753	36.9539	1.31281	5.09e-05	yes
2810008M24Rik	WT Zt+6	Snord116del Zt+6	1.00785	3.21657	1.67424	1.39e-05	yes
2810011L19Rik	WT Zt+6	Snord116del Zt+6	0.803522	0.738045	-0.122628	0.877011	no
2810013P06Rik	WT Zt+6	Snord116del Zt+6	0.769609	2.9293	1.92836	4.13e-06	yes
2810021B07Rik	WT Zt+6	Snord116del Zt+6	0.848108	1.79181	1.0791	0.0108487	yes
2810021J22Rik	WT Zt+6	Snord116del Zt+6	0.268562	0.660336	1.29794	0.0117042	yes
2810025M15Rik	WT Zt+6	Snord116del Zt+6	3.00439	1.9668	-0.611225	0.792624	no
2810029C07Rik	WT Zt+6	Snord116del Zt+6	0.626419	1.12862	0.849362	0.216473	no
2810030E01Rik	WT Zt+6	Snord116del Zt+6	0.296513	0.718178	1.27625	0.0179227	yes
2810032G03Rik	WT Zt+6	Snord116del Zt+6	1.25606	1.28699	0.0350957	0.972584	no
2810046L04Rik	WT Zt+6	Snord116del Zt+6	3.46358	6.50762	0.909865	0.00577242	yes
2810047C21Rik1	WT Zt+6	Snord116del Zt+6	1.26339	0.638264	-0.985073	0.236202	no
2810049E08Rik	WT Zt+6	Snord116del Zt+6	0.384094	1.43926	1.9058	0.0113256	yes
2810055F11Rik	WT Zt+6	Snord116del Zt+6	0.551822	0.634955	0.202453	0.859353	no
2810055G20Rik	WT Zt+6	Snord116del Zt+6	0.132574	0.316524	1.25552	1	no
2810403A07Rik	WT Zt+6	Snord116del Zt+6	2.05603	5.75544	1.48507	1.2e-05	yes
2810403D21Rik	WT Zt+6	Snord116del Zt+6	0.102457	0.115601	0.174147	1	no
2810404M03Rik	WT Zt+6	Snord116del Zt+6	0.0679099	0.0770948	0.183011	1	no
2810405F15Rik	WT Zt+6	Snord116del Zt+6	0.471915	0.667886	0.501076	0.622977	no
2810405K02Rik	WT Zt+6	Snord116del Zt+6	45.8643	33.72	-0.443768	0.289851	no
2810407C02Rik	WT Zt+6	Snord116del Zt+6	9.62108	22.403	1.21942	0.00192805	yes
2810408A11Rik	WT Zt+6	Snord116del Zt+6	0.123691	0.216627	0.808474	1	no
2810408I11Rik	WT Zt+6	Snord116del Zt+6	0.325656	0.209982	-0.633084	0.77874	no
2810408M09Rik	WT Zt+6	Snord116del Zt+6	3.4402	2.20634	-0.640835	0.240602	no
2810410L24Rik	WT Zt+6	Snord116del Zt+6	0.269439	0.479889	0.832743	0.484504	no
2810417H13Rik	WT Zt+6	Snord116del Zt+6	0.201859	0.313712	0.636091	1	no
2810422J05Rik	WT Zt+6	Snord116del Zt+6	14.4689	8.59754	-0.750962	0.0876291	no
2810422O20Rik	WT Zt+6	Snord116del Zt+6	1.14061	1.27021	0.155257	0.862135	no
2810428I15Rik	WT Zt+6	Snord116del Zt+6	91.0233	32.5078	-1.48545	0.000233744	yes
2810429I04Rik	WT Zt+6	Snord116del Zt+6	0.144439	0.231022	0.677567	1	no
2810432D09Rik	WT Zt+6	Snord116del Zt+6	3.17005	2.38314	-0.411641	0.625853	no
2810432L12Rik	WT Zt+6	Snord116del Zt+6	3.3281	6.26034	0.911543	0.00556502	yes
2810433D01Rik	WT Zt+6	Snord116del Zt+6	0.178605	0.0615053	-1.53799	1	no
2810442I21Rik	WT Zt+6	Snord116del Zt+6	0.173182	0.24983	0.528658	1	no
2810442N19Rik	WT Zt+6	Snord116del Zt+6	0.149085	0.0510125	-1.54722	1	no
2810453I06Rik	WT Zt+6	Snord116del Zt+6	1.7031	3.81062	1.16186	0.00847669	yes
2810454H06Rik	WT Zt+6	Snord116del Zt+6	0.222083	0.124346	-0.836744	0.526502	no
2810459M11Rik	WT Zt+6	Snord116del Zt+6	0.606827	1.70776	1.49275	0.00332481	yes
2810468N07Rik	WT Zt+6	Snord116del Zt+6	18.2271	12.1452	-0.585706	0.179099	no
2810471M01Rik	WT Zt+6	Snord116del Zt+6	0.129998	0.00859079	-3.91955	1	no
2810474O19Rik	WT Zt+6	Snord116del Zt+6	0.400474	1.3235	1.72458	1.46e-06	yes
2900002K06Rik	WT Zt+6	Snord116del Zt+6	0.188835	0.259869	0.460662	1	no
2900005J15Rik	WT Zt+6	Snord116del Zt+6	0.196075	0.249805	0.349394	1	no
2900006K08Rik	WT Zt+6	Snord116del Zt+6	0.34499	1.1765	1.76987	0.391071	no
2900008C10Rik	WT Zt+6	Snord116del Zt+6	1.70678	1.08979	-0.647227	0.691194	no
2900009J06Rik	WT Zt+6	Snord116del Zt+6	2.4193	0.795211	-1.60518	0.305486	no
2900010M23Rik	WT Zt+6	Snord116del Zt+6	136.821	80.0656	-0.773031	0.0529662	no
2900011O08Rik	WT Zt+6	Snord116del Zt+6	14.5105	15.6196	0.106257	0.851318	no
2900026A02Rik	WT Zt+6	Snord116del Zt+6	3.45889	6.69264	0.952267	0.00425286	yes
2900041M22Rik	WT Zt+6	Snord116del Zt+6	0.220213	0.684595	1.63635	0.112003	no
2900052N01Rik	WT Zt+6	Snord116del Zt+6	1.97615	4.11312	1.05754	0.0016646	yes
2900053A13Rik	WT Zt+6	Snord116del Zt+6	2.67562	3.53376	0.401329	0.511323	no
2900055J20Rik	WT Zt+6	Snord116del Zt+6	3.79946	10.6717	1.48993	0.000368026	yes
2900056M20Rik	WT Zt+6	Snord116del Zt+6	0.669318	2.81897	2.07441	7.57e-10	yes
2900057B20Rik	WT Zt+6	Snord116del Zt+6	0.200687	0.131661	-0.608121	1	no
2900060B14Rik	WT Zt+6	Snord116del Zt+6	0.233694	0.161752	-0.53084	0.959502	no
2900064A13Rik	WT Zt+6	Snord116del Zt+6	22.2504	27.2814	0.294087	0.500034	no
2900076A07Rik	WT Zt+6	Snord116del Zt+6	2.41959	4.13694	0.773799	0.171597	no
2900079G21Rik	WT Zt+6	Snord116del Zt+6	3.26673	5.26451	0.688449	0.921121	no
2900092C05Rik	WT Zt+6	Snord116del Zt+6	0.0180336	0.0167666	-0.105094	1	no
2900092D14Rik	WT Zt+6	Snord116del Zt+6	0.962762	3.63813	1.91795	4.6e-09	yes
2900092E17Rik	WT Zt+6	Snord116del Zt+6	7.75295	14.3415	0.887381	0.00714758	yes
2900093L17Rik	WT Zt+6	Snord116del Zt+6	0.373512	0	-1.79769e+308	0.300191	no
2900097C17Rik	WT Zt+6	Snord116del Zt+6	25.1622	52.9934	1.07456	0.0236959	yes
3000002C10Rik	WT Zt+6	Snord116del Zt+6	0.695861	1.76939	1.34638	0.058635	no
3010001F23Rik	WT Zt+6	Snord116del Zt+6	0.685416	1.33502	0.961808	0.418068	no
3010026O09Rik	WT Zt+6	Snord116del Zt+6	2.93222	1.52456	-0.943601	0.185675	no
3100003L05Rik	WT Zt+6	Snord116del Zt+6	0.0786832	0	-1.79769e+308	1	no
3110001D03Rik	WT Zt+6	Snord116del Zt+6	31.7433	9.31237	-1.76923	0.000143001	yes
3110001I22Rik	WT Zt+6	Snord116del Zt+6	0.184764	0.421411	1.18955	0.593904	no
3110002H16Rik	WT Zt+6	Snord116del Zt+6	2.11242	3.38186	0.67892	0.442131	no
3110003A17Rik	WT Zt+6	Snord116del Zt+6	1.11587	3.27334	1.55259	0.0130424	yes
3110007F17Rik	WT Zt+6	Snord116del Zt+6	0.542854	0.747737	0.461967	0.708716	no
3110009E18Rik	WT Zt+6	Snord116del Zt+6	1.6812	1.11849	-0.587932	0.694875	no
3110009F21Rik	WT Zt+6	Snord116del Zt+6	0.123681	0.0322659	-1.93854	1	no
3110015C05Rik	WT Zt+6	Snord116del Zt+6	0.186786	0.124421	-0.586154	1	no
3110021A11Rik	WT Zt+6	Snord116del Zt+6	0.388815	0.94512	1.28141	0.310412	no
3110021N24Rik	WT Zt+6	Snord116del Zt+6	0.468818	1.44802	1.62698	0.162973	no
3110035E14Rik	WT Zt+6	Snord116del Zt+6	11.9542	30.0503	1.32986	0.00032661	yes
3110039I08Rik	WT Zt+6	Snord116del Zt+6	0.0229124	0.794088	5.1151	0.0945972	no
3110039M20Rik	WT Zt+6	Snord116del Zt+6	2.62797	4.24604	0.692168	0.224637	no
3110040N11Rik	WT Zt+6	Snord116del Zt+6	3.25168	2.59351	-0.326278	0.687155	no
3110043O21Rik	WT Zt+6	Snord116del Zt+6	1.21704	2.35724	0.953721	0.0148364	yes
3110045C21Rik	WT Zt+6	Snord116del Zt+6	0.618597	0.204053	-1.60005	0.412576	no
3110047P20Rik	WT Zt+6	Snord116del Zt+6	1.22098	2.82413	1.20977	0.000109161	yes
3110052M02Rik	WT Zt+6	Snord116del Zt+6	0.4435	1.33471	1.58952	3.16e-05	yes
3110056K07Rik	WT Zt+6	Snord116del Zt+6	0.769818	1.78873	1.21635	0.779864	no
3110056O03Rik	WT Zt+6	Snord116del Zt+6	4.08234	4.63472	0.183088	0.689361	no
3110057O12Rik	WT Zt+6	Snord116del Zt+6	0.486614	1.51434	1.63784	0.00152421	yes
3110062M04Rik	WT Zt+6	Snord116del Zt+6	0.896285	1.07151	0.257611	0.686325	no
3110070M22Rik	WT Zt+6	Snord116del Zt+6	1.40973	0.777042	-0.859354	0.480075	no
3110079O15Rik	WT Zt+6	Snord116del Zt+6	1.48368	0.208989	-2.82768	0.204683	no
3110082D06Rik	WT Zt+6	Snord116del Zt+6	0.593098	1.49297	1.33184	9.8e-05	yes
3110082I17Rik	WT Zt+6	Snord116del Zt+6	5.37598	2.8012	-0.940482	0.20866	no
3110082J24Rik	WT Zt+6	Snord116del Zt+6	0.711979	0.840507	0.239426	0.959225	no
3110099E03Rik	WT Zt+6	Snord116del Zt+6	0.0911914	0.168263	0.883749	1	no
3200001D21Rik	WT Zt+6	Snord116del Zt+6	0.228654	0.29199	0.352753	0.854456	no
3200002M19Rik	WT Zt+6	Snord116del Zt+6	3.57752	4.15948	0.217443	0.764404	no
3230401D17Rik	WT Zt+6	Snord116del Zt+6	1.59072	2.43266	0.612854	0.266714	no
3300002I08Rik	WT Zt+6	Snord116del Zt+6	0.199375	0.686398	1.78356	0.321824	no
3300005D01Rik	WT Zt+6	Snord116del Zt+6	0.0684716	0.0373648	-0.873824	1	no
3425401B19Rik	WT Zt+6	Snord116del Zt+6	0.189884	0.26198	0.464339	1	no
3632451O06Rik	WT Zt+6	Snord116del Zt+6	1.42948	3.68307	1.36542	0.000159512	yes
3632454L22Rik	WT Zt+6	Snord116del Zt+6	0.144353	0.420447	1.54233	0.152658	no
3830403N18Rik	WT Zt+6	Snord116del Zt+6	0.0364816	0.0518226	0.506414	1	no
3830406C13Rik	WT Zt+6	Snord116del Zt+6	2.53472	3.45837	0.448269	0.353962	no
3830408C21Rik	WT Zt+6	Snord116del Zt+6	0.433339	0.928933	1.10008	0.135111	no
3830417A13Rik	WT Zt+6	Snord116del Zt+6	0.0420504	0.0278591	-0.59397	1	no
3830431G21Rik	WT Zt+6	Snord116del Zt+6	0.276842	0.279139	0.0119174	0.992936	no
3930402G23Rik	WT Zt+6	Snord116del Zt+6	0.273123	0.14666	-0.897072	0.493702	no
4430402I18Rik	WT Zt+6	Snord116del Zt+6	0.485204	0.505224	0.0583315	0.971252	no
4632411B12Rik	WT Zt+6	Snord116del Zt+6	1.84619	4.43873	1.26559	8.95e-05	yes
4632415K11Rik	WT Zt+6	Snord116del Zt+6	0.407663	1.0583	1.37629	0.0306976	yes
4632415L05Rik	WT Zt+6	Snord116del Zt+6	0.88063	1.68056	0.932335	0.0183601	yes
4632427E13Rik	WT Zt+6	Snord116del Zt+6	1.77284	5.75573	1.69894	0.00961224	yes
4632428C04Rik	WT Zt+6	Snord116del Zt+6	0.277103	0.190677	-0.539293	0.692913	no
4632428N05Rik	WT Zt+6	Snord116del Zt+6	2.99393	5.7514	0.941872	0.0093785	yes
4632434I11Rik	WT Zt+6	Snord116del Zt+6	0.110697	0.167063	0.593773	1	no
4732415M23Rik	WT Zt+6	Snord116del Zt+6	1.09813	1.59938	0.542467	0.689209	no
4732416N19Rik	WT Zt+6	Snord116del Zt+6	0	0.0421583	1.79769e+308	1	no
4732418C07Rik	WT Zt+6	Snord116del Zt+6	3.68884	8.7263	1.2422	0.000122104	yes
4732456N10Rik	WT Zt+6	Snord116del Zt+6	0.153391	0.208727	0.444404	1	no
4732471D19Rik	WT Zt+6	Snord116del Zt+6	0.820553	2.03177	1.30807	0.390285	no
4732471J01Rik	WT Zt+6	Snord116del Zt+6	0.340162	1.26203	1.89145	0.0403251	yes
4732490B19Rik	WT Zt+6	Snord116del Zt+6	0.193567	0.190085	-0.0261914	1	no
4732491K20Rik	WT Zt+6	Snord116del Zt+6	0.629949	0.829991	0.397862	0.549751	no
4831426I19Rik	WT Zt+6	Snord116del Zt+6	0.246668	0.417207	0.758194	0.393531	no
4831440E17Rik	WT Zt+6	Snord116del Zt+6	0.161794	0.586923	1.85901	0.000362665	yes
4832428D23Rik	WT Zt+6	Snord116del Zt+6	0.126858	0.181234	0.514639	1	no
4833403I15Rik	WT Zt+6	Snord116del Zt+6	0.0454963	0.0831441	0.869864	1	no
4833412C05Rik	WT Zt+6	Snord116del Zt+6	0.793948	0.15574	-2.34991	0.151117	no
4833417C18Rik	WT Zt+6	Snord116del Zt+6	0.16715	0.396422	1.24589	1	no
4833418N02Rik	WT Zt+6	Snord116del Zt+6	0.248186	0.359547	0.534756	0.703251	no
4833419F23Rik	WT Zt+6	Snord116del Zt+6	0.179049	0.183547	0.0357915	1	no
4833420G17Rik	WT Zt+6	Snord116del Zt+6	1.40951	2.67068	0.922008	0.0734759	no
4833422C13Rik	WT Zt+6	Snord116del Zt+6	1.46483	4.64333	1.66442	0.179477	no
4833422F24Rik	WT Zt+6	Snord116del Zt+6	0.315981	0.0861934	-1.87419	0.284213	no
4833423E24Rik	WT Zt+6	Snord116del Zt+6	0.0476019	0.00863047	-2.46351	1	no
4833424O15Rik	WT Zt+6	Snord116del Zt+6	1.92121	5.78469	1.59023	3.49e-07	yes
4833427F10Rik	WT Zt+6	Snord116del Zt+6	0.147932	0.189264	0.355467	1	no
4833427G06Rik	WT Zt+6	Snord116del Zt+6	0.100225	0.195872	0.966662	1	no
4833428L15Rik	WT Zt+6	Snord116del Zt+6	0.0648126	0.0415858	-0.640183	1	no
4833439L19Rik	WT Zt+6	Snord116del Zt+6	21.9141	30.7384	0.488186	0.288666	no
4833442J19Rik	WT Zt+6	Snord116del Zt+6	0.206826	0.326644	0.659297	0.653853	no
4921501E09Rik	WT Zt+6	Snord116del Zt+6	0.0789371	0.0622079	-0.343607	1	no
4921504E06Rik	WT Zt+6	Snord116del Zt+6	0.0795737	0.0259108	-1.61874	1	no
4921506M07Rik	WT Zt+6	Snord116del Zt+6	0.140552	0.0364534	-1.94697	1	no
4921507L20Rik	WT Zt+6	Snord116del Zt+6	0.187352	0.491416	1.39119	0.375188	no
4921507P07Rik	WT Zt+6	Snord116del Zt+6	0.132055	0.206041	0.641798	1	no
4921508A21Rik	WT Zt+6	Snord116del Zt+6	1.11684	0.987599	-0.177421	0.839888	no
4921508D12Rik	WT Zt+6	Snord116del Zt+6	0.0597572	0.105537	0.820568	1	no
4921509C19Rik	WT Zt+6	Snord116del Zt+6	0.195861	0.0976226	-1.00454	1	no
4921509O07Rik	WT Zt+6	Snord116del Zt+6	0.199497	0.106544	-0.904922	1	no
4921510H08Rik	WT Zt+6	Snord116del Zt+6	0.225585	0.221741	-0.0247954	0.991216	no
4921511C10Rik	WT Zt+6	Snord116del Zt+6	0.123366	0.152558	0.30641	1	no
4921511C20Rik	WT Zt+6	Snord116del Zt+6	0.114722	0.0152831	-2.90814	1	no
4921511H03Rik	WT Zt+6	Snord116del Zt+6	0.101071	0.244468	1.27428	1	no
4921511I17Rik	WT Zt+6	Snord116del Zt+6	0.168477	0.18309	0.12	1	no
4921511M17Rik	WT Zt+6	Snord116del Zt+6	0.147262	0.14779	0.00516325	1	no
4921513D23Rik	WT Zt+6	Snord116del Zt+6	3.95758	20.3815	2.36457	4.05e-08	yes
4921513I03Rik	WT Zt+6	Snord116del Zt+6	0.065144	0.0440056	-0.565945	1	no
4921515E04Rik	WT Zt+6	Snord116del Zt+6	0.0209591	0.0222929	0.0890055	1	no
4921515J06Rik	WT Zt+6	Snord116del Zt+6	0.122494	0.316816	1.37093	1	no
4921517D21Rik	WT Zt+6	Snord116del Zt+6	0.277449	0.114216	-1.28046	0.255398	no
4921517D22Rik	WT Zt+6	Snord116del Zt+6	0.057689	0.18738	1.6996	1	no
4921517L17Rik	WT Zt+6	Snord116del Zt+6	0.152283	0.361989	1.2492	1	no
4921523A10Rik	WT Zt+6	Snord116del Zt+6	13.1101	7.48464	-0.808676	0.337002	no
4921524J17Rik	WT Zt+6	Snord116del Zt+6	2.34577	2.44521	0.0598978	0.939137	no
4921524L21Rik	WT Zt+6	Snord116del Zt+6	0.0502552	0.0106379	-2.24006	1	no
4921525B02Rik	WT Zt+6	Snord116del Zt+6	0.0921795	0.183286	0.991581	1	no
4921525O09Rik	WT Zt+6	Snord116del Zt+6	0.145228	0.10078	-0.527113	1	no
4921528I01Rik	WT Zt+6	Snord116del Zt+6	0.0245818	0	-1.79769e+308	1	no
4921528O07Rik	WT Zt+6	Snord116del Zt+6	0.043139	0	-1.79769e+308	1	no
4921530D09Rik	WT Zt+6	Snord116del Zt+6	0.0772399	0.125378	0.698861	1	no
4921530L18Rik	WT Zt+6	Snord116del Zt+6	0.211776	0.141959	-0.577065	0.830865	no
4921530L21Rik	WT Zt+6	Snord116del Zt+6	0.214512	0.0445613	-2.26719	0.414534	no
4921531C22Rik	WT Zt+6	Snord116del Zt+6	0.389632	1.38917	1.83404	0.00303039	yes
4921531P14Rik	WT Zt+6	Snord116del Zt+6	0.0565972	0	-1.79769e+308	1	no
4921533I20Rik	WT Zt+6	Snord116del Zt+6	0.150153	0.187575	0.321029	1	no
4921536K21Rik	WT Zt+6	Snord116del Zt+6	0.118811	0.0571559	-1.05569	1	no
4921539E11Rik	WT Zt+6	Snord116del Zt+6	0.095349	0.0145673	-2.71049	1	no
4922501C03Rik	WT Zt+6	Snord116del Zt+6	0.681346	2.20889	1.69686	2.45e-06	yes
4922501L14Rik	WT Zt+6	Snord116del Zt+6	0.571141	1.56806	1.45706	0.0117103	yes
4922502D21Rik	WT Zt+6	Snord116del Zt+6	0.11284	0.0281263	-2.00429	1	no
4922502H24Rik	WT Zt+6	Snord116del Zt+6	0.0548593	0	-1.79769e+308	1	no
4922502N22Rik	WT Zt+6	Snord116del Zt+6	0.282812	0.0398647	-2.82666	0.288547	no
4922505E12Rik	WT Zt+6	Snord116del Zt+6	0.180655	0.287977	0.672713	1	no
4922505G16Rik	WT Zt+6	Snord116del Zt+6	0.0527499	0.0805344	0.610437	1	no
4930401C15Rik	WT Zt+6	Snord116del Zt+6	0.060082	0.272259	2.17998	1	no
4930401O10Rik	WT Zt+6	Snord116del Zt+6	0.0195991	0	-1.79769e+308	1	no
4930401O12Rik	WT Zt+6	Snord116del Zt+6	0.135394	0.0356175	-1.92651	1	no
4930402F06Rik	WT Zt+6	Snord116del Zt+6	0.0978898	0.110055	0.168988	1	no
4930402F11Rik	WT Zt+6	Snord116del Zt+6	0.0465524	0.040802	-0.190215	1	no
4930402H24Rik	WT Zt+6	Snord116del Zt+6	2.40974	10.3602	2.1041	3.69e-07	yes
4930403N07Rik	WT Zt+6	Snord116del Zt+6	0.0643847	0.0472133	-0.447525	1	no
4930404A05Rik	WT Zt+6	Snord116del Zt+6	0.083374	0.0441313	-0.917793	1	no
4930404A10Rik	WT Zt+6	Snord116del Zt+6	0.00783371	0	-1.79769e+308	1	no
4930404H11Rik	WT Zt+6	Snord116del Zt+6	0.0279587	0.0908892	1.70081	1	no
4930404H21Rik	WT Zt+6	Snord116del Zt+6	0.041067	0.0641371	0.643179	1	no
4930404I05Rik	WT Zt+6	Snord116del Zt+6	0.133244	0.317857	1.25431	1	no
4930404N11Rik	WT Zt+6	Snord116del Zt+6	0.308412	1.30786	2.08428	0.186699	no
4930405A10Rik	WT Zt+6	Snord116del Zt+6	0.093265	0.0737201	-0.339278	1	no
4930405A21Rik	WT Zt+6	Snord116del Zt+6	0.45111	0.294127	-0.617042	0.929346	no
4930405D11Rik	WT Zt+6	Snord116del Zt+6	0.0236697	0	-1.79769e+308	1	no
4930405J17Rik	WT Zt+6	Snord116del Zt+6	0.0773784	0.103739	0.422951	1	no
4930405P13Rik	WT Zt+6	Snord116del Zt+6	0.100328	0	-1.79769e+308	1	no
4930406D18Rik	WT Zt+6	Snord116del Zt+6	0.0895742	0.0276348	-1.6966	1	no
4930407I10Rik	WT Zt+6	Snord116del Zt+6	0.207185	0.142066	-0.544359	0.626408	no
4930408F14Rik	WT Zt+6	Snord116del Zt+6	1.91715	0.973831	-0.977216	0.269336	no
4930412B13Rik	WT Zt+6	Snord116del Zt+6	0.0482852	0.0206756	-1.22365	1	no
4930412C18Rik	WT Zt+6	Snord116del Zt+6	0.226914	0.181274	-0.323969	0.771017	no
4930412F15Rik	WT Zt+6	Snord116del Zt+6	0.156611	0.437112	1.48082	0.189681	no
4930412O13Rik	WT Zt+6	Snord116del Zt+6	0.123926	0.128211	0.0490353	1	no
4930413E15Rik	WT Zt+6	Snord116del Zt+6	0.065089	0.0927658	0.511178	1	no
4930413F20Rik	WT Zt+6	Snord116del Zt+6	0.0766475	0.236679	1.62662	1	no
4930413G21Rik	WT Zt+6	Snord116del Zt+6	0.160776	0.390156	1.279	1	no
4930413M19Rik	WT Zt+6	Snord116del Zt+6	0.120177	0	-1.79769e+308	1	no
4930414L22Rik	WT Zt+6	Snord116del Zt+6	9.45287	4.15952	-1.18433	0.46147	no
4930414N06Rik	WT Zt+6	Snord116del Zt+6	0.13759	0	-1.79769e+308	1	no
4930415F15Rik	WT Zt+6	Snord116del Zt+6	0.0237617	0.293801	3.62813	1	no
4930415L06Rik	WT Zt+6	Snord116del Zt+6	0.0251803	0.086944	1.78779	1	no
4930415O20Rik	WT Zt+6	Snord116del Zt+6	0.0165565	0	-1.79769e+308	1	no
4930417G10Rik	WT Zt+6	Snord116del Zt+6	0.298827	0.835841	1.48392	0.292694	no
4930417O13Rik	WT Zt+6	Snord116del Zt+6	0.141492	0.217032	0.617187	1	no
4930417O22Rik	WT Zt+6	Snord116del Zt+6	0.226484	0.0598576	-1.9198	0.452629	no
4930419G24Rik	WT Zt+6	Snord116del Zt+6	0.023391	0.0936401	2.00118	1	no
4930420K17Rik	WT Zt+6	Snord116del Zt+6	2.25409	3.37806	0.58365	0.644862	no
4930422G04Rik	WT Zt+6	Snord116del Zt+6	0.216674	0.753828	1.79871	3.8e-05	yes
4930423M02Rik	WT Zt+6	Snord116del Zt+6	0.12145	0.165035	0.442402	1	no
4930425K10Rik	WT Zt+6	Snord116del Zt+6	0.0171709	0	-1.79769e+308	1	no
4930425O10Rik	WT Zt+6	Snord116del Zt+6	0.0950578	0.101358	0.0925862	1	no
4930426L09Rik	WT Zt+6	Snord116del Zt+6	0.289671	0.377439	0.381827	0.782274	no
4930427A07Rik	WT Zt+6	Snord116del Zt+6	0.32556	0.22137	-0.556464	0.625434	no
4930428D18Rik	WT Zt+6	Snord116del Zt+6	0.0441907	0.0243974	-0.857013	1	no
4930428E07Rik	WT Zt+6	Snord116del Zt+6	0	0	0	1	no
4930428E23Rik	WT Zt+6	Snord116del Zt+6	0.0621438	0	-1.79769e+308	1	no
4930428G15Rik	WT Zt+6	Snord116del Zt+6	0.137059	0.0229174	-2.58028	1	no
4930428O21Rik	WT Zt+6	Snord116del Zt+6	0.131249	0.152996	0.221185	1	no
4930429B21Rik	WT Zt+6	Snord116del Zt+6	0.836432	1.77426	1.08489	0.589581	no
4930429D17Rik	WT Zt+6	Snord116del Zt+6	0.169483	0.0379735	-2.15807	1	no
4930429F11Rik	WT Zt+6	Snord116del Zt+6	0.12163	0.0989823	-0.297255	1	no
4930429F24Rik	WT Zt+6	Snord116del Zt+6	0.138637	0.170329	0.29701	1	no
4930430A15Rik	WT Zt+6	Snord116del Zt+6	0.0110224	0.0285966	1.37541	1	no
4930430D24Rik	WT Zt+6	Snord116del Zt+6	0.10947	0	-1.79769e+308	1	no
4930430F08Rik	WT Zt+6	Snord116del Zt+6	0.936297	3.99762	2.0941	2.04e-07	yes
4930430F21Rik	WT Zt+6	Snord116del Zt+6	0.0838377	0.0764067	-0.1339	1	no
4930430J02Rik	WT Zt+6	Snord116del Zt+6	0.0183558	0.100045	2.44634	1	no
4930431A04Rik	WT Zt+6	Snord116del Zt+6	0	0	0	1	no
4930431P03Rik	WT Zt+6	Snord116del Zt+6	0.0888162	0.199728	1.16914	1	no
4930432J09Rik	WT Zt+6	Snord116del Zt+6	0.0690108	0.0800083	0.213328	1	no
4930432K09Rik	WT Zt+6	Snord116del Zt+6	0.132114	0.111883	-0.239796	1	no
4930432K21Rik	WT Zt+6	Snord116del Zt+6	0.271552	0.435184	0.680394	0.505137	no
4930432M17Rik	WT Zt+6	Snord116del Zt+6	0.0792971	0.0748415	-0.0834293	1	no
4930433B08Rik	WT Zt+6	Snord116del Zt+6	0.0821762	0.150842	0.876242	1	no
4930433I11Rik	WT Zt+6	Snord116del Zt+6	0.339874	0.0551194	-2.62437	0.124549	no
4930433N12Rik	WT Zt+6	Snord116del Zt+6	0.071964	0.174221	1.27557	1	no
4930434J06Rik	WT Zt+6	Snord116del Zt+6	0.112324	0.0519375	-1.11282	1	no
4930435E12Rik	WT Zt+6	Snord116del Zt+6	0.135346	0.14571	0.106445	1	no
4930438E09Rik	WT Zt+6	Snord116del Zt+6	0.0491208	0.0478378	-0.0381847	1	no
4930440C22Rik	WT Zt+6	Snord116del Zt+6	0.027178	0.0481423	0.824865	1	no
4930441J16Rik	WT Zt+6	Snord116del Zt+6	0	0	0	1	no
4930441O14Rik	WT Zt+6	Snord116del Zt+6	0.319486	0.489931	0.616828	0.523057	no
4930442J19Rik	WT Zt+6	Snord116del Zt+6	0.256388	0.478657	0.90066	0.457334	no
4930442L01Rik	WT Zt+6	Snord116del Zt+6	0.230166	0.0365917	-2.65309	0.386336	no
4930443G12Rik	WT Zt+6	Snord116del Zt+6	0.015521	0.0306113	0.979846	1	no
4930443O20Rik	WT Zt+6	Snord116del Zt+6	0.121792	0.511554	2.07046	0.0727539	no
4930444A02Rik	WT Zt+6	Snord116del Zt+6	3.16645	4.83269	0.609959	0.0897855	no
4930444F02Rik	WT Zt+6	Snord116del Zt+6	0.108237	0.168287	0.636724	1	no
4930444G20Rik	WT Zt+6	Snord116del Zt+6	0.277089	0.157675	-0.813393	0.594077	no
4930444M15Rik	WT Zt+6	Snord116del Zt+6	0.191389	0.210126	0.134747	1	no
4930444P10Rik	WT Zt+6	Snord116del Zt+6	0.220319	0.0256979	-3.09987	0.43879	no
4930447A16Rik	WT Zt+6	Snord116del Zt+6	0.0520249	0	-1.79769e+308	1	no
4930447C04Rik	WT Zt+6	Snord116del Zt+6	0.142296	1.11952	2.97592	3e-06	yes
4930447J18Rik	WT Zt+6	Snord116del Zt+6	0.116188	0.201596	0.79501	1	no
4930447K03Rik	WT Zt+6	Snord116del Zt+6	0.0623006	0.0599597	-0.0552534	1	no
4930447N08Rik	WT Zt+6	Snord116del Zt+6	0.143942	0.0414011	-1.79775	1	no
4930448C13Rik	WT Zt+6	Snord116del Zt+6	0.0092588	0	-1.79769e+308	1	no
4930448F12Rik	WT Zt+6	Snord116del Zt+6	0.00911522	0.0346838	1.92791	1	no
4930448H16Rik	WT Zt+6	Snord116del Zt+6	0.0467378	0.0364803	-0.35747	1	no
4930448I06Rik	WT Zt+6	Snord116del Zt+6	0.154492	0	-1.79769e+308	1	no
4930448I18Rik	WT Zt+6	Snord116del Zt+6	0.0409507	0	-1.79769e+308	1	no
4930448K20Rik	WT Zt+6	Snord116del Zt+6	0.147644	0.214789	0.5408	1	no
4930449E01Rik	WT Zt+6	Snord116del Zt+6	0.113487	0.0710051	-0.676526	1	no
4930449E18Rik	WT Zt+6	Snord116del Zt+6	0.032058	0	-1.79769e+308	1	no
4930449I24Rik	WT Zt+6	Snord116del Zt+6	0.035643	0.22293	2.6449	1	no
4930451C15Rik	WT Zt+6	Snord116del Zt+6	0.203701	0.254741	0.322576	1	no
4930451I11Rik	WT Zt+6	Snord116del Zt+6	0.423378	0.113814	-1.89527	0.580743	no
4930452A19Rik	WT Zt+6	Snord116del Zt+6	0.109744	0.285109	1.37737	1	no
4930452B06Rik	WT Zt+6	Snord116del Zt+6	1.57618	1.64961	0.065686	0.923138	no
4930452G13Rik	WT Zt+6	Snord116del Zt+6	0.118506	0.048325	-1.29412	1	no
4930452N14Rik	WT Zt+6	Snord116del Zt+6	0.058561	0	-1.79769e+308	1	no
4930453H23Rik	WT Zt+6	Snord116del Zt+6	0.0385781	0.0235336	-0.713061	1	no
4930453N24Rik	WT Zt+6	Snord116del Zt+6	2.73538	4.42722	0.694661	0.117352	no
4930455B14Rik	WT Zt+6	Snord116del Zt+6	0.0700424	0	-1.79769e+308	1	no
4930455C13Rik	WT Zt+6	Snord116del Zt+6	0.318626	0.686494	1.10738	0.676083	no
4930455C21Rik	WT Zt+6	Snord116del Zt+6	2.24763	2.92465	0.379861	0.439142	no
4930455D15Rik	WT Zt+6	Snord116del Zt+6	0.0776474	0.103535	0.415114	1	no
4930455F16Rik	WT Zt+6	Snord116del Zt+6	0.0809081	0	-1.79769e+308	1	no
4930455F23Rik	WT Zt+6	Snord116del Zt+6	1.64825	2.55301	0.631265	0.201169	no
4930455H04Rik	WT Zt+6	Snord116del Zt+6	0.113765	0.0113895	-3.32028	1	no
4930455J16Rik	WT Zt+6	Snord116del Zt+6	0.0478202	0.202025	2.07884	1	no
4930456L15Rik	WT Zt+6	Snord116del Zt+6	0.0407208	0	-1.79769e+308	1	no
4930458L03Rik	WT Zt+6	Snord116del Zt+6	0.116351	0.183052	0.653772	1	no
4930459L07Rik	WT Zt+6	Snord116del Zt+6	0.0818153	0	-1.79769e+308	1	no
4930461G14Rik	WT Zt+6	Snord116del Zt+6	0.0849139	0.158282	0.898421	1	no
4930465A12Rik	WT Zt+6	Snord116del Zt+6	0.033616	0.146257	2.12128	1	no
4930465K10Rik	WT Zt+6	Snord116del Zt+6	0.289305	0.161208	-0.843666	0.646307	no
4930465M20Rik	WT Zt+6	Snord116del Zt+6	0.202378	0.303101	0.58275	1	no
4930467D21Rik	WT Zt+6	Snord116del Zt+6	0.0634883	0.102025	0.684353	1	no
4930467E23Rik	WT Zt+6	Snord116del Zt+6	0.770374	0.836551	0.118896	0.880023	no
4930467K11Rik	WT Zt+6	Snord116del Zt+6	0.102727	0.0432498	-1.24805	1	no
4930468A15Rik	WT Zt+6	Snord116del Zt+6	0.0487596	0.130552	1.42087	1	no
4930469G21Rik	WT Zt+6	Snord116del Zt+6	0.161675	0.582863	1.85006	0.673248	no
4930470H14Rik	WT Zt+6	Snord116del Zt+6	247.473	250.264	0.0161783	0.985216	no
4930470P17Rik	WT Zt+6	Snord116del Zt+6	0.129916	0.0446554	-1.54067	1	no
4930471C04Rik	WT Zt+6	Snord116del Zt+6	0.0998642	0.30109	1.59216	1	no
4930471G03Rik	WT Zt+6	Snord116del Zt+6	0.0539997	0.272112	2.33318	1	no
4930471I20Rik	WT Zt+6	Snord116del Zt+6	0.101064	0	-1.79769e+308	1	no
4930471M09Rik	WT Zt+6	Snord116del Zt+6	0.10384	0.0683887	-0.602527	1	no
4930471M23Rik	WT Zt+6	Snord116del Zt+6	3.5173	4.76254	0.437265	0.269362	no
4930473A02Rik	WT Zt+6	Snord116del Zt+6	0.040925	0.188687	2.20494	1	no
4930473A06Rik	WT Zt+6	Snord116del Zt+6	0.241839	0.707667	1.54903	0.00656246	yes
4930473O22Rik	WT Zt+6	Snord116del Zt+6	0.0437898	0.033926	-0.368204	1	no
4930474G06Rik	WT Zt+6	Snord116del Zt+6	0.0409482	0.120631	1.55873	1	no
4930474H20Rik	WT Zt+6	Snord116del Zt+6	0.0218529	0.0486063	1.15332	1	no
4930474M22Rik	WT Zt+6	Snord116del Zt+6	0.156025	0.141344	-0.142566	1	no
4930474N05Rik	WT Zt+6	Snord116del Zt+6	0.0994208	0.107173	0.108322	1	no
4930474N09Rik	WT Zt+6	Snord116del Zt+6	0.121879	0.0474585	-1.36072	1	no
4930478L05Rik	WT Zt+6	Snord116del Zt+6	0.0837794	0.0841989	0.00720432	1	no
4930478P22Rik	WT Zt+6	Snord116del Zt+6	0.144955	0.101185	-0.518605	1	no
4930479D17Rik	WT Zt+6	Snord116del Zt+6	0.348265	0.775142	1.15427	0.40471	no
4930479M11Rik	WT Zt+6	Snord116del Zt+6	0.343722	0.0327804	-3.39034	0.603436	no
4930480E11Rik	WT Zt+6	Snord116del Zt+6	0.0443635	0.122938	1.47049	1	no
4930480G23Rik	WT Zt+6	Snord116del Zt+6	0.0503666	0.138852	1.46301	1	no
4930480K15Rik	WT Zt+6	Snord116del Zt+6	0.409657	1.79568	2.13204	0.794775	no
4930480M12Rik	WT Zt+6	Snord116del Zt+6	0.0229169	0	-1.79769e+308	1	no
4930481A15Rik	WT Zt+6	Snord116del Zt+6	0.52626	0.860175	0.708853	0.927979	no
4930483J18Rik	WT Zt+6	Snord116del Zt+6	0.182037	0.120075	-0.600301	1	no
4930483K19Rik	WT Zt+6	Snord116del Zt+6	0.195771	0.0382512	-2.35559	1	no
4930483O08Rik	WT Zt+6	Snord116del Zt+6	0.0644486	0	-1.79769e+308	1	no
4930486F22Rik	WT Zt+6	Snord116del Zt+6	0.200701	0.034185	-2.55361	1	no
4930486I03Rik	WT Zt+6	Snord116del Zt+6	0.0218867	0.082798	1.91954	1	no
4930486L24Rik	WT Zt+6	Snord116del Zt+6	0.125782	0.0682568	-0.881883	1	no
4930487D11Rik	WT Zt+6	Snord116del Zt+6	0.0897945	0	-1.79769e+308	1	no
4930487H11Rik	WT Zt+6	Snord116del Zt+6	0.177889	0.189598	0.0919636	1	no
4930488B22Rik	WT Zt+6	Snord116del Zt+6	0.119795	0.0606112	-0.982915	1	no
4930488L21Rik	WT Zt+6	Snord116del Zt+6	0.39423	0.674338	0.774435	0.948702	no
4930500F04Rik	WT Zt+6	Snord116del Zt+6	0.163185	0	-1.79769e+308	1	no
4930500J02Rik	WT Zt+6	Snord116del Zt+6	0.060838	0.212696	1.80575	1	no
4930500L23Rik	WT Zt+6	Snord116del Zt+6	0.0225108	0	-1.79769e+308	1	no
4930502A04Rik	WT Zt+6	Snord116del Zt+6	0.0868463	0	-1.79769e+308	1	no
4930502E09Rik	WT Zt+6	Snord116del Zt+6	0.110392	0	-1.79769e+308	1	no
4930502E18Rik	WT Zt+6	Snord116del Zt+6	0.0326641	0.0537593	0.71881	1	no
4930503B20Rik	WT Zt+6	Snord116del Zt+6	0.115025	0.187552	0.705343	1	no
4930503E14Rik	WT Zt+6	Snord116del Zt+6	0.588941	0.579185	-0.024099	0.985297	no
4930503E24Rik	WT Zt+6	Snord116del Zt+6	0.0752427	0	-1.79769e+308	1	no
4930503H13Rik	WT Zt+6	Snord116del Zt+6	0.0637572	0.0274976	-1.21328	1	no
4930503L19Rik	WT Zt+6	Snord116del Zt+6	0.363657	1.05681	1.53906	0.0141923	yes
4930503O07Rik	WT Zt+6	Snord116del Zt+6	0.0466987	0	-1.79769e+308	1	no
4930504O13Rik	WT Zt+6	Snord116del Zt+6	0.0464978	0	-1.79769e+308	1	no
4930505A04Rik	WT Zt+6	Snord116del Zt+6	0.0298213	0.0949274	1.67048	1	no
4930505G20Rik	WT Zt+6	Snord116del Zt+6	0.0239452	0	-1.79769e+308	1	no
4930506M07Rik	WT Zt+6	Snord116del Zt+6	1.35342	4.3221	1.67512	2.44e-06	yes
4930507D05Rik	WT Zt+6	Snord116del Zt+6	0.304288	0.51232	0.751607	0.528942	no
4930509E16Rik	WT Zt+6	Snord116del Zt+6	0.13644	0.0748252	-0.866668	1	no
4930509J09Rik	WT Zt+6	Snord116del Zt+6	0.0715514	0.00801793	-3.15768	1	no
4930509K18Rik	WT Zt+6	Snord116del Zt+6	0.0948566	0.0581712	-0.705444	1	no
4930511A02Rik	WT Zt+6	Snord116del Zt+6	0.0332229	0.0581724	0.808156	1	no
4930511E03Rik	WT Zt+6	Snord116del Zt+6	0.139216	0.060819	-1.19473	1	no
4930511I11Rik	WT Zt+6	Snord116del Zt+6	0.0811746	0.0567634	-0.516067	1	no
4930511M06Rik	WT Zt+6	Snord116del Zt+6	1.00851	1.20995	0.262723	0.692085	no
4930511M11Rik	WT Zt+6	Snord116del Zt+6	0.0422777	0.0354311	-0.254881	1	no
4930512B01Rik	WT Zt+6	Snord116del Zt+6	0.170172	0.253193	0.573242	1	no
4930513D17Rik	WT Zt+6	Snord116del Zt+6	0.0483559	0.0660271	0.449368	1	no
4930513N10Rik	WT Zt+6	Snord116del Zt+6	0.212154	0.374509	0.81989	0.832964	no
4930513O06Rik	WT Zt+6	Snord116del Zt+6	0.0181008	0	-1.79769e+308	1	no
4930515B02Rik	WT Zt+6	Snord116del Zt+6	0.0498132	0.339691	2.76962	1	no
4930515G01Rik	WT Zt+6	Snord116del Zt+6	0.208097	0.655589	1.65554	0.162178	no
4930515G16Rik	WT Zt+6	Snord116del Zt+6	0.0607852	0.502628	3.0477	0.30976	no
4930515L03Rik	WT Zt+6	Snord116del Zt+6	0.0845128	0.0809095	-0.0628608	1	no
4930515L19Rik	WT Zt+6	Snord116del Zt+6	0.0317263	0.0811615	1.35512	1	no
4930517E11Rik	WT Zt+6	Snord116del Zt+6	0.0862641	0.0926942	0.103719	1	no
4930518P08Rik	WT Zt+6	Snord116del Zt+6	0.22334	0.144705	-0.626126	0.758489	no
4930519D14Rik	WT Zt+6	Snord116del Zt+6	0.129599	0.0413655	-1.64756	1	no
4930519F09Rik	WT Zt+6	Snord116del Zt+6	2.46812	2.25994	-0.127127	0.851846	no
4930519F16Rik	WT Zt+6	Snord116del Zt+6	0.0291215	0	-1.79769e+308	1	no
4930519F24Rik	WT Zt+6	Snord116del Zt+6	0.12484	0	-1.79769e+308	1	no
4930519G04Rik	WT Zt+6	Snord116del Zt+6	1.11234	1.77314	0.672714	0.231786	no
4930519H02Rik	WT Zt+6	Snord116del Zt+6	0.0357078	0.269392	2.9154	1	no
4930520O04Rik	WT Zt+6	Snord116del Zt+6	0.201783	0.206847	0.0357549	1	no
4930520P13Rik	WT Zt+6	Snord116del Zt+6	0	0	0	1	no
4930521A18Rik	WT Zt+6	Snord116del Zt+6	0.107486	0.0452237	-1.249	1	no
4930521E06Rik	WT Zt+6	Snord116del Zt+6	0.0800336	0.253119	1.66114	1	no
4930522H14Rik	WT Zt+6	Snord116del Zt+6	0.0412809	0.179852	2.12327	1	no
4930522O17Rik	WT Zt+6	Snord116del Zt+6	0.0894549	0	-1.79769e+308	1	no
4930523C07Rik	WT Zt+6	Snord116del Zt+6	0.335867	0.430209	0.357147	0.747047	no
4930523O13Rik	WT Zt+6	Snord116del Zt+6	0.0125157	0.0183082	0.548751	1	no
4930524B15Rik	WT Zt+6	Snord116del Zt+6	0.0988155	0.090798	-0.122076	1	no
4930524C18Rik	WT Zt+6	Snord116del Zt+6	0.0504526	0.0829513	0.717335	1	no
4930524E20Rik	WT Zt+6	Snord116del Zt+6	0.0322444	0	-1.79769e+308	1	no
4930524L23Rik	WT Zt+6	Snord116del Zt+6	0.117951	0.187606	0.669517	1	no
4930524N10Rik	WT Zt+6	Snord116del Zt+6	0.125942	0	-1.79769e+308	1	no
4930524O05Rik	WT Zt+6	Snord116del Zt+6	0.171164	0	-1.79769e+308	1	no
4930524O08Rik	WT Zt+6	Snord116del Zt+6	0.23169	0.0441078	-2.39309	0.329163	no
4930525D18Rik	WT Zt+6	Snord116del Zt+6	0.142633	0.0623734	-1.1933	1	no
4930525F21Rik	WT Zt+6	Snord116del Zt+6	0.0233438	0.0241144	0.0468538	1	no
4930525G20Rik	WT Zt+6	Snord116del Zt+6	0.234496	0.496662	1.0827	0.171912	no
4930525M21Rik	WT Zt+6	Snord116del Zt+6	0.0130645	0	-1.79769e+308	1	no
4930526D03Rik	WT Zt+6	Snord116del Zt+6	0.0796806	0.0378942	-1.07225	1	no
4930526I15Rik	WT Zt+6	Snord116del Zt+6	0	0	0	1	no
4930526L06Rik	WT Zt+6	Snord116del Zt+6	0.0804789	0.0332598	-1.27483	1	no
4930527F14Rik	WT Zt+6	Snord116del Zt+6	0.011278	0.0848055	2.91064	1	no
4930527G23Rik	WT Zt+6	Snord116del Zt+6	0.0271163	0	-1.79769e+308	1	no
4930528A17Rik	WT Zt+6	Snord116del Zt+6	0.082695	0.242271	1.55075	1	no
4930528D03Rik	WT Zt+6	Snord116del Zt+6	0.792036	0.795707	0.00667189	0.996213	no
4930528F23Rik	WT Zt+6	Snord116del Zt+6	0.0117356	0.12821	3.44954	1	no
4930528P14Rik	WT Zt+6	Snord116del Zt+6	0.0734173	0	-1.79769e+308	1	no
4930529C04Rik	WT Zt+6	Snord116del Zt+6	0.220273	0.141709	-0.636362	0.599831	no
4930529F22Rik	WT Zt+6	Snord116del Zt+6	0.122785	0.0579025	-1.08444	1	no
4930529F24Rik	WT Zt+6	Snord116del Zt+6	0.214431	0.085749	-1.32232	0.816891	no
4930529K09Rik	WT Zt+6	Snord116del Zt+6	0.0526727	0	-1.79769e+308	1	no
4930529L06Rik	WT Zt+6	Snord116del Zt+6	0	0	0	1	no
4930529M08Rik	WT Zt+6	Snord116del Zt+6	0.0872857	0.0996036	0.190453	1	no
4930533B01Rik	WT Zt+6	Snord116del Zt+6	0.0408129	0.111204	1.44611	1	no
4930533P14Rik	WT Zt+6	Snord116del Zt+6	0.08007	0.0301232	-1.41039	1	no
4930534B04Rik	WT Zt+6	Snord116del Zt+6	0.471237	0.837783	0.830125	0.12296	no
4930538K18Rik	WT Zt+6	Snord116del Zt+6	1.02391	0.200624	-2.35152	0.0592691	no
4930539C22Rik	WT Zt+6	Snord116del Zt+6	0.00778883	0	-1.79769e+308	1	no
4930539E08Rik	WT Zt+6	Snord116del Zt+6	0.690091	0.765451	0.149523	0.827803	no
4930539J05Rik	WT Zt+6	Snord116del Zt+6	3.59949	3.04851	-0.239687	0.829597	no
4930539M17Rik	WT Zt+6	Snord116del Zt+6	0.135204	0.382192	1.49916	1	no
4930539N22Rik	WT Zt+6	Snord116del Zt+6	0.258651	0.429408	0.731344	0.897623	no
4930540M03Rik	WT Zt+6	Snord116del Zt+6	0	0	0	1	no
4930542C21Rik	WT Zt+6	Snord116del Zt+6	0.114466	0.0914056	-0.324567	1	no
4930542D17Rik	WT Zt+6	Snord116del Zt+6	0.0937156	0.0516719	-0.858908	1	no
4930542H20Rik	WT Zt+6	Snord116del Zt+6	0.0389337	0	-1.79769e+308	1	no
4930542N07Rik	WT Zt+6	Snord116del Zt+6	0.0375841	0	-1.79769e+308	1	no
4930543E12Rik	WT Zt+6	Snord116del Zt+6	0.149572	0.0478041	-1.64563	1	no
4930544D05Rik	WT Zt+6	Snord116del Zt+6	0.045735	0.247741	2.43746	1	no
4930544G11Rik	WT Zt+6	Snord116del Zt+6	0.238512	0.283332	0.248432	0.884809	no
4930544M13Rik	WT Zt+6	Snord116del Zt+6	0.0581297	0.114497	0.977965	1	no
4930544O15Rik	WT Zt+6	Snord116del Zt+6	0.184698	0.325354	0.816847	1	no
4930545E07Rik	WT Zt+6	Snord116del Zt+6	0.0421177	0.138132	1.71355	1	no
4930545H06Rik	WT Zt+6	Snord116del Zt+6	0.104956	0.0741182	-0.501879	1	no
4930545L23Rik	WT Zt+6	Snord116del Zt+6	0.107498	0.205103	0.932036	1	no
4930546C10Rik	WT Zt+6	Snord116del Zt+6	0.148688	0.17428	0.229117	1	no
4930546K05Rik	WT Zt+6	Snord116del Zt+6	0.0826374	0.120844	0.548285	1	no
4930547C10Rik	WT Zt+6	Snord116del Zt+6	0.185623	0.229181	0.304107	1	no
4930547E08Rik	WT Zt+6	Snord116del Zt+6	0.0294419	0	-1.79769e+308	1	no
4930547E14Rik	WT Zt+6	Snord116del Zt+6	0.0397915	0	-1.79769e+308	1	no
4930547N16Rik	WT Zt+6	Snord116del Zt+6	0.0879523	0.0440795	-0.996616	1	no
4930548G14Rik	WT Zt+6	Snord116del Zt+6	0.085308	0.024549	-1.79701	1	no
4930548H24Rik	WT Zt+6	Snord116del Zt+6	0.148083	0.190437	0.362912	1	no
4930548J01Rik	WT Zt+6	Snord116del Zt+6	0.305264	0	-1.79769e+308	0.0512306	no
4930548K13Rik	WT Zt+6	Snord116del Zt+6	0.262836	0	-1.79769e+308	0.130478	no
4930549C01Rik	WT Zt+6	Snord116del Zt+6	0.0483474	0	-1.79769e+308	1	no
4930549G23Rik	WT Zt+6	Snord116del Zt+6	0.0520178	0.187535	1.85008	1	no
4930550C14Rik	WT Zt+6	Snord116del Zt+6	0.0862787	0.0573737	-0.588615	1	no
4930550L24Rik	WT Zt+6	Snord116del Zt+6	0.0402569	0.0325608	-0.306099	1	no
4930552N02Rik	WT Zt+6	Snord116del Zt+6	0.176606	0.0939088	-0.911203	1	no
4930552P12Rik	WT Zt+6	Snord116del Zt+6	0.122752	0.113666	-0.110954	1	no
4930553E22Rik	WT Zt+6	Snord116del Zt+6	0.0126754	0	-1.79769e+308	1	no
4930554C24Rik	WT Zt+6	Snord116del Zt+6	0.0350376	0.0522477	0.576464	1	no
4930555B11Rik	WT Zt+6	Snord116del Zt+6	0.098037	0.167454	0.772363	1	no
4930555G01Rik	WT Zt+6	Snord116del Zt+6	1.61456	1.30977	-0.301834	0.629028	no
4930555I21Rik	WT Zt+6	Snord116del Zt+6	0.159823	0.379504	1.24764	1	no
4930556C24Rik	WT Zt+6	Snord116del Zt+6	0.0947846	0.039633	-1.25795	1	no
4930556G01Rik	WT Zt+6	Snord116del Zt+6	0.0109093	0	-1.79769e+308	1	no
4930556J02Rik	WT Zt+6	Snord116del Zt+6	0.156591	0	-1.79769e+308	1	no
4930556M19Rik	WT Zt+6	Snord116del Zt+6	0.212621	0.0656335	-1.69578	0.532004	no
4930556N09Rik	WT Zt+6	Snord116del Zt+6	0.0854167	0.118322	0.470125	1	no
4930557A04Rik	WT Zt+6	Snord116del Zt+6	0	0.0354895	1.79769e+308	1	no
4930557J02Rik	WT Zt+6	Snord116del Zt+6	0.0570536	0.101467	0.830616	1	no
4930558C23Rik	WT Zt+6	Snord116del Zt+6	0.324622	0.0536076	-2.59825	0.412121	no
4930558G05Rik	WT Zt+6	Snord116del Zt+6	0.0314493	0.0577126	0.875862	1	no
4930558J18Rik	WT Zt+6	Snord116del Zt+6	0.065603	0.165709	1.33682	1	no
4930558K02Rik	WT Zt+6	Snord116del Zt+6	0.0641748	0.0884517	0.462884	1	no
4930562C15Rik	WT Zt+6	Snord116del Zt+6	1.9834	1.81264	-0.129889	0.881163	no
4930562F07Rik	WT Zt+6	Snord116del Zt+6	0.148293	0.174963	0.238598	1	no
4930563D23Rik	WT Zt+6	Snord116del Zt+6	0.176344	0.120266	-0.552167	1	no
4930563E18Rik	WT Zt+6	Snord116del Zt+6	0.141972	0.174839	0.300417	1	no
4930563E22Rik	WT Zt+6	Snord116del Zt+6	0.295375	0.510977	0.790711	0.377917	no
4930563F08Rik	WT Zt+6	Snord116del Zt+6	0.0130503	0.219822	4.07419	1	no
4930563M20Rik	WT Zt+6	Snord116del Zt+6	0.058914	0	-1.79769e+308	1	no
4930564B18Rik	WT Zt+6	Snord116del Zt+6	0.0560603	0.129766	1.21086	1	no
4930564D02Rik	WT Zt+6	Snord116del Zt+6	0.200795	0.0629718	-1.67294	1	no
4930564G21Rik	WT Zt+6	Snord116del Zt+6	0.0743848	0	-1.79769e+308	1	no
4930564K09Rik	WT Zt+6	Snord116del Zt+6	0.0559346	0.0766895	0.455288	1	no
4930565A17	WT Zt+6	Snord116del Zt+6	0.158346	0	-1.79769e+308	1	no
4930565D16Rik	WT Zt+6	Snord116del Zt+6	0.193399	0	-1.79769e+308	1	no
4930565N06Rik	WT Zt+6	Snord116del Zt+6	0.0850049	0.271688	1.67633	1	no
4930567H12Rik	WT Zt+6	Snord116del Zt+6	0.162765	0.0783785	-1.05426	1	no
4930567H17Rik	WT Zt+6	Snord116del Zt+6	0.136429	0.0188012	-2.85926	1	no
4930567J20Rik	WT Zt+6	Snord116del Zt+6	0.0696633	0	-1.79769e+308	1	no
4930567K20Rik	WT Zt+6	Snord116del Zt+6	0.0398864	0	-1.79769e+308	1	no
4930568D16Rik	WT Zt+6	Snord116del Zt+6	0.0205954	0.0775253	1.91235	1	no
4930568E12Rik	WT Zt+6	Snord116del Zt+6	0.0849301	0	-1.79769e+308	1	no
4930568G15Rik	WT Zt+6	Snord116del Zt+6	0.0834726	0	-1.79769e+308	1	no
4930568K20Rik	WT Zt+6	Snord116del Zt+6	0.0835245	0.14428	0.788605	1	no
4930570G19Rik	WT Zt+6	Snord116del Zt+6	2.6786	3.44611	0.363491	0.689751	no
4930571K23Rik	WT Zt+6	Snord116del Zt+6	0.270609	0.0916889	-1.56139	0.318841	no
4930572J05Rik	WT Zt+6	Snord116del Zt+6	8.16361	13.5341	0.729318	0.0341022	yes
4930572K03Rik	WT Zt+6	Snord116del Zt+6	0.0579371	0.0188683	-1.61853	1	no
4930572O13Rik	WT Zt+6	Snord116del Zt+6	0.176315	0.0995623	-0.824482	1	no
4930573O16Rik	WT Zt+6	Snord116del Zt+6	0.0262052	0	-1.79769e+308	1	no
4930578C19Rik	WT Zt+6	Snord116del Zt+6	0.0372381	0.0849172	1.18928	1	no
4930578E11Rik	WT Zt+6	Snord116del Zt+6	0.0517845	0.0984704	0.927169	1	no
4930578I06Rik	WT Zt+6	Snord116del Zt+6	0.120029	0.110687	-0.11689	1	no
4930578M01Rik	WT Zt+6	Snord116del Zt+6	0.22668	0.064298	-1.81781	0.533252	no
4930578N16Rik	WT Zt+6	Snord116del Zt+6	0.246645	0.746052	1.59684	0.0543734	no
4930578N18Rik	WT Zt+6	Snord116del Zt+6	0.155589	0	-1.79769e+308	1	no
4930579C15Rik	WT Zt+6	Snord116del Zt+6	0.106803	0.57984	2.4407	0.0385782	yes
4930579F01Rik	WT Zt+6	Snord116del Zt+6	0.086256	0	-1.79769e+308	1	no
4930579G18Rik	WT Zt+6	Snord116del Zt+6	0.169673	0.424633	1.32346	0.807086	no
4930579G22Rik	WT Zt+6	Snord116del Zt+6	1.04883	0.798864	-0.392759	0.81821	no
4930579G24Rik	WT Zt+6	Snord116del Zt+6	0.640788	0.558561	-0.198131	0.849533	no
4930579K19Rik	WT Zt+6	Snord116del Zt+6	0.452008	0.619443	0.454622	0.713335	no
4930581F22Rik	WT Zt+6	Snord116del Zt+6	0.275294	0.827056	1.58701	0.104782	no
4930583H14Rik	WT Zt+6	Snord116del Zt+6	0.173705	0.0145821	-3.57437	1	no
4930583K01Rik	WT Zt+6	Snord116del Zt+6	0.216631	0.276734	0.353262	0.859761	no
4930583P06Rik	WT Zt+6	Snord116del Zt+6	0.0694763	0.0412324	-0.752741	1	no
4930584F24Rik	WT Zt+6	Snord116del Zt+6	0.160102	0.0468977	-1.7714	1	no
4930588N13Rik	WT Zt+6	Snord116del Zt+6	0.0699993	0.0727393	0.0553947	1	no
4930590J08Rik	WT Zt+6	Snord116del Zt+6	0.121049	0.0252548	-2.26096	1	no
4930590L20Rik	WT Zt+6	Snord116del Zt+6	0.0201636	0.125788	2.64116	1	no
4930591A17Rik	WT Zt+6	Snord116del Zt+6	0.0654222	0	-1.79769e+308	1	no
4930592A05Rik	WT Zt+6	Snord116del Zt+6	0.382896	0.708615	0.888051	0.605719	no
4930592I03Rik	WT Zt+6	Snord116del Zt+6	0.08235	0.124122	0.591916	1	no
4930593A02Rik	WT Zt+6	Snord116del Zt+6	0.0186065	0.0548092	1.55861	1	no
4930593C16Rik	WT Zt+6	Snord116del Zt+6	0.17432	0	-1.79769e+308	1	no
4930594C11Rik	WT Zt+6	Snord116del Zt+6	0.166078	0.542626	1.70809	0.310637	no
4930595M18Rik	WT Zt+6	Snord116del Zt+6	0.0567745	0.0726455	0.35563	1	no
4930596D02Rik	WT Zt+6	Snord116del Zt+6	0.102861	0.0132975	-2.95147	1	no
4930596M17Rik	WT Zt+6	Snord116del Zt+6	0.0565935	0	-1.79769e+308	1	no
4930597G03Rik	WT Zt+6	Snord116del Zt+6	0.0225621	0	-1.79769e+308	1	no
4930598F16Rik	WT Zt+6	Snord116del Zt+6	0.13268	0	-1.79769e+308	1	no
4930599N23Rik	WT Zt+6	Snord116del Zt+6	0.103054	0.0260665	-1.98314	1	no
4931402G19Rik	WT Zt+6	Snord116del Zt+6	0.128378	0.0437399	-1.55337	1	no
4931403E22Rik	WT Zt+6	Snord116del Zt+6	0.181772	0.124573	-0.545142	1	no
4931403G20Rik	WT Zt+6	Snord116del Zt+6	0.147096	0.241406	0.714704	1	no
4931406B18Rik	WT Zt+6	Snord116del Zt+6	0.130722	0.107729	-0.279096	1	no
4931406C07Rik	WT Zt+6	Snord116del Zt+6	0.820757	2.3653	1.52699	0.0184815	yes
4931406H21Rik	WT Zt+6	Snord116del Zt+6	0.328094	0.392615	0.259006	0.955197	no
4931406P16Rik	WT Zt+6	Snord116del Zt+6	1.13237	4.33641	1.93716	6.68e-08	yes
4931407G18Rik	WT Zt+6	Snord116del Zt+6	0.112673	0.0345911	-1.70367	1	no
4931408A02Rik	WT Zt+6	Snord116del Zt+6	0.579898	0.825821	0.510029	0.658113	no
4931408C20Rik	WT Zt+6	Snord116del Zt+6	0.122242	0.169781	0.473941	1	no
4931408D14Rik	WT Zt+6	Snord116del Zt+6	0.347976	0.617117	0.826556	0.351796	no
4931409K22Rik	WT Zt+6	Snord116del Zt+6	0.107259	0.0383955	-1.48208	1	no
4931414P19Rik	WT Zt+6	Snord116del Zt+6	0.339127	0.428877	0.338735	0.751028	no
4931417E11Rik	WT Zt+6	Snord116del Zt+6	0.113882	0.170934	0.585896	1	no
4931417G12Rik	WT Zt+6	Snord116del Zt+6	0.324366	0.278981	-0.217454	0.894356	no
4931419H13Rik	WT Zt+6	Snord116del Zt+6	0.0408079	0.0297455	-0.456177	1	no
4931420L22Rik	WT Zt+6	Snord116del Zt+6	0.0555603	0	-1.79769e+308	1	no
4931423N10Rik	WT Zt+6	Snord116del Zt+6	0.0995252	0.0889914	-0.161395	1	no
4931428F04Rik	WT Zt+6	Snord116del Zt+6	2.356	2.53578	0.106091	0.885548	no
4931428L18Rik	WT Zt+6	Snord116del Zt+6	0.0596474	0.0158176	-1.91493	1	no
4931429I11Rik	WT Zt+6	Snord116del Zt+6	0.0686413	0.0486665	-0.496147	1	no
4931429L15Rik	WT Zt+6	Snord116del Zt+6	0.0337169	0.0570547	0.758873	1	no
4931429P17Rik	WT Zt+6	Snord116del Zt+6	0.0361708	0.125683	1.7969	1	no
4931430N09Rik	WT Zt+6	Snord116del Zt+6	0.0502625	0.210465	2.06603	1	no
4931431B13Rik	WT Zt+6	Snord116del Zt+6	0.0223247	0	-1.79769e+308	1	no
4931431C16Rik	WT Zt+6	Snord116del Zt+6	0.10198	0.200288	0.973781	1	no
4931431F19Rik	WT Zt+6	Snord116del Zt+6	0.161702	0.0707712	-1.19211	1	no
4931440F15Rik	WT Zt+6	Snord116del Zt+6	0.28938	0.385593	0.414113	0.951924	no
4931440J10Rik	WT Zt+6	Snord116del Zt+6	0.0507938	0.0854643	0.750669	1	no
4931440L10Rik	WT Zt+6	Snord116del Zt+6	0.109861	0.0200528	-2.45381	1	no
4931440P22Rik	WT Zt+6	Snord116del Zt+6	0.259362	0.203195	-0.352101	0.906606	no
4932411E22Rik	WT Zt+6	Snord116del Zt+6	0.301166	0.756814	1.32938	0.058261	no
4932411G14Rik	WT Zt+6	Snord116del Zt+6	0.25924	0.217003	-0.256571	0.824259	no
4932411L15	WT Zt+6	Snord116del Zt+6	99.9229	128.93	0.367702	0.599333	no
4932411N23Rik	WT Zt+6	Snord116del Zt+6	0.0974711	0.0555224	-0.811904	1	no
4932412D23Rik	WT Zt+6	Snord116del Zt+6	0.350634	0.251283	-0.480655	0.80644	no
4932412H11Rik	WT Zt+6	Snord116del Zt+6	0.120996	0.265866	1.13574	1	no
4932413F04Rik	WT Zt+6	Snord116del Zt+6	0.179894	0.320923	0.835084	1	no
4932414J04Rik	WT Zt+6	Snord116del Zt+6	0.108373	0.0432265	-1.32602	1	no
4932414N04Rik	WT Zt+6	Snord116del Zt+6	0.0362166	0.0333493	-0.118996	1	no
4932415G12Rik	WT Zt+6	Snord116del Zt+6	1.25843	2.25339	0.840468	0.0305486	yes
4932415M13Rik	WT Zt+6	Snord116del Zt+6	0.202657	0.199773	-0.0206795	1	no
4932416H05Rik	WT Zt+6	Snord116del Zt+6	0.350533	0.55074	0.65182	0.57658	no
4932416K20Rik	WT Zt+6	Snord116del Zt+6	0.248353	0.234115	-0.0851764	0.94802	no
4932418E24Rik	WT Zt+6	Snord116del Zt+6	0.247392	0.375383	0.601563	0.539208	no
4932425I24Rik	WT Zt+6	Snord116del Zt+6	0.204372	0.30567	0.580775	1	no
4932429P05Rik	WT Zt+6	Snord116del Zt+6	0.0392008	0.00683492	-2.51989	1	no
4932435O22Rik	WT Zt+6	Snord116del Zt+6	0.0964574	0.117276	0.281948	1	no
4932438A13Rik	WT Zt+6	Snord116del Zt+6	2.10099	7.8144	1.89506	2.56e-07	yes
4932438H23Rik	WT Zt+6	Snord116del Zt+6	0.216983	0.300671	0.470604	0.759185	no
4932441B19Rik	WT Zt+6	Snord116del Zt+6	0.0858052	0.0158554	-2.43609	1	no
4932441J04Rik	WT Zt+6	Snord116del Zt+6	0.156556	0	-1.79769e+308	1	no
4932443I19Rik	WT Zt+6	Snord116del Zt+6	0.464288	0.279589	-0.731714	0.711429	no
4932702P03Rik	WT Zt+6	Snord116del Zt+6	0	0	0	1	no
4933400A11Rik	WT Zt+6	Snord116del Zt+6	0.0664574	0.021025	-1.66032	1	no
4933400B14Rik	WT Zt+6	Snord116del Zt+6	0.0271985	0	-1.79769e+308	1	no
4933400C05Rik	WT Zt+6	Snord116del Zt+6	0.261543	0.0772648	-1.75916	0.521007	no
4933400C23	WT Zt+6	Snord116del Zt+6	0.0838398	0.0310175	-1.43455	1	no
4933400F21Rik	WT Zt+6	Snord116del Zt+6	0.149512	0.224043	0.583511	1	no
4933400L20Rik	WT Zt+6	Snord116del Zt+6	0.0617147	0	-1.79769e+308	1	no
4933401B06Rik	WT Zt+6	Snord116del Zt+6	0.0441855	0.0287678	-0.619115	1	no
4933401D09Rik	WT Zt+6	Snord116del Zt+6	0.121521	0.010915	-3.47682	1	no
4933401H06Rik	WT Zt+6	Snord116del Zt+6	0.119875	0.233279	0.960522	1	no
4933401P06Rik	WT Zt+6	Snord116del Zt+6	0.166879	0.856076	2.35893	0.851846	no
4933402C06Rik	WT Zt+6	Snord116del Zt+6	0.116249	0.0733109	-0.665113	1	no
4933402D24Rik	WT Zt+6	Snord116del Zt+6	0.251906	0.41214	0.710248	0.529731	no
4933402E13Rik	WT Zt+6	Snord116del Zt+6	0.0897633	0.0645358	-0.476026	1	no
4933402J07Rik	WT Zt+6	Snord116del Zt+6	0.0585427	0	-1.79769e+308	1	no
4933402J10Rik	WT Zt+6	Snord116del Zt+6	0.155395	0	-1.79769e+308	1	no
4933402J15Rik	WT Zt+6	Snord116del Zt+6	0.045119	0.00739395	-2.60932	1	no
4933402N03Rik	WT Zt+6	Snord116del Zt+6	0.0717198	0.135663	0.919585	1	no
4933402N22Rik	WT Zt+6	Snord116del Zt+6	0.405041	2.21347	2.45017	0.000771656	yes
4933402P03Rik	WT Zt+6	Snord116del Zt+6	0.214066	0.143367	-0.578341	0.775448	no
4933403F05Rik	WT Zt+6	Snord116del Zt+6	0.882778	2.60385	1.56053	1.34e-07	yes
4933403G14Rik	WT Zt+6	Snord116del Zt+6	0.500456	0.69372	0.471111	0.480568	no
4933403O03Rik	WT Zt+6	Snord116del Zt+6	3.0096	3.61518	0.264497	0.743039	no
4933403O08Rik	WT Zt+6	Snord116del Zt+6	0.0260733	0.0352125	0.433516	1	no
4933404G15Rik	WT Zt+6	Snord116del Zt+6	0.134329	0.0583816	-1.20219	1	no
4933404K08Rik	WT Zt+6	Snord116del Zt+6	0.073773	0.0778527	0.077654	1	no
4933404M02Rik	WT Zt+6	Snord116del Zt+6	0.173678	0.329873	0.9255	1	no
4933404O12Rik	WT Zt+6	Snord116del Zt+6	1.25728	1.52893	0.282212	0.589094	no
4933405D12Rik	WT Zt+6	Snord116del Zt+6	0.0717931	0.0300049	-1.25865	1	no
4933405E24Rik	WT Zt+6	Snord116del Zt+6	0.197996	0	-1.79769e+308	1	no
4933405L10Rik	WT Zt+6	Snord116del Zt+6	0.185998	0.107361	-0.792824	1	no
4933405O20Rik	WT Zt+6	Snord116del Zt+6	0.146476	0.242513	0.727395	1	no
4933406C10Rik	WT Zt+6	Snord116del Zt+6	0.140304	0.195608	0.479408	1	no
4933406D12Rik	WT Zt+6	Snord116del Zt+6	0.0773272	0	-1.79769e+308	1	no
4933406F09Rik	WT Zt+6	Snord116del Zt+6	3.68218	1.71732	-1.1004	0.0531696	no
4933406G16Rik	WT Zt+6	Snord116del Zt+6	0.0686824	0.0971618	0.50045	1	no
4933406I18Rik	WT Zt+6	Snord116del Zt+6	0.396805	0.838459	1.07931	0.380669	no
4933406J08Rik	WT Zt+6	Snord116del Zt+6	0.0508615	0.037253	-0.449217	1	no
4933406J10Rik	WT Zt+6	Snord116del Zt+6	0.206327	0.321125	0.638201	0.813224	no
4933406K04Rik	WT Zt+6	Snord116del Zt+6	0.0246051	0.0554751	1.17288	1	no
4933406M09Rik	WT Zt+6	Snord116del Zt+6	0.0526903	0.153961	1.54695	1	no
4933407C03Rik	WT Zt+6	Snord116del Zt+6	11.7924	36.9336	1.64707	2.48e-05	yes
4933407E24Rik	WT Zt+6	Snord116del Zt+6	0.198085	0.0726713	-1.44667	1	no
4933407G14Rik	WT Zt+6	Snord116del Zt+6	0.0418848	0.140484	1.7459	1	no
4933407H18Rik	WT Zt+6	Snord116del Zt+6	0.264677	0.726183	1.4561	0.000831594	yes
4933407I05Rik	WT Zt+6	Snord116del Zt+6	0.168971	0.0500031	-1.75669	1	no
4933407K13Rik	WT Zt+6	Snord116del Zt+6	0.205116	0.463637	1.17655	0.111457	no
4933407L21Rik	WT Zt+6	Snord116del Zt+6	1.02575	0.577246	-0.829427	0.451585	no
4933407P14Rik	WT Zt+6	Snord116del Zt+6	0.289072	0.279988	-0.0460643	0.980122	no
4933408B17Rik	WT Zt+6	Snord116del Zt+6	0.116299	0.604219	2.37723	0.00172516	yes
4933408J17Rik	WT Zt+6	Snord116del Zt+6	0.107287	0.0739662	-0.53654	1	no
4933408N05Rik	WT Zt+6	Snord116del Zt+6	0.10598	0.211019	0.993584	1	no
4933409G03Rik	WT Zt+6	Snord116del Zt+6	0.0133646	0	-1.79769e+308	1	no
4933409K07Rik	WT Zt+6	Snord116del Zt+6	26.8881	40.7674	0.600449	0.18817	no
4933411E08Rik	WT Zt+6	Snord116del Zt+6	0.0824297	0.0846656	0.0386105	1	no
4933411G06Rik	WT Zt+6	Snord116del Zt+6	0.133433	0.112252	-0.249364	1	no
4933411G11Rik	WT Zt+6	Snord116del Zt+6	0.0607668	0.268875	2.14558	1	no
4933411K16Rik	WT Zt+6	Snord116del Zt+6	0.171201	0.182083	0.0889038	1	no
4933411K20Rik	WT Zt+6	Snord116del Zt+6	1.45423	3.72157	1.35566	1.21e-05	yes
4933412E12Rik	WT Zt+6	Snord116del Zt+6	0.576879	0.649451	0.170953	0.885071	no
4933412E24Rik	WT Zt+6	Snord116del Zt+6	0.153263	0.154291	0.00964149	1	no
4933412O06Rik	WT Zt+6	Snord116del Zt+6	0.184412	0.945043	2.35745	0.0217004	yes
4933413G19Rik	WT Zt+6	Snord116del Zt+6	0.220136	0.570662	1.37424	0.404783	no
4933413J09Rik	WT Zt+6	Snord116del Zt+6	0.0793777	0.163438	1.04193	1	no
4933413L06Rik	WT Zt+6	Snord116del Zt+6	0.0489956	0	-1.79769e+308	1	no
4933415F23Rik	WT Zt+6	Snord116del Zt+6	0.150896	0.226762	0.587622	1	no
4933416C03Rik	WT Zt+6	Snord116del Zt+6	0.136688	0.406043	1.57075	0.315023	no
4933416E03Rik	WT Zt+6	Snord116del Zt+6	0.0275028	0.149683	2.44426	1	no
4933416I08Rik	WT Zt+6	Snord116del Zt+6	0.0983252	0.0218564	-2.1695	1	no
4933416M06Rik	WT Zt+6	Snord116del Zt+6	0.0743078	0.0642139	-0.210626	1	no
4933416M07Rik	WT Zt+6	Snord116del Zt+6	0.147994	0.0682574	-1.11648	1	no
4933417A18Rik	WT Zt+6	Snord116del Zt+6	0.0435914	0.0156319	-1.47955	1	no
4933417D19Rik	WT Zt+6	Snord116del Zt+6	0.245146	0.195568	-0.325968	0.969668	no
4933417E11Rik	WT Zt+6	Snord116del Zt+6	0.150041	0.0292252	-2.36007	1	no
4933417G07Rik	WT Zt+6	Snord116del Zt+6	0.157915	0.205993	0.383453	1	no
4933417O13Rik	WT Zt+6	Snord116del Zt+6	0.260252	0.402694	0.629778	0.923138	no
4933421E11Rik	WT Zt+6	Snord116del Zt+6	0.660315	2.14789	1.70169	0.00074862	yes
4933421I07Rik	WT Zt+6	Snord116del Zt+6	0.136553	0.0396717	-1.78328	1	no
4933421O10Rik	WT Zt+6	Snord116del Zt+6	0.669534	1.16472	0.798759	0.0927916	no
4933422A05Rik	WT Zt+6	Snord116del Zt+6	0.0848819	0.0360708	-1.23463	1	no
4933422H20Rik	WT Zt+6	Snord116del Zt+6	0.141946	0.145767	0.0383297	1	no
4933424B01Rik	WT Zt+6	Snord116del Zt+6	2.17393	4.98942	1.19856	0.000261348	yes
4933424G05Rik	WT Zt+6	Snord116del Zt+6	0.162711	0.279527	0.780674	1	no
4933424G06Rik	WT Zt+6	Snord116del Zt+6	0.0662568	0.146003	1.13985	1	no
4933425H06Rik	WT Zt+6	Snord116del Zt+6	0.091013	0.267509	1.55544	1	no
4933425L06Rik	WT Zt+6	Snord116del Zt+6	0.0407885	0.0543538	0.414217	1	no
4933425O20Rik	WT Zt+6	Snord116del Zt+6	0.12977	0.258156	0.992283	1	no
4933426D04Rik	WT Zt+6	Snord116del Zt+6	0.0576591	0	-1.79769e+308	1	no
4933426M11Rik	WT Zt+6	Snord116del Zt+6	3.02736	5.52415	0.867693	0.01673	yes
4933427D06Rik	WT Zt+6	Snord116del Zt+6	0.157432	0.213601	0.440186	1	no
4933427D14Rik	WT Zt+6	Snord116del Zt+6	1.16419	3.51451	1.59399	1.59e-06	yes
4933427E11Rik	WT Zt+6	Snord116del Zt+6	0.231197	0.0357365	-2.69365	0.646305	no
4933427E13Rik	WT Zt+6	Snord116del Zt+6	0.00897907	0.0386354	2.10528	1	no
4933427G17Rik	WT Zt+6	Snord116del Zt+6	0.286939	0.278898	-0.0410071	0.979376	no
4933427I22Rik	WT Zt+6	Snord116del Zt+6	0.33649	0.297271	-0.178785	0.934381	no
4933428C19Rik	WT Zt+6	Snord116del Zt+6	0	0.186022	1.79769e+308	1	no
4933429K18Rik	WT Zt+6	Snord116del Zt+6	0.116172	0.140363	0.272896	1	no
4933429O19Rik	WT Zt+6	Snord116del Zt+6	0.0506351	0.165072	1.70488	1	no
4933430H15Rik	WT Zt+6	Snord116del Zt+6	0.829788	1.62368	0.96845	0.256016	no
4933430H16Rik	WT Zt+6	Snord116del Zt+6	0.0571589	0.142626	1.31919	1	no
4933430I17Rik	WT Zt+6	Snord116del Zt+6	0.0887553	0.0189689	-2.2262	1	no
4933430M04Rik	WT Zt+6	Snord116del Zt+6	0.0713199	0.375606	2.39684	1	no
4933430N04Rik	WT Zt+6	Snord116del Zt+6	0.100517	0.0441786	-1.18602	1	no
4933431E20Rik	WT Zt+6	Snord116del Zt+6	4.07251	8.2059	1.01074	0.00904287	yes
4933431G14Rik	WT Zt+6	Snord116del Zt+6	0.145658	0.557903	1.93743	0.952643	no
4933432B09Rik	WT Zt+6	Snord116del Zt+6	0.208089	0.474467	1.18911	0.0443675	yes
4933432G23Rik	WT Zt+6	Snord116del Zt+6	0.0771238	0.0700859	-0.138053	1	no
4933432I03Rik	WT Zt+6	Snord116del Zt+6	0.226941	0.31118	0.455431	0.791546	no
4933432I09Rik	WT Zt+6	Snord116del Zt+6	0.370411	0.567082	0.614432	0.613843	no
4933433C11Rik	WT Zt+6	Snord116del Zt+6	0.132617	0.211286	0.671932	1	no
4933433F19Rik	WT Zt+6	Snord116del Zt+6	0.064341	0.104267	0.696466	1	no
4933433G15Rik	WT Zt+6	Snord116del Zt+6	0.0990622	0.115153	0.217144	1	no
4933433G19Rik	WT Zt+6	Snord116del Zt+6	0.0869207	0.0535999	-0.697469	1	no
4933433H22Rik	WT Zt+6	Snord116del Zt+6	0.0731123	0.104503	0.515364	1	no
4933433P14Rik	WT Zt+6	Snord116del Zt+6	2.82282	3.4567	0.29226	0.542355	no
4933434E20Rik	WT Zt+6	Snord116del Zt+6	9.12206	12.3323	0.435005	0.322913	no
4933434I20Rik	WT Zt+6	Snord116del Zt+6	0.0131715	0	-1.79769e+308	1	no
4933436C20Rik	WT Zt+6	Snord116del Zt+6	0.139772	0.0394728	-1.82414	1	no
4933436E23Rik	WT Zt+6	Snord116del Zt+6	0.0119742	0.0517957	2.1129	1	no
4933436H12Rik	WT Zt+6	Snord116del Zt+6	0.103644	0.10242	-0.017145	1	no
4933436I01Rik	WT Zt+6	Snord116del Zt+6	0.0923833	0.00815206	-3.5024	1	no
4933437F05Rik	WT Zt+6	Snord116del Zt+6	0.10953	0.2193	1.00159	1	no
4933438B17Rik	WT Zt+6	Snord116del Zt+6	0.0190227	0.144244	2.92271	1	no
4933438K21Rik	WT Zt+6	Snord116del Zt+6	1.23359	1.46718	0.25018	0.716277	no
4933439C10Rik	WT Zt+6	Snord116del Zt+6	5.12748	11.5661	1.17358	0.00144279	yes
4933439F18Rik	WT Zt+6	Snord116del Zt+6	4.5155	8.77353	0.958273	0.00557501	yes
4933439K11Rik	WT Zt+6	Snord116del Zt+6	0.187045	0.153231	-0.287676	1	no
4933440J02Rik	WT Zt+6	Snord116del Zt+6	0.057505	0.0118276	-2.28153	1	no
4933440M02Rik	WT Zt+6	Snord116del Zt+6	0.0776058	0.0454504	-0.771872	1	no
5031410I06Rik	WT Zt+6	Snord116del Zt+6	0.901051	0.960306	0.0918861	0.901576	no
5031414D18Rik	WT Zt+6	Snord116del Zt+6	0.182599	0.47359	1.37496	0.113017	no
5031425E22Rik	WT Zt+6	Snord116del Zt+6	2.08274	2.9285	0.491677	0.284831	no
5031425F14Rik	WT Zt+6	Snord116del Zt+6	0.167159	0.18999	0.184699	1	no
5031426D15Rik	WT Zt+6	Snord116del Zt+6	0.213112	0	0	1	no
5031434C07Rik	WT Zt+6	Snord116del Zt+6	0.161921	0.150581	-0.104747	1	no
5031434O11Rik	WT Zt+6	Snord116del Zt+6	1.80709	3.18799	0.81898	0.831343	no
5031439G07Rik	WT Zt+6	Snord116del Zt+6	2.61715	6.74312	1.36542	4.59e-05	yes
5033403H07Rik	WT Zt+6	Snord116del Zt+6	0.0430813	0	-1.79769e+308	1	no
5033404E19Rik	WT Zt+6	Snord116del Zt+6	0.0758703	0.19149	1.33566	1	no
5033406O09Rik	WT Zt+6	Snord116del Zt+6	0.200539	0.144001	-0.477806	1	no
5033411D12Rik	WT Zt+6	Snord116del Zt+6	0.750964	1.31951	0.813185	0.224488	no
5033414D02Rik	WT Zt+6	Snord116del Zt+6	6.32193	5.60456	-0.173763	0.786268	no
5133401N09Rik	WT Zt+6	Snord116del Zt+6	4.96722	4.15523	-0.257508	0.668375	no
5330411J11Rik	WT Zt+6	Snord116del Zt+6	0.27403	0.0970991	-1.49681	0.439499	no
5330413P13Rik	WT Zt+6	Snord116del Zt+6	0.228298	0.483984	1.08404	0.128317	no
5330417C22Rik	WT Zt+6	Snord116del Zt+6	1.73507	6.50212	1.90592	5.83e-07	yes
5330426P16Rik	WT Zt+6	Snord116del Zt+6	0.591439	1.14998	0.959305	0.160582	no
5330434G04Rik	WT Zt+6	Snord116del Zt+6	0.602033	2.4097	2.00094	8.37e-07	yes
5330437I02Rik	WT Zt+6	Snord116del Zt+6	0.122584	0.128805	0.0714177	1	no
5330439B14Rik	WT Zt+6	Snord116del Zt+6	0.148219	0.228695	0.6257	1	no
5430401F13Rik	WT Zt+6	Snord116del Zt+6	0.15155	0.295005	0.960947	1	no
5430402E10Rik	WT Zt+6	Snord116del Zt+6	0.0545817	0	-1.79769e+308	1	no
5430402O13Rik	WT Zt+6	Snord116del Zt+6	0.406262	0.895335	1.14002	0.361187	no
5430403N17	WT Zt+6	Snord116del Zt+6	0.130763	0	-1.79769e+308	1	no
5430405G05Rik	WT Zt+6	Snord116del Zt+6	0.856148	0.671788	-0.349855	0.764137	no
5430405H02Rik	WT Zt+6	Snord116del Zt+6	0.708514	1.18045	0.736471	0.546574	no
5430407P10Rik	WT Zt+6	Snord116del Zt+6	0.279657	0.475384	0.765436	0.448555	no
5430411K18Rik	WT Zt+6	Snord116del Zt+6	1.05751	2.61233	1.30466	1.82e-05	yes
5430416N02Rik	WT Zt+6	Snord116del Zt+6	4.24037	5.14122	0.277918	0.725467	no
5430416O09Rik	WT Zt+6	Snord116del Zt+6	0.194407	0.159823	-0.282597	1	no
5430417L22Rik	WT Zt+6	Snord116del Zt+6	4.56349	6.0399	0.404387	0.3321	no
5430419D17Rik	WT Zt+6	Snord116del Zt+6	0.0268889	0.0470638	0.807608	1	no
5430421F17Rik	WT Zt+6	Snord116del Zt+6	0.184945	0.16091	-0.200842	1	no
5430421N21Rik	WT Zt+6	Snord116del Zt+6	0.0805866	0.107361	0.413853	1	no
5430425J12Rik	WT Zt+6	Snord116del Zt+6	0.243132	0.227309	-0.0970804	0.961753	no
5430427M07Rik	WT Zt+6	Snord116del Zt+6	0.180768	0.305778	0.758343	1	no
5430427O19Rik	WT Zt+6	Snord116del Zt+6	0.0471854	0.105789	1.16477	1	no
5430428K19Rik	WT Zt+6	Snord116del Zt+6	0.0878859	0	-1.79769e+308	1	no
5430434I15Rik	WT Zt+6	Snord116del Zt+6	0.153792	0.107505	-0.516577	1	no
5430435G22Rik	WT Zt+6	Snord116del Zt+6	0.370356	0.680698	0.878102	0.249389	no
5430437J10Rik	WT Zt+6	Snord116del Zt+6	0.0210494	0	-1.79769e+308	1	no
5430437P03Rik	WT Zt+6	Snord116del Zt+6	13.6457	11.1462	-0.291888	0.514231	no
5430440P10Rik	WT Zt+6	Snord116del Zt+6	0.253646	0.128444	-0.981682	0.692344	no
5530400C23Rik	WT Zt+6	Snord116del Zt+6	0.0432768	0	-1.79769e+308	1	no
5530401A14Rik	WT Zt+6	Snord116del Zt+6	0.146167	0.32039	1.13221	1	no
5530601H04Rik	WT Zt+6	Snord116del Zt+6	0.09826	0.596982	2.60301	4.86e-06	yes
5730403B10Rik	WT Zt+6	Snord116del Zt+6	14.9158	15.381	0.044307	0.943469	no
5730403I07Rik	WT Zt+6	Snord116del Zt+6	0.0454299	0.0631769	0.475755	1	no
5730405O15Rik	WT Zt+6	Snord116del Zt+6	0.396345	0.214988	-0.882502	0.627692	no
5730408K05Rik	WT Zt+6	Snord116del Zt+6	5.09798	6.0772	0.253481	0.804879	no
5730409E04Rik	WT Zt+6	Snord116del Zt+6	14.5635	9.84522	-0.564864	0.242717	no
5730412P04Rik	WT Zt+6	Snord116del Zt+6	0.0192608	0.206815	3.4246	1	no
5730416F02Rik	WT Zt+6	Snord116del Zt+6	0.0600647	0.0575839	-0.0608529	1	no
5730419I09Rik	WT Zt+6	Snord116del Zt+6	2.1373	9.01309	2.07623	7.74e-12	yes
5730420D15Rik	WT Zt+6	Snord116del Zt+6	0.102127	0.126993	0.314382	1	no
5730422E09Rik	WT Zt+6	Snord116del Zt+6	0.251033	0.397734	0.663927	0.623534	no
5730435O14Rik	WT Zt+6	Snord116del Zt+6	0.217373	0.179534	-0.275912	0.944076	no
5730437N04Rik	WT Zt+6	Snord116del Zt+6	35.5344	13.298	-1.418	0.00079308	yes
5730455O13Rik	WT Zt+6	Snord116del Zt+6	1.14786	2.39801	1.06289	0.0501581	no
5730455P16Rik	WT Zt+6	Snord116del Zt+6	1.50395	8.35769	2.47434	0	yes
5730457N03Rik	WT Zt+6	Snord116del Zt+6	0.210578	0.214503	0.0266471	0.987089	no
5730460C07Rik	WT Zt+6	Snord116del Zt+6	0.164888	0.122226	-0.43194	1	no
5730469M10Rik	WT Zt+6	Snord116del Zt+6	29.7962	56.6591	0.927181	0.0107307	yes
5730480H06Rik	WT Zt+6	Snord116del Zt+6	0.383917	1.36635	1.83146	0.339142	no
5730494M16Rik	WT Zt+6	Snord116del Zt+6	2.47148	4.49628	0.863356	0.129773	no
5730494N06Rik	WT Zt+6	Snord116del Zt+6	1.3805	3.28261	1.24965	0.0190241	yes
5730507C01Rik	WT Zt+6	Snord116del Zt+6	1.1047	1.81092	0.713067	0.145875	no
5730508B09Rik	WT Zt+6	Snord116del Zt+6	0.349134	1.02948	1.56006	0.0201061	yes
5730522E02Rik	WT Zt+6	Snord116del Zt+6	0.360165	1.01333	1.49237	0.0592029	no
5730528L13Rik	WT Zt+6	Snord116del Zt+6	0.804256	1.29101	0.68277	0.506355	no
5730559C18Rik	WT Zt+6	Snord116del Zt+6	0.357389	0.47554	0.412069	0.677316	no
5730577I03Rik	WT Zt+6	Snord116del Zt+6	0.42258	0.393215	-0.103904	0.927285	no
5730590G19Rik	WT Zt+6	Snord116del Zt+6	0.156889	0.184012	0.230057	1	no
5830403L16Rik	WT Zt+6	Snord116del Zt+6	0.322863	0.337624	0.0644965	0.96746	no
5830403M04Rik	WT Zt+6	Snord116del Zt+6	2.07035	1.24454	-0.734265	0.448298	no
5830405N20Rik	WT Zt+6	Snord116del Zt+6	0.0756899	0.0265796	-1.50978	1	no
5830411N06Rik	WT Zt+6	Snord116del Zt+6	0.179095	0.0723001	-1.30865	1	no
5830415F09Rik	WT Zt+6	Snord116del Zt+6	0.152678	0.427279	1.48469	0.23167	no
5830416I19Rik	WT Zt+6	Snord116del Zt+6	0.0879427	0.167306	0.927853	1	no
5830416P10Rik	WT Zt+6	Snord116del Zt+6	0.152434	0.091585	-0.735004	1	no
5830417I10Rik	WT Zt+6	Snord116del Zt+6	0.719893	1.95039	1.4379	0.00461104	yes
5830418K08Rik	WT Zt+6	Snord116del Zt+6	0.686717	1.87437	1.44862	0.00193621	yes
5830418P13Rik	WT Zt+6	Snord116del Zt+6	0.182289	0.126975	-0.521681	1	no
5830428M24Rik	WT Zt+6	Snord116del Zt+6	0.157882	0	-1.79769e+308	1	no
5830432E09Rik	WT Zt+6	Snord116del Zt+6	0.231602	0.147458	-0.651348	0.846302	no
5830433M19Rik	WT Zt+6	Snord116del Zt+6	1.1749	2.57065	1.12959	0.00574743	yes
5830473C10Rik	WT Zt+6	Snord116del Zt+6	0.0263255	0.0520358	0.983043	1	no
5930403L14Rik	WT Zt+6	Snord116del Zt+6	1.2804	2.30016	0.845147	0.0432678	yes
5930412G12Rik	WT Zt+6	Snord116del Zt+6	0.434847	0.393338	-0.144739	0.904496	no
5930416I19Rik	WT Zt+6	Snord116del Zt+6	2.47597	1.63747	-0.596524	0.447159	no
5930434B04Rik	WT Zt+6	Snord116del Zt+6	6.48944	8.78394	0.436775	0.40876	no
5930438M14	WT Zt+6	Snord116del Zt+6	0.182883	0.204662	0.16232	1	no
6030405A18Rik	WT Zt+6	Snord116del Zt+6	0.972992	1.51972	0.643307	0.197789	no
6030407O03Rik	WT Zt+6	Snord116del Zt+6	0.0918763	0.124062	0.433295	1	no
6030408B16Rik	WT Zt+6	Snord116del Zt+6	0.186204	0.164466	-0.179098	1	no
6030419C18Rik	WT Zt+6	Snord116del Zt+6	7.73077	21.3181	1.4634	5.67e-05	yes
6030422M02Rik	WT Zt+6	Snord116del Zt+6	0.560256	0.973526	0.797132	0.180889	no
6030429G01Rik	WT Zt+6	Snord116del Zt+6	0.16984	0.140994	-0.268536	1	no
6030440G07Rik	WT Zt+6	Snord116del Zt+6	0.102583	3.52e-05	-11.5094	1	no
6030446N20Rik	WT Zt+6	Snord116del Zt+6	0.29809	1.16639	1.96822	0.000688207	yes
6030458C11Rik	WT Zt+6	Snord116del Zt+6	2.11864	3.42457	0.692785	0.092091	no
6030466F02Rik	WT Zt+6	Snord116del Zt+6	0.151551	0.0967336	-0.647713	1	no
6030468B19Rik	WT Zt+6	Snord116del Zt+6	0.117579	0.064805	-0.85945	1	no
6030498E09Rik	WT Zt+6	Snord116del Zt+6	0.0962927	0.0355684	-1.43683	1	no
6230400D17Rik	WT Zt+6	Snord116del Zt+6	0.447894	1.67143	1.89985	0.405897	no
6230409E13Rik	WT Zt+6	Snord116del Zt+6	1.32835	4.54119	1.77344	3.26e-09	yes
6230427J02Rik	WT Zt+6	Snord116del Zt+6	0.82249	0.550253	-0.579904	0.660769	no
6330403A02Rik	WT Zt+6	Snord116del Zt+6	8.96718	13.7936	0.621273	0.111148	no
6330403K07Rik	WT Zt+6	Snord116del Zt+6	32.9762	28.4304	-0.213989	0.665934	no
6330406I15Rik	WT Zt+6	Snord116del Zt+6	0.928338	2.05734	1.14806	0.00685928	yes
6330407A03Rik	WT Zt+6	Snord116del Zt+6	0.0403215	0.0562615	0.480599	1	no
6330407J23Rik	WT Zt+6	Snord116del Zt+6	3.67465	11.379	1.6307	2.56e-07	yes
6330408A02Rik	WT Zt+6	Snord116del Zt+6	0.936197	1.90036	1.02138	0.0453656	yes
6330409D20Rik	WT Zt+6	Snord116del Zt+6	1.04278	1.07771	0.0475364	0.97739	no
6330409N04Rik	WT Zt+6	Snord116del Zt+6	1.76693	3.02432	0.77537	0.0949012	no
6330410L21Rik	WT Zt+6	Snord116del Zt+6	0.13193	0.110733	-0.252687	1	no
6330415B21Rik	WT Zt+6	Snord116del Zt+6	0.169969	0.668461	1.97557	0.546874	no
6330416G13Rik	WT Zt+6	Snord116del Zt+6	1.14354	1.68949	0.563086	0.230248	no
6330418K02Rik	WT Zt+6	Snord116del Zt+6	1.71955	0.91425	-0.911368	0.727543	no
6330439K17Rik	WT Zt+6	Snord116del Zt+6	2.28131	6.86052	1.58846	3.86e-07	yes
6330503K22Rik	WT Zt+6	Snord116del Zt+6	2.86329	6.70092	1.22668	0.000103689	yes
6330512M04Rik	WT Zt+6	Snord116del Zt+6	0.235953	0.828865	1.81264	0.00311945	yes
6330527O06Rik	WT Zt+6	Snord116del Zt+6	30.7169	35.795	0.220728	0.660965	no
6330545A04Rik	WT Zt+6	Snord116del Zt+6	0.127065	0.456343	1.84455	0.275246	no
6330549D23Rik	WT Zt+6	Snord116del Zt+6	0.158836	0.243885	0.618662	1	no
6330578E17Rik	WT Zt+6	Snord116del Zt+6	4.14273	9.86709	1.25204	0.000127747	yes
6430411K18Rik	WT Zt+6	Snord116del Zt+6	0.805731	3.11793	1.95222	0.00334946	yes
6430527G18Rik	WT Zt+6	Snord116del Zt+6	1.61302	2.61504	0.697068	0.078062	no
6430531B16Rik	WT Zt+6	Snord116del Zt+6	0.189295	0.144535	-0.389213	1	no
6430548G04	WT Zt+6	Snord116del Zt+6	4.33851	4.04294	-0.101796	0.835984	no
6430548M08Rik	WT Zt+6	Snord116del Zt+6	9.25165	23.6516	1.35415	0.00253527	yes
6430550D23Rik	WT Zt+6	Snord116del Zt+6	0.187123	0.33019	0.819309	1	no
6430562O15Rik	WT Zt+6	Snord116del Zt+6	0.181477	0.264406	0.542967	1	no
6430571L13Rik	WT Zt+6	Snord116del Zt+6	0.54704	0.680132	0.314169	0.712676	no
6430573F11Rik	WT Zt+6	Snord116del Zt+6	2.946	1.2211	-1.27058	0.0300381	yes
6430584L05	WT Zt+6	Snord116del Zt+6	0.499701	0.630345	0.335076	0.660155	no
6430598A04Rik	WT Zt+6	Snord116del Zt+6	2.56857	5.61279	1.12775	0.00131657	yes
6430704M03Rik	WT Zt+6	Snord116del Zt+6	2.6127	12.5042	2.25879	7.7e-08	yes
6430706D22Rik	WT Zt+6	Snord116del Zt+6	1.36355	3.01377	1.1442	0.0865364	no
6530401N04Rik	WT Zt+6	Snord116del Zt+6	0.372693	0.670612	0.847491	0.237193	no
6530402F18Rik	WT Zt+6	Snord116del Zt+6	0.912731	3.01797	1.72532	0.00117172	yes
6530411M01Rik	WT Zt+6	Snord116del Zt+6	0.148964	0.184983	0.312426	1	no
6530418L21Rik	WT Zt+6	Snord116del Zt+6	5.51539	10.9582	0.990476	0.00429909	yes
6530439I21	WT Zt+6	Snord116del Zt+6	0	0	0	1	no
6720401G13Rik	WT Zt+6	Snord116del Zt+6	1.53702	5.63335	1.87386	2.86e-07	yes
6720456B07Rik	WT Zt+6	Snord116del Zt+6	81.6707	65.0066	-0.329234	0.518728	no
6720456H20Rik	WT Zt+6	Snord116del Zt+6	0.480578	1.39886	1.54141	4.29e-05	yes
6720463M24Rik	WT Zt+6	Snord116del Zt+6	0.096603	0.471393	2.28679	0.0203415	yes
6720468P15Rik	WT Zt+6	Snord116del Zt+6	0.238416	0.114346	-1.06008	0.615495	no
6720483E21Rik	WT Zt+6	Snord116del Zt+6	0.311513	0.34215	0.135339	0.941323	no
6720489N17Rik	WT Zt+6	Snord116del Zt+6	0.303109	0.953089	1.65277	0.00182567	yes
6820408C15Rik	WT Zt+6	Snord116del Zt+6	0.10948	0.106363	-0.0416823	1	no
6820431F20Rik	WT Zt+6	Snord116del Zt+6	2.85405	11.8494	2.05374	3.52e-09	yes
7420426K07Rik	WT Zt+6	Snord116del Zt+6	0.261093	0.163207	-0.677857	0.697423	no
7420461P10Rik	WT Zt+6	Snord116del Zt+6	0.0519333	0	-1.79769e+308	1	no
7420700N18Rik	WT Zt+6	Snord116del Zt+6	0.088176	0.0999899	0.181397	1	no
7420701I03Rik	WT Zt+6	Snord116del Zt+6	0.0427811	0	-1.79769e+308	1	no
7530416G11Rik	WT Zt+6	Snord116del Zt+6	0.0637332	0	-1.79769e+308	1	no
7530420F21Rik	WT Zt+6	Snord116del Zt+6	0.233567	0.153485	-0.60574	0.777628	no
7630403G23Rik	WT Zt+6	Snord116del Zt+6	0.20871	0.198984	-0.0688492	0.97637	no
8030411F24Rik	WT Zt+6	Snord116del Zt+6	0.0418567	0	-1.79769e+308	1	no
8030423F21Rik	WT Zt+6	Snord116del Zt+6	0.269216	0.223096	-0.271098	0.832387	no
8030423J24Rik	WT Zt+6	Snord116del Zt+6	0.120236	0	-1.79769e+308	1	no
8030442B05Rik	WT Zt+6	Snord116del Zt+6	0.254568	0.0752734	-1.75784	0.615628	no
8030443G20Rik	WT Zt+6	Snord116del Zt+6	0.105649	0.195571	0.888414	1	no
8030462N17Rik	WT Zt+6	Snord116del Zt+6	0.585706	2.44883	2.06385	3.79e-07	yes
8430403D17Rik	WT Zt+6	Snord116del Zt+6	0.173124	0.174643	0.0126043	1	no
8430406I07Rik	WT Zt+6	Snord116del Zt+6	0.583341	0.707548	0.278489	0.726494	no
8430408G22Rik	WT Zt+6	Snord116del Zt+6	0.558662	0.568018	0.0239598	0.990172	no
8430410A17Rik	WT Zt+6	Snord116del Zt+6	3.98921	3.52282	-0.179373	0.765079	no
8430410K20Rik	WT Zt+6	Snord116del Zt+6	2.51868	4.67756	0.893087	0.00870142	yes
8430419L09Rik	WT Zt+6	Snord116del Zt+6	9.08687	17.7237	0.963825	0.00520452	yes
8430422H06Rik	WT Zt+6	Snord116del Zt+6	0.117037	0.0922125	-0.343927	1	no
8430423G03Rik	WT Zt+6	Snord116del Zt+6	0.100118	0.124162	0.310527	1	no
8430427H17Rik	WT Zt+6	Snord116del Zt+6	2.95738	8.47746	1.51931	2.66e-05	yes
8430429K09Rik	WT Zt+6	Snord116del Zt+6	2.18957	2.8402	0.375345	0.654899	no
8430431K14Rik	WT Zt+6	Snord116del Zt+6	0.0749323	0.228259	1.60701	1	no
8430436N08Rik	WT Zt+6	Snord116del Zt+6	0.043494	0.208328	2.25997	1	no
8430437L04Rik	WT Zt+6	Snord116del Zt+6	0.0638065	0.0319538	-0.997715	1	no
9030025P20Rik	WT Zt+6	Snord116del Zt+6	1.43855	2.56822	0.836157	0.0629015	no
9030204H09Rik	WT Zt+6	Snord116del Zt+6	0.161149	0.36149	1.16556	1	no
9030224M15Rik	WT Zt+6	Snord116del Zt+6	0.175437	0.525782	1.58351	0.180537	no
9030404E10Rik	WT Zt+6	Snord116del Zt+6	0.0624751	0.0333583	-0.905236	1	no
9030418K01Rik	WT Zt+6	Snord116del Zt+6	8.63831	14.7322	0.770153	0.0232205	yes
9030425E11Rik	WT Zt+6	Snord116del Zt+6	1.82109	5.11633	1.49031	2.81e-06	yes
9030612E09Rik	WT Zt+6	Snord116del Zt+6	0.546304	0.60389	0.144582	0.901348	no
9030617O03Rik	WT Zt+6	Snord116del Zt+6	0.784959	1.3238	0.753996	0.137404	no
9030619P08Rik	WT Zt+6	Snord116del Zt+6	0.157289	0	-1.79769e+308	1	no
9030624G23Rik	WT Zt+6	Snord116del Zt+6	1.16575	1.29667	0.153553	0.831688	no
9030624J02Rik	WT Zt+6	Snord116del Zt+6	1.18359	3.59289	1.60197	2.44e-05	yes
9030625A04Rik	WT Zt+6	Snord116del Zt+6	0.706013	1.32009	0.902868	0.104511	no
9130008F23Rik	WT Zt+6	Snord116del Zt+6	0.119617	0.138294	0.209318	1	no
9130011E15Rik	WT Zt+6	Snord116del Zt+6	0.591552	1.19662	1.01639	0.0698854	no
9130011J15Rik	WT Zt+6	Snord116del Zt+6	7.91981	12.168	0.619559	0.10762	no
9130014G24Rik	WT Zt+6	Snord116del Zt+6	0.0459229	0.115784	1.33415	1	no
9130015A21Rik	WT Zt+6	Snord116del Zt+6	0.0746782	0	-1.79769e+308	1	no
9130015L21Rik	WT Zt+6	Snord116del Zt+6	0.0556597	0	-1.79769e+308	1	no
9130017N09Rik	WT Zt+6	Snord116del Zt+6	0.262522	0.148534	-0.821643	0.571486	no
9130019O22Rik	WT Zt+6	Snord116del Zt+6	0.311581	0.657763	1.07796	0.0849648	no
9130019P16Rik	WT Zt+6	Snord116del Zt+6	0.19737	0.441425	1.16126	0.554608	no
9130023H24Rik	WT Zt+6	Snord116del Zt+6	0.347449	0.409734	0.237887	0.82936	no
9130024F11Rik	WT Zt+6	Snord116del Zt+6	2.10513	6.7552	1.68209	2.46e-05	yes
9130204L05Rik	WT Zt+6	Snord116del Zt+6	0	0.0747326	1.79769e+308	1	no
9130206I24Rik	WT Zt+6	Snord116del Zt+6	0.116271	0.101786	-0.191946	1	no
9130209A04Rik	WT Zt+6	Snord116del Zt+6	0.0224307	0	-1.79769e+308	1	no
9130221F21Rik	WT Zt+6	Snord116del Zt+6	0.173111	0.132598	-0.384639	1	no
9130221H12Rik	WT Zt+6	Snord116del Zt+6	3.55152	4.67748	0.397297	0.797377	no
9130227L01Rik	WT Zt+6	Snord116del Zt+6	0.144641	0.106344	-0.443733	1	no
9130230L23Rik	WT Zt+6	Snord116del Zt+6	0.0811555	0.068606	-0.242354	1	no
9130401M01Rik	WT Zt+6	Snord116del Zt+6	7.56086	4.42961	-0.771371	0.114358	no
9130404H23Rik	WT Zt+6	Snord116del Zt+6	0.14085	0.0509112	-1.4681	1	no
9130409I23Rik	WT Zt+6	Snord116del Zt+6	0.173236	0.0972915	-0.832352	1	no
9230009I02Rik	WT Zt+6	Snord116del Zt+6	0.253937	0.109152	-1.21814	0.527472	no
9230102K24Rik	WT Zt+6	Snord116del Zt+6	0.100146	0.0320422	-1.64406	1	no
9230102O04Rik	WT Zt+6	Snord116del Zt+6	0.0355736	0.101655	1.5148	1	no
9230104L09Rik	WT Zt+6	Snord116del Zt+6	0.0522168	0.0980764	0.909392	1	no
9230105E05Rik	WT Zt+6	Snord116del Zt+6	0.119506	0.0641931	-0.896598	1	no
9230107M04Rik	WT Zt+6	Snord116del Zt+6	0	0	0	1	no
9230110C19Rik	WT Zt+6	Snord116del Zt+6	0.938526	4.6659	2.31369	1.34e-08	yes
9230110F15Rik	WT Zt+6	Snord116del Zt+6	0.0483399	0.224829	2.21754	1	no
9230112D13Rik	WT Zt+6	Snord116del Zt+6	0.141065	0.419864	1.57357	0.36502	no
9230112J17Rik	WT Zt+6	Snord116del Zt+6	0.084439	0.168418	0.996067	1	no
9230114K14Rik	WT Zt+6	Snord116del Zt+6	0.410408	0.639258	0.639341	0.435143	no
9230115E21Rik	WT Zt+6	Snord116del Zt+6	0.215662	0.442528	1.037	0.727514	no
9230116N13Rik	WT Zt+6	Snord116del Zt+6	0.155553	0.216668	0.478081	1	no
9330020H09Rik	WT Zt+6	Snord116del Zt+6	0.273349	0.418268	0.613682	0.539767	no
9330111N05Rik	WT Zt+6	Snord116del Zt+6	0.0917524	0.10147	0.14523	1	no
9330117O12	WT Zt+6	Snord116del Zt+6	0.353217	0.497309	0.493585	0.632977	no
9330133O14Rik	WT Zt+6	Snord116del Zt+6	0.479198	0.785236	0.712505	0.291118	no
9330151L19Rik	WT Zt+6	Snord116del Zt+6	0.800847	2.21581	1.46824	0.00293952	yes
9330158H04Rik	WT Zt+6	Snord116del Zt+6	0.0641072	0.0935949	0.545943	1	no
9330159F19Rik	WT Zt+6	Snord116del Zt+6	1.66403	5.25743	1.65968	4.42e-08	yes
9330159M07Rik	WT Zt+6	Snord116del Zt+6	0.244497	0.465048	0.927564	0.253962	no
9330162B11Rik	WT Zt+6	Snord116del Zt+6	0.0760847	0.0492777	-0.626672	1	no
9330175E14Rik	WT Zt+6	Snord116del Zt+6	0.208734	0.266104	0.350326	0.832983	no
9330175M20Rik	WT Zt+6	Snord116del Zt+6	0.125569	0.427325	1.76685	0.114073	no
9330178D15Rik	WT Zt+6	Snord116del Zt+6	0.0701155	0.102454	0.547171	1	no
9330179D12Rik	WT Zt+6	Snord116del Zt+6	0.714201	0.58474	-0.288533	0.919281	no
9330182L06Rik	WT Zt+6	Snord116del Zt+6	1.28982	6.82213	2.40305	3.04e-14	yes
9330182O14Rik	WT Zt+6	Snord116del Zt+6	0.202186	0.16566	-0.287464	1	no
9430007A20Rik	WT Zt+6	Snord116del Zt+6	0.0922109	0.129018	0.484568	1	no
9430008C03Rik	WT Zt+6	Snord116del Zt+6	0.376508	0.622763	0.726004	0.384856	no
9430014N10Rik	WT Zt+6	Snord116del Zt+6	0.185198	0.104891	-0.820182	1	no
9430015G10Rik	WT Zt+6	Snord116del Zt+6	0.763783	1.55172	1.02263	0.143418	no
9430016H08Rik	WT Zt+6	Snord116del Zt+6	3.16008	2.77303	-0.188498	0.82173	no
9430018G01Rik	WT Zt+6	Snord116del Zt+6	0.133497	0.113145	-0.23863	1	no
9430019J16Rik	WT Zt+6	Snord116del Zt+6	0.131902	0	-1.79769e+308	1	no
9430020K01Rik	WT Zt+6	Snord116del Zt+6	4.09623	13.552	1.72614	7.11e-08	yes
9430021M05Rik	WT Zt+6	Snord116del Zt+6	2.72223	3.81614	0.487325	0.258051	no
9430023L20Rik	WT Zt+6	Snord116del Zt+6	8.78956	5.45754	-0.687538	0.14112	no
9430031J16Rik	WT Zt+6	Snord116del Zt+6	0.61366	2.03196	1.72736	2.48e-06	yes
9430032N09Rik	WT Zt+6	Snord116del Zt+6	0.146867	0.495336	1.7539	0.861598	no
9430037G07Rik	WT Zt+6	Snord116del Zt+6	0.346598	0.57051	0.718989	0.292199	no
9430038I01Rik	WT Zt+6	Snord116del Zt+6	0.997917	1.03032	0.0461071	0.968634	no
9430041J12Rik	WT Zt+6	Snord116del Zt+6	0.314122	0.622785	0.987409	0.890819	no
9430060I03Rik	WT Zt+6	Snord116del Zt+6	0.111179	0.145937	0.392467	1	no
9430069I07Rik	WT Zt+6	Snord116del Zt+6	0.0596775	0	-1.79769e+308	1	no
9430076C15Rik	WT Zt+6	Snord116del Zt+6	0.149263	0.144498	-0.0468096	1	no
9430076G02Rik	WT Zt+6	Snord116del Zt+6	0.0874425	0.0296006	-1.56271	1	no
9430083A17Rik	WT Zt+6	Snord116del Zt+6	0.386244	0.541798	0.488243	0.544849	no
9430091E24Rik	WT Zt+6	Snord116del Zt+6	0.280525	0.507956	0.856577	0.38615	no
9530002B09Rik	WT Zt+6	Snord116del Zt+6	0.0310494	0	-1.79769e+308	1	no
9530003J23Rik	WT Zt+6	Snord116del Zt+6	0.146772	0.0374298	-1.97132	1	no
9530008L14Rik	WT Zt+6	Snord116del Zt+6	0.110386	0.179966	0.70517	1	no
9530026F06Rik	WT Zt+6	Snord116del Zt+6	0.108157	0	-1.79769e+308	1	no
9530026P05Rik	WT Zt+6	Snord116del Zt+6	0.158983	0.143863	-0.144174	1	no
9530027J09Rik	WT Zt+6	Snord116del Zt+6	0.213016	0.580204	1.4456	0.261909	no
9530036O11Rik	WT Zt+6	Snord116del Zt+6	0.124534	0.0983142	-0.341071	1	no
9530048J24Rik	WT Zt+6	Snord116del Zt+6	0.0677973	0.273129	2.01028	1	no
9530051G07Rik	WT Zt+6	Snord116del Zt+6	0.0499259	0.128964	1.36911	1	no
9530052E02Rik	WT Zt+6	Snord116del Zt+6	0.277407	0.5273	0.926621	0.833532	no
9530053A07Rik	WT Zt+6	Snord116del Zt+6	0.157801	0.150734	-0.0660996	1	no
9530059O14Rik	WT Zt+6	Snord116del Zt+6	0.309432	1.66998	2.43214	1.39e-08	yes
9530068E07Rik	WT Zt+6	Snord116del Zt+6	2.42464	6.30619	1.379	4.88e-05	yes
9530077C05Rik	WT Zt+6	Snord116del Zt+6	0.488484	0.609581	0.319508	0.739236	no
9530080O11Rik	WT Zt+6	Snord116del Zt+6	0.363711	0.932491	1.3583	0.362703	no
9530082P21Rik	WT Zt+6	Snord116del Zt+6	17.4416	13.8304	-0.334684	0.465151	no
9530091C08Rik	WT Zt+6	Snord116del Zt+6	0.714542	1.2572	0.815121	0.084193	no
9630013A20Rik	WT Zt+6	Snord116del Zt+6	0.13645	0.514972	1.91612	0.432314	no
9630028B13Rik	WT Zt+6	Snord116del Zt+6	0.150598	0.13385	-0.170079	1	no
9630028H03Rik	WT Zt+6	Snord116del Zt+6	0.122904	0.0911861	-0.430646	1	no
9630033F20Rik	WT Zt+6	Snord116del Zt+6	1.62632	1.24883	-0.381033	0.491536	no
9830001H06Rik	WT Zt+6	Snord116del Zt+6	1.23583	3.82408	1.62963	2e-05	yes
9830107B12Rik	WT Zt+6	Snord116del Zt+6	0.135894	0.192179	0.499972	1	no
9830132P13	WT Zt+6	Snord116del Zt+6	0.172326	0.107292	-0.683595	1	no
9830147E19Rik	WT Zt+6	Snord116del Zt+6	0.135084	0.286289	1.08362	1	no
9830166K06Rik	WT Zt+6	Snord116del Zt+6	0.231703	0.392787	0.76147	0.402977	no
9930005F22Rik	WT Zt+6	Snord116del Zt+6	0.25031	0.224082	-0.159694	0.939034	no
9930012K11Rik	WT Zt+6	Snord116del Zt+6	0.25369	0.428817	0.757294	0.580015	no
9930013L23Rik	WT Zt+6	Snord116del Zt+6	0.907565	2.19031	1.27106	0.000152686	yes
9930014A18Rik	WT Zt+6	Snord116del Zt+6	0.297131	0.398998	0.425281	0.66691	no
9930021D14Rik	WT Zt+6	Snord116del Zt+6	1.04969	1.59786	0.606175	0.679344	no
9930021J03Rik	WT Zt+6	Snord116del Zt+6	1.03674	4.56	2.13698	7.74e-13	yes
9930023K05Rik	WT Zt+6	Snord116del Zt+6	0.0731217	0.125285	0.776841	1	no
9930104L06Rik	WT Zt+6	Snord116del Zt+6	1.25312	1.74133	0.474665	0.355245	no
9930111J21Rik1	WT Zt+6	Snord116del Zt+6	0.286283	0.808476	1.49776	0.00959847	yes
9930111J21Rik2	WT Zt+6	Snord116del Zt+6	0.0855396	0.13126	0.617761	1	no
A030009H04Rik	WT Zt+6	Snord116del Zt+6	11.8745	21.41	0.850423	0.0237387	yes
A130010J15Rik	WT Zt+6	Snord116del Zt+6	0.391641	0.734038	0.906324	0.155483	no
A130022J15Rik	WT Zt+6	Snord116del Zt+6	0.549568	1.84225	1.7451	7.69e-05	yes
A130040M12Rik	WT Zt+6	Snord116del Zt+6	7.78897	11.0168	0.5002	0.199339	no
A130049A11Rik	WT Zt+6	Snord116del Zt+6	0.460703	1.44483	1.64899	0.0181074	yes
A130077B15Rik	WT Zt+6	Snord116del Zt+6	59.8775	64.3604	0.10416	0.870476	no
A1bg	WT Zt+6	Snord116del Zt+6	0.114265	0.0701826	-0.703198	1	no
A1cf	WT Zt+6	Snord116del Zt+6	0.0958752	0.0260595	-1.87935	1	no
A230001M10Rik	WT Zt+6	Snord116del Zt+6	0.400901	0.388226	-0.0463485	0.973053	no
A230020J21Rik	WT Zt+6	Snord116del Zt+6	0.317875	0.425755	0.421565	0.821293	no
A230028O05Rik	WT Zt+6	Snord116del Zt+6	0.140837	0.088954	-0.662891	1	no
A230046K03Rik	WT Zt+6	Snord116del Zt+6	2.67693	8.04221	1.58701	5.95e-07	yes
A230050P20Rik	WT Zt+6	Snord116del Zt+6	7.64299	13.1482	0.782662	0.0707449	no
A230051G13Rik	WT Zt+6	Snord116del Zt+6	0.657682	0.472118	-0.478242	0.522744	no
A230056J06Rik	WT Zt+6	Snord116del Zt+6	0.152963	0.205968	0.429242	1	no
A230056P14Rik	WT Zt+6	Snord116del Zt+6	0.315211	0.353867	0.166891	0.94215	no
A230057D06Rik	WT Zt+6	Snord116del Zt+6	0.543747	2.05929	1.92114	0.000108609	yes
A230065H16Rik	WT Zt+6	Snord116del Zt+6	1.47326	1.15117	-0.35591	0.792489	no
A230070E04Rik	WT Zt+6	Snord116del Zt+6	8.10821	23.0488	1.50724	0.155856	no
A230072C01Rik	WT Zt+6	Snord116del Zt+6	0.618492	1.69092	1.45098	0.0261452	yes
A230072E10Rik	WT Zt+6	Snord116del Zt+6	0.154937	0.352854	1.18739	1	no
A230073K19Rik	WT Zt+6	Snord116del Zt+6	0.245714	1.31846	2.4238	0.00110849	yes
A230077H06Rik	WT Zt+6	Snord116del Zt+6	0.294001	0.56576	0.944368	0.183124	no
A230108P19Rik	WT Zt+6	Snord116del Zt+6	0.119266	0.196987	0.723918	1	no
A2ld1	WT Zt+6	Snord116del Zt+6	8.28857	4.24413	-0.965655	0.0646319	no
A2m	WT Zt+6	Snord116del Zt+6	0.107523	0.307295	1.51498	1	no
A330009N23Rik	WT Zt+6	Snord116del Zt+6	6.14596	2.70435	-1.18436	0.20293	no
A330021E22Rik	WT Zt+6	Snord116del Zt+6	0.492155	1.83736	1.90045	1.91e-06	yes
A330023F24Rik	WT Zt+6	Snord116del Zt+6	2.24785	12.2272	2.44347	5.85e-12	yes
A330032B11Rik	WT Zt+6	Snord116del Zt+6	0.193388	0.196931	0.0261904	1	no
A330035P11Rik	WT Zt+6	Snord116del Zt+6	0.220548	0.441188	1.0003	0.241289	no
A330040F15Rik	WT Zt+6	Snord116del Zt+6	0.191824	0.287524	0.583896	1	no
A330041J22Rik	WT Zt+6	Snord116del Zt+6	0.338744	0.46473	0.456196	0.770423	no
A330048O09Rik	WT Zt+6	Snord116del Zt+6	2.07051	1.91396	-0.113421	0.91999	no
A330049M08Rik	WT Zt+6	Snord116del Zt+6	0.223681	0.386276	0.78819	0.698616	no
A330049N07Rik	WT Zt+6	Snord116del Zt+6	0.192673	0.284626	0.562909	1	no
A330050B17Rik	WT Zt+6	Snord116del Zt+6	0.106424	0.36945	1.79555	1	no
A330050F15Rik	WT Zt+6	Snord116del Zt+6	0.478907	0.785305	0.713508	0.332718	no
A330069E16Rik	WT Zt+6	Snord116del Zt+6	0.325273	0.706081	1.11818	0.327378	no
A330070K13Rik	WT Zt+6	Snord116del Zt+6	0.32055	0.361896	0.175025	0.97939	no
A330076C08Rik	WT Zt+6	Snord116del Zt+6	0.172911	0.179466	0.053683	1	no
A330076H08Rik	WT Zt+6	Snord116del Zt+6	0.450074	2.81465	2.64472	7.27e-09	yes
A330093E20Rik	WT Zt+6	Snord116del Zt+6	0.381184	1.03279	1.43799	0.21506	no
A330102I10Rik	WT Zt+6	Snord116del Zt+6	2.56426	1.14954	-1.15749	0.39034	no
A3galt2	WT Zt+6	Snord116del Zt+6	0.221795	0.211912	-0.0657641	0.963367	no
A430005L14Rik	WT Zt+6	Snord116del Zt+6	3.55067	2.44607	-0.537627	0.471816	no
A430033K04Rik	WT Zt+6	Snord116del Zt+6	4.5898	10.5033	1.19434	0.00215777	yes
A430035B10Rik	WT Zt+6	Snord116del Zt+6	0.315339	1.22857	1.962	0.000294329	yes
A430071A18Rik	WT Zt+6	Snord116del Zt+6	0.199438	0.389089	0.964162	1	no
A430078G23Rik	WT Zt+6	Snord116del Zt+6	10.2266	10.9084	0.0931132	0.851668	no
A430084P05Rik	WT Zt+6	Snord116del Zt+6	0.219793	0.0723705	-1.60267	0.490988	no
A430088P11Rik	WT Zt+6	Snord116del Zt+6	0.292645	0.221184	-0.403904	0.701644	no
A430089I19Rik	WT Zt+6	Snord116del Zt+6	0.912206	0.902358	-0.0156591	0.987702	no
A430090L17Rik	WT Zt+6	Snord116del Zt+6	0.103469	0.159562	0.624916	1	no
A430092G05Rik	WT Zt+6	Snord116del Zt+6	0.0584376	0.104939	0.844587	1	no
A430093F15Rik	WT Zt+6	Snord116del Zt+6	0.160944	0.198302	0.30114	1	no
A430105I19Rik	WT Zt+6	Snord116del Zt+6	0.313782	0.496734	0.662712	0.333028	no
A430107O13Rik	WT Zt+6	Snord116del Zt+6	0.294608	0.639095	1.11723	0.0535058	no
A430107P09Rik	WT Zt+6	Snord116del Zt+6	0.327028	0.257011	-0.347581	0.772249	no
A430110N23Rik	WT Zt+6	Snord116del Zt+6	0.364339	0.608639	0.740306	0.263717	no
A4galt	WT Zt+6	Snord116del Zt+6	0.611447	1.07133	0.809098	0.339258	no
A4gnt	WT Zt+6	Snord116del Zt+6	0.128335	0.104658	-0.294232	1	no
A530006G24Rik	WT Zt+6	Snord116del Zt+6	0.0916136	0.0493659	-0.892048	1	no
A530013C23Rik	WT Zt+6	Snord116del Zt+6	0.188446	0.193658	0.0393542	1	no
A530016L24Rik	WT Zt+6	Snord116del Zt+6	0.211118	0.255856	0.277282	0.836566	no
A530032D15Rik	WT Zt+6	Snord116del Zt+6	1.64509	0.708837	-1.21464	0.0922405	no
A530046M15	WT Zt+6	Snord116del Zt+6	0.126144	0.0856327	-0.558838	1	no
A530050N04Rik	WT Zt+6	Snord116del Zt+6	0.112923	0.292774	1.37445	1	no
A530053G22Rik	WT Zt+6	Snord116del Zt+6	0.058382	0.153714	1.39665	1	no
A530054K11Rik	WT Zt+6	Snord116del Zt+6	0.644514	1.97029	1.61212	1.41e-06	yes
A530058N18Rik	WT Zt+6	Snord116del Zt+6	0.69771	0.847738	0.28099	0.773199	no
A530064D06Rik	WT Zt+6	Snord116del Zt+6	0.195101	0.199193	0.0299481	1	no
A530065N20	WT Zt+6	Snord116del Zt+6	0.0677581	0.108479	0.678947	1	no
A530072M11Rik	WT Zt+6	Snord116del Zt+6	0.120793	0.2334	0.950269	1	no
A530088E08Rik	WT Zt+6	Snord116del Zt+6	0.140654	0.16793	0.255708	1	no
A530098C11Rik	WT Zt+6	Snord116del Zt+6	0.0629293	0.0997688	0.664857	1	no
A530099J19Rik	WT Zt+6	Snord116del Zt+6	0.105048	0.0346924	-1.59835	1	no
A630001G21Rik	WT Zt+6	Snord116del Zt+6	0.127586	0.0872958	-0.547492	1	no
A630007B06Rik	WT Zt+6	Snord116del Zt+6	2.95121	8.02654	1.44347	1.36e-05	yes
A630010A05Rik	WT Zt+6	Snord116del Zt+6	0.056197	0	-1.79769e+308	1	no
A630012P03Rik	WT Zt+6	Snord116del Zt+6	0.0769666	0.0900256	0.226101	1	no
A630019I02Rik	WT Zt+6	Snord116del Zt+6	0.360538	1.05058	1.54296	0.0266052	yes
A630020A06	WT Zt+6	Snord116del Zt+6	0.0818398	0.14408	0.815991	1	no
A630023A22Rik	WT Zt+6	Snord116del Zt+6	0.0803699	0	-1.79769e+308	1	no
A630033H20Rik	WT Zt+6	Snord116del Zt+6	0.126105	0.0152774	-3.04516	1	no
A630055G03Rik	WT Zt+6	Snord116del Zt+6	0.252212	0.413054	0.711693	0.361058	no
A630066F11Rik	WT Zt+6	Snord116del Zt+6	0.381466	0.554031	0.538412	0.921768	no
A630071L07Rik	WT Zt+6	Snord116del Zt+6	0.162693	0.51604	1.66533	0.525439	no
A630072M18Rik	WT Zt+6	Snord116del Zt+6	0.345189	0.81004	1.23061	0.114299	no
[truncated: 21,238 more rows]

## Sheet: S4. ChIRP-RNA-seq genes
Supplemental Table 4
List of genes identified by ChIRP-seq and corresponding RNA-seq data from Zt+6.
gene_id	sample_1	sample_2	WT FPKM	Snord116del FPKM	log2(fold_change)	q_value	significant
Coro6	WT Zt+6	Snord116del Zt+6	0.641388	6.05869	3.23974	1.84927e-05	yes
Dpy19l4	WT Zt+6	Snord116del Zt+6	0.372778	2.59914	2.80164	4.22064e-11	yes
Chuk	WT Zt+6	Snord116del Zt+6	0.862334	5.68263	2.72024	4.66005e-13	yes
Galnt13	WT Zt+6	Snord116del Zt+6	0.420071	2.74626	2.70876	0	yes
Dgkb	WT Zt+6	Snord116del Zt+6	2.31047	15.0618	2.70463	3.45664e-14	yes
A930013F10Rik	WT Zt+6	Snord116del Zt+6	0.477023	3.08784	2.69447	0.00396207	yes
Inhba	WT Zt+6	Snord116del Zt+6	0.613253	3.90072	2.66919	3.08899e-07	yes
Lhfpl1	WT Zt+6	Snord116del Zt+6	0.0661454	0.412434	2.64045	0.0306685	yes
Lims1	WT Zt+6	Snord116del Zt+6	0.53385	3.18757	2.57795	6.44994e-12	yes
Btbd7	WT Zt+6	Snord116del Zt+6	0.52843	3.00391	2.50706	2.21291e-12	yes
Fzd3	WT Zt+6	Snord116del Zt+6	2.04829	11.5997	2.5016	3.70363e-11	yes
Prrg1	WT Zt+6	Snord116del Zt+6	0.216699	1.21998	2.4931	7.21636e-07	yes
Pcdh7	WT Zt+6	Snord116del Zt+6	3.33029	18.7252	2.49126	4.3219e-08	yes
Nebl	WT Zt+6	Snord116del Zt+6	1.05956	5.90249	2.47786	9.22369e-11	yes
5730455P16Rik	WT Zt+6	Snord116del Zt+6	1.50395	8.35769	2.47434	0	yes
Hdx	WT Zt+6	Snord116del Zt+6	0.189056	1.04725	2.46972	1.08619e-07	yes
Hook3	WT Zt+6	Snord116del Zt+6	1.33128	7.32971	2.46094	9.90285e-12	yes
Ano3	WT Zt+6	Snord116del Zt+6	2.28104	12.5093	2.45524	3.52396e-11	yes
Mdga2	WT Zt+6	Snord116del Zt+6	0.918161	5.00539	2.44666	9.01162e-15	yes
Fermt2	WT Zt+6	Snord116del Zt+6	3.109	16.7758	2.43186	6.78803e-09	yes
Fut9	WT Zt+6	Snord116del Zt+6	2.16344	11.6509	2.42904	7.77528e-13	yes
A930011O12Rik	WT Zt+6	Snord116del Zt+6	4.19223	22.5013	2.42422	1.54083e-08	yes
Lrfn5	WT Zt+6	Snord116del Zt+6	1.34832	7.1731	2.41143	4.69431e-12	yes
Csmd3	WT Zt+6	Snord116del Zt+6	0.710399	3.75627	2.4026	9.46458e-12	yes
Rorb	WT Zt+6	Snord116del Zt+6	1.82427	9.50228	2.38096	6.2226e-11	yes
4933408B17Rik	WT Zt+6	Snord116del Zt+6	0.116299	0.604219	2.37723	0.00172516	yes
Uxs1	WT Zt+6	Snord116del Zt+6	0.990614	5.11805	2.3692	1.35394e-06	yes
Gucy1a2	WT Zt+6	Snord116del Zt+6	1.01491	5.22918	2.36524	1.68676e-13	yes
4921513D23Rik	WT Zt+6	Snord116del Zt+6	3.95758	20.3815	2.36457	4.0494e-08	yes
Itgav	WT Zt+6	Snord116del Zt+6	2.52782	12.8459	2.34534	3.45664e-14	yes
Strn	WT Zt+6	Snord116del Zt+6	1.9838	10.003	2.33409	1.09639e-11	yes
Arhgap5	WT Zt+6	Snord116del Zt+6	1.68063	8.46688	2.33283	1.40488e-08	yes
Mbtd1	WT Zt+6	Snord116del Zt+6	0.368952	1.85456	2.32957	1.46792e-10	yes
Zfp160	WT Zt+6	Snord116del Zt+6	0.564119	2.83214	2.32782	7.96705e-12	yes
Lrp1b	WT Zt+6	Snord116del Zt+6	0.734351	3.66995	2.32122	9.15598e-09	yes
Rock1	WT Zt+6	Snord116del Zt+6	0.65507	3.27007	2.3196	3.01553e-13	yes
Mdm4	WT Zt+6	Snord116del Zt+6	0.923038	4.59303	2.31498	7.99485e-12	yes
9230110C19Rik	WT Zt+6	Snord116del Zt+6	0.938526	4.6659	2.31369	1.33974e-08	yes
Fam126b	WT Zt+6	Snord116del Zt+6	0.847639	4.20946	2.31211	9.01162e-15	yes
Slc41a2	WT Zt+6	Snord116del Zt+6	0.907652	4.50351	2.31084	4.58454e-15	yes
Nek7	WT Zt+6	Snord116del Zt+6	0.907447	4.47801	2.30297	1.73986e-11	yes
Kpna1	WT Zt+6	Snord116del Zt+6	1.74979	8.56467	2.29122	5.12252e-14	yes
Cdh12	WT Zt+6	Snord116del Zt+6	0.56952	2.78448	2.28959	3.92318e-10	yes
Prkaa1	WT Zt+6	Snord116del Zt+6	0.50573	2.46952	2.28779	7.92621e-13	yes
Tug1	WT Zt+6	Snord116del Zt+6	3.64668	17.667	2.27641	6.08898e-06	yes
Fat3	WT Zt+6	Snord116del Zt+6	1.38772	6.71135	2.27389	2.51331e-07	yes
Lrch3	WT Zt+6	Snord116del Zt+6	1.10001	5.30562	2.27001	1.92016e-07	yes
Dync1li1	WT Zt+6	Snord116del Zt+6	1.8239	8.74206	2.26095	9.84454e-12	yes
Cacna1b	WT Zt+6	Snord116del Zt+6	2.83905	13.5838	2.25841	1.26256e-06	yes
Lyst	WT Zt+6	Snord116del Zt+6	0.923206	4.40567	2.25464	1.23918e-07	yes
Bmpr2	WT Zt+6	Snord116del Zt+6	4.55678	21.6616	2.24905	7.78437e-08	yes
Homer1	WT Zt+6	Snord116del Zt+6	11.3015	53.5461	2.24427	1.50027e-05	yes
Fam63b	WT Zt+6	Snord116del Zt+6	1.31208	6.21525	2.24396	3.32253e-12	yes
Tmem184c	WT Zt+6	Snord116del Zt+6	3.08942	14.5936	2.23993	7.65592e-10	yes
D630041G03Rik	WT Zt+6	Snord116del Zt+6	0.580066	2.72155	2.23014	6.83342e-08	yes
Stxbp5l	WT Zt+6	Snord116del Zt+6	1.9744	9.24942	2.22795	2.04086e-06	yes
Nf1	WT Zt+6	Snord116del Zt+6	2.24221	10.4923	2.22633	0.000823509	yes
Rgs7bp	WT Zt+6	Snord116del Zt+6	3.35031	15.5953	2.21875	2.43142e-09	yes
Kctd16	WT Zt+6	Snord116del Zt+6	1.42401	6.62298	2.21752	6.80836e-07	yes
Phtf2	WT Zt+6	Snord116del Zt+6	0.357024	1.65873	2.21598	5.55606e-10	yes
Edem3	WT Zt+6	Snord116del Zt+6	1.32962	6.16852	2.21392	2.54877e-13	yes
Mbnl1	WT Zt+6	Snord116del Zt+6	2.68703	12.4486	2.2119	7.60855e-11	yes
Smg1	WT Zt+6	Snord116del Zt+6	1.79631	8.30584	2.20909	4.4061e-08	yes
Man1a	WT Zt+6	Snord116del Zt+6	0.463098	2.14069	2.20868	2.17971e-07	yes
Lrrc7	WT Zt+6	Snord116del Zt+6	3.47924	16.0547	2.20615	3.33199e-06	yes
Nlgn1	WT Zt+6	Snord116del Zt+6	2.09533	9.66021	2.20488	2.73043e-10	yes
Il1rapl1	WT Zt+6	Snord116del Zt+6	0.568707	2.60925	2.19788	1.11105e-06	yes
Cdh19	WT Zt+6	Snord116del Zt+6	0.32182	1.46821	2.18973	2.79704e-05	yes
Trank1	WT Zt+6	Snord116del Zt+6	4.59247	20.8555	2.18309	1.57873e-05	yes
Hspa4l	WT Zt+6	Snord116del Zt+6	3.57652	16.2032	2.17965	5.11502e-11	yes
Gfpt1	WT Zt+6	Snord116del Zt+6	1.31577	5.95455	2.17808	4.35131e-12	yes
N4bp2l2	WT Zt+6	Snord116del Zt+6	0.81109	3.6626	2.17493	1.4608e-11	yes
Mctp1	WT Zt+6	Snord116del Zt+6	0.782538	3.52651	2.17201	1.58538e-12	yes
B230206F22Rik	WT Zt+6	Snord116del Zt+6	0.724386	3.25972	2.16992	7.80056e-07	yes
Diap1	WT Zt+6	Snord116del Zt+6	0.730301	3.28191	2.16797	7.67812e-08	yes
Slc4a4	WT Zt+6	Snord116del Zt+6	2.17772	9.76229	2.1644	2.07944e-08	yes
Crebzf	WT Zt+6	Snord116del Zt+6	1.47754	6.62146	2.16395	2.47182e-13	yes
Mtmr6	WT Zt+6	Snord116del Zt+6	1.92352	8.61886	2.16375	2.51099e-11	yes
Rev3l	WT Zt+6	Snord116del Zt+6	0.726287	3.2315	2.15359	3.29118e-12	yes
Xpo1	WT Zt+6	Snord116del Zt+6	1.59718	7.09859	2.15201	4.02254e-12	yes
Ide	WT Zt+6	Snord116del Zt+6	1.3938	6.19036	2.151	9.02765e-11	yes
Pdik1l	WT Zt+6	Snord116del Zt+6	0.484719	2.15199	2.15045	7.03617e-08	yes
Csmd1	WT Zt+6	Snord116del Zt+6	1.74147	7.72789	2.14977	4.94612e-06	yes
Glg1	WT Zt+6	Snord116del Zt+6	2.89085	12.8236	2.14924	1.34167e-06	yes
Kcnma1	WT Zt+6	Snord116del Zt+6	4.32752	19.163	2.14671	2.66693e-05	yes
Atg4c	WT Zt+6	Snord116del Zt+6	1.81162	8.0221	2.1467	6.15444e-09	yes
Rfx7	WT Zt+6	Snord116del Zt+6	1.27706	5.63722	2.14216	5.28853e-12	yes
Zufsp	WT Zt+6	Snord116del Zt+6	0.22318	0.984171	2.1407	0.000409938	yes
Zfp148	WT Zt+6	Snord116del Zt+6	1.77299	7.75328	2.12862	5.23646e-10	yes
Fndc3b	WT Zt+6	Snord116del Zt+6	0.550485	2.40617	2.12796	3.82067e-11	yes
Col11a1	WT Zt+6	Snord116del Zt+6	0.282326	1.23379	2.12766	1.45657e-08	yes
Rif1	WT Zt+6	Snord116del Zt+6	0.764253	3.33578	2.1259	1.09897e-12	yes
Pbrm1	WT Zt+6	Snord116del Zt+6	1.07049	4.66954	2.12502	1.88436e-12	yes
Agps	WT Zt+6	Snord116del Zt+6	0.562864	2.45036	2.12214	2.47182e-13	yes
Vps13a	WT Zt+6	Snord116del Zt+6	1.27397	5.54401	2.12159	7.2802e-09	yes
Usp53	WT Zt+6	Snord116del Zt+6	0.879013	3.8196	2.11947	1.0335e-07	yes
Kcnip2	WT Zt+6	Snord116del Zt+6	1.14903	4.96026	2.11	0.00470293	yes
Lrrc58	WT Zt+6	Snord116del Zt+6	4.37469	18.8612	2.10817	1.62486e-07	yes
4930402H24Rik	WT Zt+6	Snord116del Zt+6	2.40974	10.3602	2.1041	3.68786e-07	yes
Zfp809	WT Zt+6	Snord116del Zt+6	0.596447	2.56262	2.10316	0.00420299	yes
Mecp2	WT Zt+6	Snord116del Zt+6	2.04912	8.78572	2.10016	5.42793e-07	yes
Prepl	WT Zt+6	Snord116del Zt+6	13.8472	59.327	2.09909	3.12337e-08	yes
Cadm2	WT Zt+6	Snord116del Zt+6	3.61336	15.4793	2.09893	7.68403e-08	yes
Ogt	WT Zt+6	Snord116del Zt+6	3.10678	13.2164	2.08884	2.83347e-10	yes
Dok6	WT Zt+6	Snord116del Zt+6	1.91682	8.15145	2.08834	9.81078e-06	yes
Ghr	WT Zt+6	Snord116del Zt+6	0.517221	2.19147	2.08304	1.85007e-05	yes
5730419I09Rik	WT Zt+6	Snord116del Zt+6	2.1373	9.01309	2.07623	7.74061e-12	yes
Eml5	WT Zt+6	Snord116del Zt+6	1.90174	8.01969	2.07623	6.55312e-06	yes
Spats2	WT Zt+6	Snord116del Zt+6	0.589212	2.48263	2.07501	7.84837e-05	yes
Klf9	WT Zt+6	Snord116del Zt+6	3.02417	12.7412	2.07489	1.80179e-07	yes
Plxna2	WT Zt+6	Snord116del Zt+6	2.66567	11.2272	2.07444	4.41607e-07	yes
2900056M20Rik	WT Zt+6	Snord116del Zt+6	0.669318	2.81897	2.07441	7.56769e-10	yes
Zbtb44	WT Zt+6	Snord116del Zt+6	0.452242	1.89937	2.07035	2.68504e-10	yes
Rock2	WT Zt+6	Snord116del Zt+6	3.85138	16.1213	2.06552	6.91741e-10	yes
Trhde	WT Zt+6	Snord116del Zt+6	0.803571	3.35982	2.06388	1.68557e-11	yes
Mllt3	WT Zt+6	Snord116del Zt+6	0.931957	3.88418	2.05927	8.96756e-13	yes
Purb	WT Zt+6	Snord116del Zt+6	8.17369	33.9594	2.05475	2.62673e-07	yes
6820431F20Rik	WT Zt+6	Snord116del Zt+6	2.85405	11.8494	2.05374	3.52428e-09	yes
Abca3	WT Zt+6	Snord116del Zt+6	1.54989	6.4342	2.05359	8.50401e-07	yes
Zfp462	WT Zt+6	Snord116del Zt+6	0.92957	3.85819	2.05329	4.47904e-09	yes
Ptpn13	WT Zt+6	Snord116del Zt+6	0.40531	1.66306	2.03674	6.79254e-09	yes
Mll3	WT Zt+6	Snord116del Zt+6	2.9845	12.2425	2.03634	8.37672e-06	yes
Nwd1	WT Zt+6	Snord116del Zt+6	1.81635	7.44666	2.03555	2.3596e-08	yes
Ncam2	WT Zt+6	Snord116del Zt+6	2.88543	11.8021	2.03218	2.05244e-07	yes
Cep76	WT Zt+6	Snord116del Zt+6	0.250546	1.02165	2.02776	1.4212e-05	yes
Mll5	WT Zt+6	Snord116del Zt+6	3.43181	13.9939	2.02776	0.00713096	yes
Zfp81	WT Zt+6	Snord116del Zt+6	0.509926	2.07883	2.02741	1.61673e-05	yes
Zfp712	WT Zt+6	Snord116del Zt+6	0.400085	1.62961	2.02615	7.09669e-08	yes
Vcpip1	WT Zt+6	Snord116del Zt+6	1.94196	7.88407	2.02143	1.14484e-08	yes
Ggps1	WT Zt+6	Snord116del Zt+6	3.62302	14.6717	2.01777	4.99168e-10	yes
Psd3	WT Zt+6	Snord116del Zt+6	8.65391	35.0226	2.01686	6.42792e-06	yes
Cntnap5b	WT Zt+6	Snord116del Zt+6	0.409075	1.65477	2.01619	2.79405e-06	yes
Sntb1	WT Zt+6	Snord116del Zt+6	0.143181	0.57887	2.0154	0.0416892	yes
2010106G01Rik	WT Zt+6	Snord116del Zt+6	0.800021	3.23298	2.01475	6.65253e-10	yes
Ate1	WT Zt+6	Snord116del Zt+6	1.8154	7.321	2.01175	1.37457e-05	yes
Xkr4	WT Zt+6	Snord116del Zt+6	2.05936	8.30468	2.01173	2.90746e-07	yes
Lgi2	WT Zt+6	Snord116del Zt+6	0.751552	3.01447	2.00396	3.49006e-05	yes
Pum2	WT Zt+6	Snord116del Zt+6	2.46144	9.86044	2.00215	9.77855e-09	yes
Adcy9	WT Zt+6	Snord116del Zt+6	1.76049	7.03652	1.99888	1.64293e-07	yes
Anks1b	WT Zt+6	Snord116del Zt+6	5.02216	20.0643	1.99825	4.22732e-07	yes
Trio	WT Zt+6	Snord116del Zt+6	3.56725	14.2411	1.99718	2.78616e-06	yes
Cntln	WT Zt+6	Snord116del Zt+6	0.626825	2.50205	1.99698	1.69324e-06	yes
Foxp1	WT Zt+6	Snord116del Zt+6	2.64711	10.549	1.99461	4.1594e-09	yes
Kpna3	WT Zt+6	Snord116del Zt+6	2.0215	8.0413	1.992	6.26638e-12	yes
Herc1	WT Zt+6	Snord116del Zt+6	3.16778	12.597	1.99153	5.42673e-06	yes
Eif2c2	WT Zt+6	Snord116del Zt+6	1.26988	5.04631	1.99053	5.59077e-08	yes
Grm7	WT Zt+6	Snord116del Zt+6	1.19332	4.73728	1.98907	6.72553e-07	yes
Tuba1c	WT Zt+6	Snord116del Zt+6	1.37947	5.47196	1.98795	9.52961e-08	yes
Pde7b	WT Zt+6	Snord116del Zt+6	1.72759	6.85162	1.98769	1.1093e-09	yes
Ints2	WT Zt+6	Snord116del Zt+6	0.460034	1.824	1.98729	4.45262e-08	yes
Arhgap21	WT Zt+6	Snord116del Zt+6	6.52391	25.8057	1.98388	4.39787e-06	yes
Wsb1	WT Zt+6	Snord116del Zt+6	3.66886	14.4908	1.98173	1.04647e-09	yes
Cdk13	WT Zt+6	Snord116del Zt+6	1.0822	4.26626	1.97901	2.29983e-08	yes
Vprbp	WT Zt+6	Snord116del Zt+6	1.00947	3.97792	1.97841	1.15153e-08	yes
Zdhhc17	WT Zt+6	Snord116del Zt+6	3.28205	12.9287	1.97791	6.67214e-10	yes
Chd9	WT Zt+6	Snord116del Zt+6	1.19339	4.69813	1.97702	5.18752e-10	yes
Htr5a	WT Zt+6	Snord116del Zt+6	0.966583	3.80278	1.97609	1.52165e-10	yes
Ccdc64	WT Zt+6	Snord116del Zt+6	2.21013	8.67784	1.9732	2.929e-06	yes
Erp44	WT Zt+6	Snord116del Zt+6	1.58507	6.21632	1.97151	3.11641e-11	yes
Zfp605	WT Zt+6	Snord116del Zt+6	0.49545	1.93446	1.96512	1.50405e-06	yes
Chm	WT Zt+6	Snord116del Zt+6	0.788814	3.07961	1.96499	1.06292e-10	yes
Bdp1	WT Zt+6	Snord116del Zt+6	1.15471	4.50713	1.96468	2.77743e-10	yes
Ntng1	WT Zt+6	Snord116del Zt+6	1.15071	4.4868	1.96317	7.83617e-08	yes
Gm13363	WT Zt+6	Snord116del Zt+6	2.78264	10.8421	1.96212	5.84469e-05	yes
Cdh6	WT Zt+6	Snord116del Zt+6	0.551808	2.143	1.95739	7.83506e-05	yes
Miat	WT Zt+6	Snord116del Zt+6	3.71245	14.4155	1.95718	2.10502e-05	yes
Phc3	WT Zt+6	Snord116del Zt+6	1.32207	5.13348	1.95714	1.54087e-06	yes
Eif2ak4	WT Zt+6	Snord116del Zt+6	0.606775	2.35438	1.95612	1.39471e-06	yes
Huwe1	WT Zt+6	Snord116del Zt+6	6.16426	23.9062	1.95539	0.000184229	yes
Sfrs18	WT Zt+6	Snord116del Zt+6	4.5849	17.7725	1.95469	1.67639e-07	yes
Gfod1	WT Zt+6	Snord116del Zt+6	2.79232	10.8178	1.95388	2.71247e-07	yes
Zfp738	WT Zt+6	Snord116del Zt+6	0.834541	3.23131	1.95306	8.68313e-09	yes
Bmpr1a	WT Zt+6	Snord116del Zt+6	1.20172	4.64804	1.95152	1.46421e-11	yes
Robo2	WT Zt+6	Snord116del Zt+6	1.45596	5.63128	1.95149	5.09312e-09	yes
Atp8a1	WT Zt+6	Snord116del Zt+6	3.39589	13.0817	1.94568	4.99539e-07	yes
Akap9	WT Zt+6	Snord116del Zt+6	2.14017	8.21853	1.94116	3.52574e-07	yes
Cav2	WT Zt+6	Snord116del Zt+6	1.74384	6.69192	1.94015	4.36559e-10	yes
Lifr	WT Zt+6	Snord116del Zt+6	1.32715	5.09167	1.93981	0.000147371	yes
Dpy19l1	WT Zt+6	Snord116del Zt+6	1.70962	6.55737	1.93944	1.83192e-11	yes
Cacnb4	WT Zt+6	Snord116del Zt+6	3.13913	12.0233	1.9374	2.31573e-08	yes
4931406P16Rik	WT Zt+6	Snord116del Zt+6	1.13237	4.33641	1.93716	6.68145e-08	yes
F2r	WT Zt+6	Snord116del Zt+6	0.385159	1.47379	1.936	7.32516e-06	yes
Ubtd2	WT Zt+6	Snord116del Zt+6	2.0774	7.93914	1.9342	2.64857e-10	yes
R3hdm1	WT Zt+6	Snord116del Zt+6	11.833	45.1891	1.93316	7.25194e-06	yes
Zbtb37	WT Zt+6	Snord116del Zt+6	0.345479	1.31577	1.92923	2.58653e-05	yes
Satb2	WT Zt+6	Snord116del Zt+6	5.35351	20.3783	1.92848	8.85513e-08	yes
Cd2ap	WT Zt+6	Snord116del Zt+6	1.05339	4.00149	1.92549	3.88088e-11	yes
Tapt1	WT Zt+6	Snord116del Zt+6	0.614335	2.33314	1.92518	7.22646e-07	yes
Ankrd12	WT Zt+6	Snord116del Zt+6	4.52171	17.1526	1.92348	2.61796e-06	yes
Ube2q2	WT Zt+6	Snord116del Zt+6	1.96489	7.44869	1.92254	4.65643e-10	yes
Birc6	WT Zt+6	Snord116del Zt+6	1.87571	7.10425	1.92124	1.24814e-06	yes
Rragd	WT Zt+6	Snord116del Zt+6	2.27036	8.59439	1.92047	2.08994e-09	yes
Lrp8	WT Zt+6	Snord116del Zt+6	2.33116	8.82333	1.92028	5.02082e-07	yes
Agbl4	WT Zt+6	Snord116del Zt+6	0.392681	1.4854	1.91942	0.0263418	yes
Kcnc2	WT Zt+6	Snord116del Zt+6	1.43999	5.44664	1.91931	2.19086e-10	yes
Ankhd1	WT Zt+6	Snord116del Zt+6	2.06532	7.78121	1.91363	8.83824e-07	yes
Klhl4	WT Zt+6	Snord116del Zt+6	0.353644	1.32926	1.91026	1.03313e-05	yes
Gria4	WT Zt+6	Snord116del Zt+6	2.54877	9.57707	1.90978	1.06533e-06	yes
Flnb	WT Zt+6	Snord116del Zt+6	1.24286	4.66881	1.9094	3.54328e-06	yes
Etnk1	WT Zt+6	Snord116del Zt+6	3.92304	14.7322	1.90893	5.85123e-09	yes
Frmpd4	WT Zt+6	Snord116del Zt+6	1.47295	5.52449	1.90713	4.87838e-10	yes
Vegfa	WT Zt+6	Snord116del Zt+6	2.91702	10.9341	1.90627	9.31571e-10	yes
5330417C22Rik	WT Zt+6	Snord116del Zt+6	1.73507	6.50212	1.90592	5.83194e-07	yes
Arid5b	WT Zt+6	Snord116del Zt+6	1.72083	6.44749	1.90563	2.6555e-07	yes
Prkd1	WT Zt+6	Snord116del Zt+6	0.646308	2.4203	1.90489	3.87808e-07	yes
Prkg2	WT Zt+6	Snord116del Zt+6	0.382495	1.4315	1.90402	1.06507e-06	yes
Evi5	WT Zt+6	Snord116del Zt+6	1.81368	6.78724	1.90391	5.10483e-10	yes
Spast	WT Zt+6	Snord116del Zt+6	1.09439	4.0933	1.90314	3.51433e-08	yes
Tfrc	WT Zt+6	Snord116del Zt+6	1.011	3.78125	1.90308	8.94183e-09	yes
Myst3	WT Zt+6	Snord116del Zt+6	2.14946	8.03778	1.90283	8.17968e-08	yes
Ddx5	WT Zt+6	Snord116del Zt+6	24.9966	93.45	1.90246	1.25637e-05	yes
Nrxn1	WT Zt+6	Snord116del Zt+6	13.078	48.868	1.90175	0.000267535	yes
Shank3	WT Zt+6	Snord116del Zt+6	4.64188	17.3365	1.90103	4.99181e-05	yes
Cntn4	WT Zt+6	Snord116del Zt+6	1.38013	5.14811	1.89923	5.41861e-07	yes
Fgf14	WT Zt+6	Snord116del Zt+6	1.55396	5.7918	1.89806	2.27524e-10	yes
Senp5	WT Zt+6	Snord116del Zt+6	1.27488	4.73138	1.8919	1.45049e-09	yes
Mbnl2	WT Zt+6	Snord116del Zt+6	10.46	38.8032	1.89129	7.34566e-05	yes
Cbll1	WT Zt+6	Snord116del Zt+6	1.55621	5.76753	1.88991	1.80904e-09	yes
Dennd5b	WT Zt+6	Snord116del Zt+6	1.61044	5.95849	1.88749	7.24844e-08	yes
Slc17a6	WT Zt+6	Snord116del Zt+6	0.83477	3.08602	1.8863	1.1263e-07	yes
Cacna2d3	WT Zt+6	Snord116del Zt+6	3.37379	12.4491	1.8836	3.0928e-06	yes
Pcnxl3	WT Zt+6	Snord116del Zt+6	1.17696	4.34274	1.88355	4.12263e-07	yes
Gabrg3	WT Zt+6	Snord116del Zt+6	0.953431	3.51771	1.88343	0.000126379	yes
Gabbr2	WT Zt+6	Snord116del Zt+6	27.2617	100.425	1.88117	0.000114584	yes
Srebf2	WT Zt+6	Snord116del Zt+6	2.49848	9.19117	1.8792	3.81906e-06	yes
Cntn3	WT Zt+6	Snord116del Zt+6	0.82655	3.03877	1.87831	4.81085e-10	yes
Zeb2	WT Zt+6	Snord116del Zt+6	2.4731	9.0763	1.87578	1.29128e-07	yes
Pitpnc1	WT Zt+6	Snord116del Zt+6	1.76141	6.45634	1.87398	2.238e-10	yes
Zxdb	WT Zt+6	Snord116del Zt+6	0.596374	2.18404	1.87271	5.86585e-08	yes
Med13l	WT Zt+6	Snord116del Zt+6	2.51842	9.22171	1.87252	1.99218e-07	yes
Usp40	WT Zt+6	Snord116del Zt+6	1.00205	3.66898	1.87243	2.11632e-08	yes
Usp15	WT Zt+6	Snord116del Zt+6	2.69173	9.85391	1.87216	2.52823e-09	yes
Jakmip2	WT Zt+6	Snord116del Zt+6	2.58071	9.44731	1.87214	1.29313e-09	yes
Erc1	WT Zt+6	Snord116del Zt+6	2.03578	7.44988	1.87163	8.28645e-05	yes
Impact	WT Zt+6	Snord116del Zt+6	7.35604	26.8624	1.86859	3.33582e-08	yes
Myo9a	WT Zt+6	Snord116del Zt+6	1.99781	7.29493	1.86848	8.52972e-09	yes
Nek1	WT Zt+6	Snord116del Zt+6	1.06915	3.90266	1.86799	5.89049e-07	yes
Ireb2	WT Zt+6	Snord116del Zt+6	1.536	5.60301	1.86702	4.06829e-10	yes
Chd6	WT Zt+6	Snord116del Zt+6	2.14959	7.8299	1.86493	9.47391e-09	yes
Zranb1	WT Zt+6	Snord116del Zt+6	1.30764	4.76288	1.86487	2.07336e-06	yes
Fancm	WT Zt+6	Snord116del Zt+6	0.370798	1.35043	1.86471	7.53262e-08	yes
Hira	WT Zt+6	Snord116del Zt+6	0.998957	3.63145	1.86205	2.44815e-07	yes
Slc1a3	WT Zt+6	Snord116del Zt+6	16.1667	58.7219	1.86088	2.6594e-05	yes
Sorl1	WT Zt+6	Snord116del Zt+6	4.49677	16.3275	1.86035	1.96099e-05	yes
Ankib1	WT Zt+6	Snord116del Zt+6	3.14648	11.4215	1.85994	1.0417e-07	yes
Dgki	WT Zt+6	Snord116del Zt+6	1.5765	5.72207	1.85981	3.28934e-06	yes
Nfia	WT Zt+6	Snord116del Zt+6	1.82224	6.60507	1.85786	1.61235e-08	yes
Dip2c	WT Zt+6	Snord116del Zt+6	2.14112	7.75495	1.85675	1.37211e-08	yes
Wwp1	WT Zt+6	Snord116del Zt+6	1.35567	4.90637	1.85565	6.35095e-09	yes
Ubr7	WT Zt+6	Snord116del Zt+6	1.47284	5.32187	1.85333	1.88286e-07	yes
Ept1	WT Zt+6	Snord116del Zt+6	0.623185	2.24614	1.84972	2.41475e-08	yes
Ppp1r12b	WT Zt+6	Snord116del Zt+6	5.18584	18.6905	1.84966	6.63611e-07	yes
Nup93	WT Zt+6	Snord116del Zt+6	2.05554	7.39427	1.84689	5.38713e-08	yes
D10Bwg1379e	WT Zt+6	Snord116del Zt+6	3.90054	14.0151	1.84523	4.09045e-06	yes
Abcb7	WT Zt+6	Snord116del Zt+6	0.826997	2.96619	1.84266	1.86271e-09	yes
Grm1	WT Zt+6	Snord116del Zt+6	0.856499	3.06756	1.84057	5.53116e-07	yes
Tcf12	WT Zt+6	Snord116del Zt+6	0.750141	2.68526	1.83983	2.69227e-07	yes
Nampt	WT Zt+6	Snord116del Zt+6	1.08719	3.8907	1.83943	2.67606e-09	yes
Chpt1	WT Zt+6	Snord116del Zt+6	1.5724	5.62249	1.83824	0.000166557	yes
D230025D16Rik	WT Zt+6	Snord116del Zt+6	0.466864	1.66857	1.83754	0.0034925	yes
Actr2	WT Zt+6	Snord116del Zt+6	6.19558	22.1331	1.83689	2.08364e-07	yes
Zmym2	WT Zt+6	Snord116del Zt+6	2.43679	8.69912	1.83589	3.29888e-09	yes
Mlh3	WT Zt+6	Snord116del Zt+6	0.378761	1.35178	1.8355	2.63067e-06	yes
Rb1cc1	WT Zt+6	Snord116del Zt+6	2.27307	8.11246	1.83549	4.79608e-09	yes
Ryr2	WT Zt+6	Snord116del Zt+6	3.34948	11.9486	1.83484	3.07589e-05	yes
Zc3h14	WT Zt+6	Snord116del Zt+6	4.04566	14.4272	1.83435	0.0120102	yes
Nfx1	WT Zt+6	Snord116del Zt+6	1.80145	6.42374	1.83426	4.68071e-08	yes
Rab11fip4	WT Zt+6	Snord116del Zt+6	3.97678	14.1622	1.83238	6.8513e-06	yes
Plekhn1	WT Zt+6	Snord116del Zt+6	0.663857	2.35838	1.82885	0.000258433	yes
Gpatch8	WT Zt+6	Snord116del Zt+6	2.70624	9.59514	1.82601	1.32245e-06	yes
Sgip1	WT Zt+6	Snord116del Zt+6	7.28447	25.8211	1.82565	2.7688e-07	yes
Tmtc2	WT Zt+6	Snord116del Zt+6	0.465437	1.64795	1.82401	3.19131e-07	yes
Ehbp1	WT Zt+6	Snord116del Zt+6	1.36476	4.82367	1.82149	1.28527e-06	yes
Btaf1	WT Zt+6	Snord116del Zt+6	1.12611	3.97844	1.82085	1.39118e-08	yes
Phlpp1	WT Zt+6	Snord116del Zt+6	3.60231	12.7258	1.82076	1.89553e-08	yes
Ltn1	WT Zt+6	Snord116del Zt+6	0.955531	3.36881	1.81786	3.34259e-10	yes
Zmym5	WT Zt+6	Snord116del Zt+6	0.651806	2.29758	1.8176	1.72639e-07	yes
Tbl1x	WT Zt+6	Snord116del Zt+6	2.35722	8.30782	1.81738	5.31828e-09	yes
Xpo6	WT Zt+6	Snord116del Zt+6	1.77123	6.23901	1.81657	2.9415e-07	yes
Nsd1	WT Zt+6	Snord116del Zt+6	2.38085	8.38389	1.81614	4.07087e-06	yes
Asb13	WT Zt+6	Snord116del Zt+6	1.24988	4.40112	1.81608	8.72406e-08	yes
Map3k3	WT Zt+6	Snord116del Zt+6	0.828754	2.91403	1.814	2.78061e-05	yes
6330512M04Rik	WT Zt+6	Snord116del Zt+6	0.235953	0.828865	1.81264	0.00311945	yes
Pcdh9	WT Zt+6	Snord116del Zt+6	6.48303	22.7729	1.81258	4.56051e-06	yes
Slc16a7	WT Zt+6	Snord116del Zt+6	0.622015	2.18373	1.81177	0.000178925	yes
Xpnpep3	WT Zt+6	Snord116del Zt+6	0.327333	1.14761	1.8098	0.000663608	yes
Rabgap1l	WT Zt+6	Snord116del Zt+6	3.86696	13.5533	1.80937	5.77003e-05	yes
Zfp704	WT Zt+6	Snord116del Zt+6	1.38014	4.83642	1.80913	2.68711e-07	yes
Arhgef12	WT Zt+6	Snord116del Zt+6	6.06981	21.2639	1.80868	1.51473e-05	yes
Map4k5	WT Zt+6	Snord116del Zt+6	1.01619	3.55588	1.80703	0.0367874	yes
Ap1s2	WT Zt+6	Snord116del Zt+6	0.566756	1.97892	1.80391	1.24644e-05	yes
Sema3d	WT Zt+6	Snord116del Zt+6	0.190027	0.663363	1.80359	3.1233e-05	yes
Ddx19b	WT Zt+6	Snord116del Zt+6	0.842862	2.94201	1.80343	1.07884e-08	yes
Cd53	WT Zt+6	Snord116del Zt+6	0.59333	2.07054	1.8031	2.85937e-06	yes
Efna5	WT Zt+6	Snord116del Zt+6	1.80345	6.28807	1.80185	7.74446e-09	yes
Nova1	WT Zt+6	Snord116del Zt+6	1.12446	3.92061	1.80185	5.40423e-09	yes
Dip2b	WT Zt+6	Snord116del Zt+6	1.77169	6.17571	1.80148	1.19515e-05	yes
Epha6	WT Zt+6	Snord116del Zt+6	1.9997	6.97038	1.80145	0.000564522	yes
Rims1	WT Zt+6	Snord116del Zt+6	9.2583	32.256	1.80075	0.00039945	yes
Ryr3	WT Zt+6	Snord116del Zt+6	0.94967	3.30632	1.79973	5.85708e-06	yes
Csnk1g1	WT Zt+6	Snord116del Zt+6	1.07793	3.75276	1.79969	2.53703e-09	yes
Camk1d	WT Zt+6	Snord116del Zt+6	3.82226	13.2931	1.79818	4.1831e-08	yes
Wwtr1	WT Zt+6	Snord116del Zt+6	0.809008	2.80968	1.79618	6.21786e-09	yes
Spire1	WT Zt+6	Snord116del Zt+6	7.16919	24.8958	1.79602	9.10863e-07	yes
Gabra3	WT Zt+6	Snord116del Zt+6	3.26386	11.3133	1.79336	1.30877e-08	yes
Whsc1l1	WT Zt+6	Snord116del Zt+6	1.69434	5.87171	1.79306	2.9962e-05	yes
Ulk2	WT Zt+6	Snord116del Zt+6	3.62846	12.5576	1.79113	2.06561e-08	yes
Luc7l3	WT Zt+6	Snord116del Zt+6	7.36263	25.4748	1.79078	4.86125e-08	yes
Arid4a	WT Zt+6	Snord116del Zt+6	1.32722	4.58991	1.79005	1.413e-09	yes
Ncoa2	WT Zt+6	Snord116del Zt+6	2.41944	8.35861	1.78859	2.09012e-08	yes
Gabrg2	WT Zt+6	Snord116del Zt+6	8.3045	28.6427	1.7862	2.40372e-05	yes
Spag9	WT Zt+6	Snord116del Zt+6	9.14528	31.5168	1.78502	8.60513e-05	yes
Sgms1	WT Zt+6	Snord116del Zt+6	1.07156	3.68844	1.7833	1.51959e-05	yes
Ugp2	WT Zt+6	Snord116del Zt+6	1.13366	3.88392	1.77653	2.29784e-08	yes
2410089E03Rik	WT Zt+6	Snord116del Zt+6	1.13226	3.87877	1.77639	7.27684e-08	yes
Lars	WT Zt+6	Snord116del Zt+6	1.14301	3.91518	1.77624	5.8607e-07	yes
Rasal2	WT Zt+6	Snord116del Zt+6	2.8352	9.67793	1.77125	4.9102e-07	yes
Ssh1	WT Zt+6	Snord116del Zt+6	1.24198	4.23606	1.77008	1.84948e-06	yes
Ubxn2a	WT Zt+6	Snord116del Zt+6	1.73754	5.92298	1.76928	5.23584e-09	yes
Dstn	WT Zt+6	Snord116del Zt+6	11.3058	38.498	1.76772	3.958e-07	yes
Alg6	WT Zt+6	Snord116del Zt+6	0.561228	1.90997	1.76689	5.48781e-06	yes
Numb	WT Zt+6	Snord116del Zt+6	1.95564	6.65456	1.7667	3.7069e-05	yes
Pnpt1	WT Zt+6	Snord116del Zt+6	1.16317	3.9535	1.76507	3.79734e-07	yes
Stim1	WT Zt+6	Snord116del Zt+6	1.58449	5.38519	1.76498	9.59019e-06	yes
Zfp951	WT Zt+6	Snord116del Zt+6	0.15278	0.518815	1.76377	0.0139857	yes
Ophn1	WT Zt+6	Snord116del Zt+6	1.3396	4.54322	1.76191	1.07995e-08	yes
Prpf8	WT Zt+6	Snord116del Zt+6	4.49914	15.2379	1.75994	5.20898e-06	yes
Prkce	WT Zt+6	Snord116del Zt+6	5.57191	18.8698	1.75984	1.79772e-05	yes
Pisd-ps2	WT Zt+6	Snord116del Zt+6	1.06408	3.59854	1.75781	0.000340329	yes
Pigu	WT Zt+6	Snord116del Zt+6	1.46538	4.95475	1.75754	3.60098e-05	yes
Acbd5	WT Zt+6	Snord116del Zt+6	2.54083	8.58583	1.75666	1.99056e-08	yes
Tanc2	WT Zt+6	Snord116del Zt+6	5.28267	17.8475	1.75638	5.93288e-06	yes
Actr6	WT Zt+6	Snord116del Zt+6	0.325183	1.09736	1.75471	0.00840798	yes
March7	WT Zt+6	Snord116del Zt+6	0.880239	2.96569	1.7524	6.62209e-05	yes
D130017N08Rik	WT Zt+6	Snord116del Zt+6	0.396217	1.33488	1.75235	0.00892857	yes
Acer3	WT Zt+6	Snord116del Zt+6	0.423775	1.42631	1.75092	2.77613e-06	yes
Fbxl17	WT Zt+6	Snord116del Zt+6	0.763325	2.56841	1.7505	1.02617e-08	yes
Luzp2	WT Zt+6	Snord116del Zt+6	6.96596	23.4252	1.74967	7.88131e-07	yes
Lztfl1	WT Zt+6	Snord116del Zt+6	1.79684	6.02463	1.74541	6.45201e-09	yes
Fam120a	WT Zt+6	Snord116del Zt+6	1.97575	6.62162	1.74479	8.67203e-09	yes
Yme1l1	WT Zt+6	Snord116del Zt+6	3.21851	10.7773	1.74353	1.99692e-08	yes
Ppp6r3	WT Zt+6	Snord116del Zt+6	3.08137	10.3113	1.74259	6.88858e-06	yes
Pdia3	WT Zt+6	Snord116del Zt+6	6.71425	22.4592	1.74201	3.23204e-05	yes
Atad2	WT Zt+6	Snord116del Zt+6	0.695738	2.32501	1.74062	8.0153e-08	yes
Tnks2	WT Zt+6	Snord116del Zt+6	2.06978	6.91124	1.73946	1.81654e-08	yes
Gm15800	WT Zt+6	Snord116del Zt+6	6.68878	22.3075	1.73771	0.000477543	yes
C330019G07Rik	WT Zt+6	Snord116del Zt+6	1.27064	4.22624	1.73382	1.46399e-08	yes
Pnpla8	WT Zt+6	Snord116del Zt+6	2.72921	9.07473	1.73337	1.1285e-08	yes
Zfp639	WT Zt+6	Snord116del Zt+6	1.09928	3.64941	1.73111	6.28546e-05	yes
Mut	WT Zt+6	Snord116del Zt+6	1.15249	3.82125	1.72928	1.61349e-08	yes
Ino80d	WT Zt+6	Snord116del Zt+6	1.04527	3.46216	1.7278	2.9136e-07	yes
Ttc28	WT Zt+6	Snord116del Zt+6	0.509893	1.68872	1.72766	2.01477e-06	yes
Erbb4	WT Zt+6	Snord116del Zt+6	3.54816	11.7502	1.72755	1.41019e-05	yes
Scn8a	WT Zt+6	Snord116del Zt+6	10.1843	33.7121	1.72692	0.000416839	yes
Mtdh	WT Zt+6	Snord116del Zt+6	2.42448	8.02458	1.72675	1.87316e-08	yes
Trim37	WT Zt+6	Snord116del Zt+6	12.2445	40.5215	1.72655	4.33734e-06	yes
Clip2	WT Zt+6	Snord116del Zt+6	3.1517	10.4251	1.72585	4.38033e-06	yes
1200016B10Rik	WT Zt+6	Snord116del Zt+6	0.762428	2.51977	1.72462	2.37845e-07	yes
Igf2r	WT Zt+6	Snord116del Zt+6	0.938424	3.09972	1.72383	5.12842e-05	yes
Dpyd	WT Zt+6	Snord116del Zt+6	0.195814	0.646653	1.72351	0.00193216	yes
Man1a2	WT Zt+6	Snord116del Zt+6	2.43127	8.01978	1.72185	1.37725e-07	yes
Crebbp	WT Zt+6	Snord116del Zt+6	5.31455	17.5102	1.72018	1.91793e-05	yes
Ccni	WT Zt+6	Snord116del Zt+6	5.46245	17.9921	1.71975	5.24898e-08	yes
Ntm	WT Zt+6	Snord116del Zt+6	26.6154	87.6563	1.7196	4.0505e-06	yes
Mical2	WT Zt+6	Snord116del Zt+6	12.8345	42.2597	1.71926	0.000552279	yes
Siah1b	WT Zt+6	Snord116del Zt+6	0.405587	1.33427	1.71797	0.00754631	yes
Slit3	WT Zt+6	Snord116del Zt+6	1.47616	4.85561	1.7178	1.99226e-05	yes
Cspp1	WT Zt+6	Snord116del Zt+6	0.668009	2.19073	1.71347	2.24497e-06	yes
Nos1	WT Zt+6	Snord116del Zt+6	0.953412	3.1226	1.71158	1.42851e-05	yes
Dis3l	WT Zt+6	Snord116del Zt+6	1.21642	3.98262	1.71108	9.74301e-06	yes
Etl4	WT Zt+6	Snord116del Zt+6	3.48732	11.4152	1.71076	4.47301e-06	yes
Casc4	WT Zt+6	Snord116del Zt+6	11.7759	38.5222	1.70985	0.000124702	yes
Gsk3b	WT Zt+6	Snord116del Zt+6	2.76621	9.0482	1.70972	3.29145e-07	yes
Lmtk2	WT Zt+6	Snord116del Zt+6	5.1524	16.8473	1.7092	1.74526e-05	yes
Pdcd11	WT Zt+6	Snord116del Zt+6	0.580195	1.89497	1.70757	2.13303e-05	yes
Dlg2	WT Zt+6	Snord116del Zt+6	9.79095	31.9706	1.70722	0.00016331	yes
Clstn1	WT Zt+6	Snord116del Zt+6	63.6752	207.906	1.70713	0.0109067	yes
4933421E11Rik	WT Zt+6	Snord116del Zt+6	0.660315	2.14789	1.70169	0.00074862	yes
Smarca5	WT Zt+6	Snord116del Zt+6	2.38615	7.75669	1.70076	4.96724e-07	yes
Myst4	WT Zt+6	Snord116del Zt+6	1.67802	5.45145	1.69988	3.1336e-05	yes
4632427E13Rik	WT Zt+6	Snord116del Zt+6	1.77284	5.75573	1.69894	0.00961224	yes
Zfp933	WT Zt+6	Snord116del Zt+6	0.566725	1.83919	1.69835	1.65478e-06	yes
Gatsl2	WT Zt+6	Snord116del Zt+6	2.66051	8.63367	1.69827	3.87247e-06	yes
Cep250	WT Zt+6	Snord116del Zt+6	0.808174	2.61717	1.69527	0.000531915	yes
Cpsf6	WT Zt+6	Snord116del Zt+6	1.97713	6.40112	1.69492	6.8749e-08	yes
Pcnxl2	WT Zt+6	Snord116del Zt+6	2.23135	7.20756	1.69159	2.02773e-06	yes
Ckap5	WT Zt+6	Snord116del Zt+6	7.05623	22.7901	1.69144	4.68241e-06	yes
Smchd1	WT Zt+6	Snord116del Zt+6	1.73624	5.60388	1.69046	2.49722e-08	yes
Uggt1	WT Zt+6	Snord116del Zt+6	0.768005	2.47588	1.68875	1.0161e-07	yes
Txndc16	WT Zt+6	Snord116del Zt+6	1.28088	4.1277	1.6882	4.18402e-07	yes
Rnf111	WT Zt+6	Snord116del Zt+6	2.6455	8.51585	1.68661	2.91028e-08	yes
Zeb1	WT Zt+6	Snord116del Zt+6	2.40145	7.72935	1.68644	5.15865e-07	yes
Cul4b	WT Zt+6	Snord116del Zt+6	1.25723	4.04575	1.68616	4.79401e-08	yes
Pphln1	WT Zt+6	Snord116del Zt+6	1.28145	4.12117	1.68528	2.60498e-07	yes
Pdzd2	WT Zt+6	Snord116del Zt+6	1.22979	3.95276	1.68445	8.65624e-07	yes
Sema3e	WT Zt+6	Snord116del Zt+6	1.16788	3.75277	1.68407	1.96291e-08	yes
Whsc1	WT Zt+6	Snord116del Zt+6	2.57854	8.28557	1.68405	7.09427e-05	yes
Atrx	WT Zt+6	Snord116del Zt+6	4.89328	15.7195	1.68368	3.0125e-06	yes
Exoc6	WT Zt+6	Snord116del Zt+6	1.70724	5.48361	1.68346	1.36068e-07	yes
9130024F11Rik	WT Zt+6	Snord116del Zt+6	2.10513	6.7552	1.68209	2.46204e-05	yes
Eef2k	WT Zt+6	Snord116del Zt+6	0.900835	2.88866	1.68106	0.00017659	yes
Zhx3	WT Zt+6	Snord116del Zt+6	2.11997	6.78439	1.67818	0.000809566	yes
Fam81a	WT Zt+6	Snord116del Zt+6	8.32057	26.6164	1.67756	3.91665e-07	yes
Exoc4	WT Zt+6	Snord116del Zt+6	3.53611	11.304	1.6766	3.58904e-08	yes
Trrap	WT Zt+6	Snord116del Zt+6	2.26385	7.22673	1.67456	3.44462e-05	yes
Mast4	WT Zt+6	Snord116del Zt+6	1.77483	5.66528	1.67446	5.44722e-06	yes
Mphosph9	WT Zt+6	Snord116del Zt+6	0.468251	1.49418	1.674	7.61596e-05	yes
Ankfy1	WT Zt+6	Snord116del Zt+6	1.93936	6.18459	1.6731	4.22732e-07	yes
Gtf3c2	WT Zt+6	Snord116del Zt+6	2.11516	6.72929	1.66969	8.76397e-09	yes
Csnk1g3	WT Zt+6	Snord116del Zt+6	1.4268	4.5351	1.66835	2.01273e-08	yes
Kdm3b	WT Zt+6	Snord116del Zt+6	1.14948	3.65355	1.66831	4.34887e-08	yes
Actn4	WT Zt+6	Snord116del Zt+6	5.71161	18.1529	1.66823	7.02171e-06	yes
Atg2b	WT Zt+6	Snord116del Zt+6	1.62866	5.17629	1.66823	2.63091e-07	yes
Sphkap	WT Zt+6	Snord116del Zt+6	4.35501	13.8336	1.66743	2.61895e-07	yes
Cbx5	WT Zt+6	Snord116del Zt+6	3.58419	11.3743	1.66606	3.97134e-05	yes
Cacnb2	WT Zt+6	Snord116del Zt+6	1.58818	5.03512	1.66465	8.67952e-07	yes
Mgat4c	WT Zt+6	Snord116del Zt+6	0.434271	1.37512	1.66289	0.000112719	yes
Gphn	WT Zt+6	Snord116del Zt+6	3.11299	9.8389	1.6602	7.05155e-08	yes
Slc25a23	WT Zt+6	Snord116del Zt+6	25.8487	81.6227	1.65888	0.000478369	yes
2610507B11Rik	WT Zt+6	Snord116del Zt+6	6.45067	20.3515	1.65761	6.96431e-05	yes
Cacna2d1	WT Zt+6	Snord116del Zt+6	6.44629	20.3184	1.65625	8.0001e-06	yes
Hecw1	WT Zt+6	Snord116del Zt+6	3.10783	9.7857	1.65477	5.88517e-07	yes
Serbp1	WT Zt+6	Snord116del Zt+6	3.6958	11.6231	1.65303	5.28884e-05	yes
Bicc1	WT Zt+6	Snord116del Zt+6	0.361837	1.13621	1.65082	0.00454744	yes
Fbxl20	WT Zt+6	Snord116del Zt+6	1.0367	3.25325	1.64989	3.54153e-07	yes
St8sia1	WT Zt+6	Snord116del Zt+6	0.618833	1.93885	1.64758	4.46223e-07	yes
4933407C03Rik	WT Zt+6	Snord116del Zt+6	11.7924	36.9336	1.64707	2.4797e-05	yes
Ubr4	WT Zt+6	Snord116del Zt+6	3.80437	11.9067	1.64605	6.32177e-05	yes
Syt1	WT Zt+6	Snord116del Zt+6	42.8246	133.956	1.64525	0.0150716	yes
Chl1	WT Zt+6	Snord116del Zt+6	3.08674	9.63125	1.64164	6.88456e-07	yes
Fam49b	WT Zt+6	Snord116del Zt+6	3.44261	10.7327	1.64044	9.90997e-08	yes
Prkag2	WT Zt+6	Snord116del Zt+6	3.09408	9.64586	1.6404	2.20213e-06	yes
Mpv17	WT Zt+6	Snord116del Zt+6	4.54133	14.1311	1.63768	4.33651e-08	yes
Usp32	WT Zt+6	Snord116del Zt+6	5.26329	16.3716	1.63716	9.88255e-07	yes
Wdr3	WT Zt+6	Snord116del Zt+6	0.760885	2.35844	1.63209	3.8264e-05	yes
Lrrc16b	WT Zt+6	Snord116del Zt+6	0.908744	2.81492	1.63115	4.05428e-06	yes
Mark4	WT Zt+6	Snord116del Zt+6	1.40668	4.35644	1.63085	0.000187608	yes
Tram1	WT Zt+6	Snord116del Zt+6	1.62001	5.016	1.63054	1.10739e-07	yes
Trak2	WT Zt+6	Snord116del Zt+6	3.91771	12.1235	1.62972	6.67963e-06	yes
9830001H06Rik	WT Zt+6	Snord116del Zt+6	1.23583	3.82408	1.62963	2.00169e-05	yes
Ap1g1	WT Zt+6	Snord116del Zt+6	2.55279	7.89789	1.62939	4.60315e-07	yes
Dst	WT Zt+6	Snord116del Zt+6	9.73482	30.1137	1.6292	0.00211483	yes
Smarca1	WT Zt+6	Snord116del Zt+6	4.56178	14.0971	1.62773	1.13022e-06	yes
Map3k7	WT Zt+6	Snord116del Zt+6	2.02205	6.23837	1.62535	5.02909e-06	yes
Trim33	WT Zt+6	Snord116del Zt+6	1.99782	6.14853	1.62181	8.2653e-07	yes
Tmem136	WT Zt+6	Snord116del Zt+6	0.696379	2.14227	1.62119	2.63189e-05	yes
Lrrc8a	WT Zt+6	Snord116del Zt+6	1.81151	5.5692	1.62028	9.41261e-06	yes
Hip1	WT Zt+6	Snord116del Zt+6	1.35744	4.17016	1.61922	1.56501e-07	yes
Tulp3	WT Zt+6	Snord116del Zt+6	0.909442	2.79003	1.61723	1.63075e-05	yes
Senp8	WT Zt+6	Snord116del Zt+6	0.538319	1.64976	1.61572	0.000967865	yes
Pus7	WT Zt+6	Snord116del Zt+6	0.789641	2.41667	1.61375	2.75152e-05	yes
Il1rapl2	WT Zt+6	Snord116del Zt+6	0.186793	0.571633	1.61365	0.0481253	yes
Nell2	WT Zt+6	Snord116del Zt+6	13.1407	40.1793	1.61241	0.000364589	yes
Tcf7l2	WT Zt+6	Snord116del Zt+6	0.55943	1.70918	1.61127	0.000132162	yes
Ptpn9	WT Zt+6	Snord116del Zt+6	1.00413	3.06741	1.61108	3.56588e-06	yes
Pak7	WT Zt+6	Snord116del Zt+6	1.37666	4.19959	1.60907	5.61115e-08	yes
Cdh24	WT Zt+6	Snord116del Zt+6	0.272035	0.828217	1.60622	0.0278388	yes
Asb6	WT Zt+6	Snord116del Zt+6	0.585519	1.7815	1.6053	0.00569818	yes
Mpp2	WT Zt+6	Snord116del Zt+6	4.17843	12.704	1.60426	3.63186e-06	yes
Lin7a	WT Zt+6	Snord116del Zt+6	2.53442	7.70544	1.60422	2.38682e-05	yes
Pcdh15	WT Zt+6	Snord116del Zt+6	0.858069	2.60582	1.60257	0.0002743	yes
Pikfyve	WT Zt+6	Snord116del Zt+6	0.995624	3.01697	1.59943	2.44717e-07	yes
Mbtps1	WT Zt+6	Snord116del Zt+6	1.1519	3.49043	1.59938	1.59429e-05	yes
Pik3cd	WT Zt+6	Snord116del Zt+6	0.571015	1.72937	1.59864	0.000344505	yes
Ppp1r12a	WT Zt+6	Snord116del Zt+6	5.41509	16.3923	1.59796	4.35257e-05	yes
Slc35e2	WT Zt+6	Snord116del Zt+6	1.32594	4.01241	1.59745	1.21312e-05	yes
Zw10	WT Zt+6	Snord116del Zt+6	0.735568	2.22572	1.59734	0.000249943	yes
B630005N14Rik	WT Zt+6	Snord116del Zt+6	0.572083	1.72838	1.59513	5.89282e-06	yes
Tmem56	WT Zt+6	Snord116del Zt+6	2.73977	8.27707	1.59507	3.53249e-06	yes
Abcb4	WT Zt+6	Snord116del Zt+6	0.171153	0.516908	1.59462	0.0269666	yes
Foxn2	WT Zt+6	Snord116del Zt+6	0.612279	1.84698	1.59291	1.79983e-06	yes
Kcnq5	WT Zt+6	Snord116del Zt+6	2.59727	7.83477	1.5929	4.53664e-07	yes
Kdm5c	WT Zt+6	Snord116del Zt+6	1.22137	3.68089	1.59155	4.81945e-06	yes
Atp2b4	WT Zt+6	Snord116del Zt+6	4.93824	14.881	1.59141	3.11418e-05	yes
4833424O15Rik	WT Zt+6	Snord116del Zt+6	1.92121	5.78469	1.59023	3.48899e-07	yes
Mtif2	WT Zt+6	Snord116del Zt+6	0.800142	2.40701	1.58892	0.000103043	yes
Nrxn3	WT Zt+6	Snord116del Zt+6	9.63177	28.9599	1.58818	7.69469e-05	yes
Zfp697	WT Zt+6	Snord116del Zt+6	0.558232	1.67721	1.58712	1.29878e-05	yes
Naa15	WT Zt+6	Snord116del Zt+6	1.38053	4.14723	1.58693	1.15026e-07	yes
Adamts10	WT Zt+6	Snord116del Zt+6	0.497474	1.49337	1.58588	0.00529749	yes
Mllt4	WT Zt+6	Snord116del Zt+6	2.63645	7.91405	1.58582	2.93054e-06	yes
Ipo7	WT Zt+6	Snord116del Zt+6	2.20306	6.6121	1.5856	0.000305697	yes
Sntg1	WT Zt+6	Snord116del Zt+6	1.34242	4.02473	1.58405	2.29601e-06	yes
Erc2	WT Zt+6	Snord116del Zt+6	6.35275	19.0439	1.58388	6.67697e-06	yes
Rhoa	WT Zt+6	Snord116del Zt+6	11.8936	35.6317	1.58297	9.06295e-07	yes
C230081A13Rik	WT Zt+6	Snord116del Zt+6	1.3843	4.14253	1.58136	4.69636e-05	yes
Supt16h	WT Zt+6	Snord116del Zt+6	2.46848	7.37965	1.57993	1.46123e-05	yes
Hipk2	WT Zt+6	Snord116del Zt+6	11.1108	33.2082	1.57958	0.000131532	yes
Nrg3	WT Zt+6	Snord116del Zt+6	3.02138	9.02645	1.57895	8.61286e-06	yes
Srpk1	WT Zt+6	Snord116del Zt+6	3.74332	11.173	1.57763	7.23688e-07	yes
Dmd	WT Zt+6	Snord116del Zt+6	2.29731	6.85099	1.57636	3.05118e-06	yes
Mmp16	WT Zt+6	Snord116del Zt+6	1.07902	3.21345	1.57441	5.65443e-06	yes
Opa1	WT Zt+6	Snord116del Zt+6	3.62207	10.7838	1.57398	1.44916e-06	yes
Ddx6	WT Zt+6	Snord116del Zt+6	3.75478	11.1758	1.57358	1.15288e-05	yes
Atg9a	WT Zt+6	Snord116del Zt+6	3.12027	9.28273	1.57288	1.13912e-05	yes
Jmjd1c	WT Zt+6	Snord116del Zt+6	4.54193	13.5106	1.57271	0.000112038	yes
Cacng8	WT Zt+6	Snord116del Zt+6	2.31586	6.88403	1.5717	0.00841689	yes
Atad2b	WT Zt+6	Snord116del Zt+6	0.557385	1.65461	1.56974	7.14279e-07	yes
Cdc42bpb	WT Zt+6	Snord116del Zt+6	2.65461	7.87646	1.56904	1.68014e-05	yes
Ccnt2	WT Zt+6	Snord116del Zt+6	1.2238	3.62844	1.56798	4.86365e-05	yes
Bnip2	WT Zt+6	Snord116del Zt+6	1.62046	4.79966	1.56653	0.00128856	yes
Smurf1	WT Zt+6	Snord116del Zt+6	1.25082	3.7041	1.56625	5.126e-06	yes
Pecam1	WT Zt+6	Snord116del Zt+6	0.950503	2.81448	1.5661	9.88035e-05	yes
Thada	WT Zt+6	Snord116del Zt+6	0.473928	1.40314	1.56592	3.25389e-05	yes
Alas1	WT Zt+6	Snord116del Zt+6	4.01222	11.8744	1.56539	1.01414e-07	yes
Nup210	WT Zt+6	Snord116del Zt+6	0.627924	1.85704	1.56434	2.65828e-05	yes
Sec16a	WT Zt+6	Snord116del Zt+6	2.39218	7.07399	1.5642	9.82043e-06	yes
Elovl7	WT Zt+6	Snord116del Zt+6	0.309051	0.913063	1.56287	0.000204886	yes
Pde4b	WT Zt+6	Snord116del Zt+6	2.05178	6.05895	1.56219	0.000165778	yes
Actn1	WT Zt+6	Snord116del Zt+6	4.537	13.3504	1.55707	5.9257e-07	yes
Antxr1	WT Zt+6	Snord116del Zt+6	1.07226	3.15235	1.55577	1.63603e-06	yes
Acsl5	WT Zt+6	Snord116del Zt+6	2.38631	7.01534	1.55573	6.98659e-06	yes
Nvl	WT Zt+6	Snord116del Zt+6	1.83431	5.38916	1.55483	8.31464e-06	yes
Smpd4	WT Zt+6	Snord116del Zt+6	3.25356	9.54434	1.55262	6.1275e-06	yes
Hapln1	WT Zt+6	Snord116del Zt+6	0.631927	1.85348	1.5524	2.00044e-06	yes
Rab30	WT Zt+6	Snord116del Zt+6	0.836894	2.45382	1.55191	0.000457047	yes
Slc23a2	WT Zt+6	Snord116del Zt+6	5.46309	16.0049	1.55073	4.77553e-06	yes
Atrn	WT Zt+6	Snord116del Zt+6	4.62201	13.5124	1.5477	7.40399e-06	yes
Actr3b	WT Zt+6	Snord116del Zt+6	1.52077	4.44283	1.54668	0.000132224	yes
Prrx1	WT Zt+6	Snord116del Zt+6	0.336618	0.983384	1.54664	0.0108397	yes
Zbtb11	WT Zt+6	Snord116del Zt+6	2.99754	8.75688	1.54664	7.40098e-06	yes
Zfp260	WT Zt+6	Snord116del Zt+6	1.85671	5.42134	1.54591	2.43789e-07	yes
Ebf1	WT Zt+6	Snord116del Zt+6	0.560788	1.63706	1.54558	0.00456392	yes
Slit2	WT Zt+6	Snord116del Zt+6	0.922861	2.6913	1.54412	3.2801e-06	yes
Gmps	WT Zt+6	Snord116del Zt+6	1.94246	5.65866	1.54258	3.33559e-07	yes
Fam19a1	WT Zt+6	Snord116del Zt+6	1.07788	3.13066	1.53827	5.82257e-06	yes
Mkln1	WT Zt+6	Snord116del Zt+6	1.40036	4.06517	1.53752	1.37621e-05	yes
Fbxl18	WT Zt+6	Snord116del Zt+6	0.875315	2.53949	1.53667	0.000890652	yes
Celf4	WT Zt+6	Snord116del Zt+6	9.85158	28.5697	1.53606	0.000426706	yes
BC018507	WT Zt+6	Snord116del Zt+6	2.00688	5.81763	1.53547	2.93334e-07	yes
Alg11	WT Zt+6	Snord116del Zt+6	2.49567	7.23418	1.5354	0.000213065	yes
Cyp7b1	WT Zt+6	Snord116del Zt+6	0.498147	1.44045	1.53188	0.00592317	yes
Mettl14	WT Zt+6	Snord116del Zt+6	0.837348	2.41846	1.53019	0.000338241	yes
B230219D22Rik	WT Zt+6	Snord116del Zt+6	4.74164	13.6936	1.53004	1.2709e-05	yes
N4bp1	WT Zt+6	Snord116del Zt+6	1.19122	3.43827	1.52925	2.46199e-07	yes
Zfp498	WT Zt+6	Snord116del Zt+6	0.726108	2.0943	1.52821	0.00570401	yes
Nkain2	WT Zt+6	Snord116del Zt+6	1.34233	3.86782	1.52679	1.06384e-05	yes
Ncan	WT Zt+6	Snord116del Zt+6	8.84624	25.4696	1.52564	0.000675259	yes
Rspry1	WT Zt+6	Snord116del Zt+6	0.671965	1.93196	1.52361	3.82913e-05	yes
Insr	WT Zt+6	Snord116del Zt+6	0.861727	2.47748	1.52357	1.00593e-05	yes
Pde5a	WT Zt+6	Snord116del Zt+6	0.823909	2.36813	1.52319	7.01973e-07	yes
Spats2l	WT Zt+6	Snord116del Zt+6	0.708112	2.03238	1.52112	0.0003039	yes
Ptpn3	WT Zt+6	Snord116del Zt+6	2.59889	7.45644	1.52059	6.70826e-07	yes
Smarcc1	WT Zt+6	Snord116del Zt+6	2.49502	7.147	1.51828	7.4778e-06	yes
2410042D21Rik	WT Zt+6	Snord116del Zt+6	0.798897	2.28611	1.51682	3.97222e-05	yes
Peg10	WT Zt+6	Snord116del Zt+6	1.13583	3.25029	1.51682	3.04446e-07	yes
Heatr5b	WT Zt+6	Snord116del Zt+6	2.13947	6.11803	1.51582	8.83848e-07	yes
Dscam	WT Zt+6	Snord116del Zt+6	1.43389	4.09966	1.51557	1.06304e-06	yes
Setx	WT Zt+6	Snord116del Zt+6	1.39572	3.98751	1.51448	5.78649e-06	yes
Lphn3	WT Zt+6	Snord116del Zt+6	6.74101	19.2427	1.51327	6.61338e-05	yes
Ankrd13c	WT Zt+6	Snord116del Zt+6	2.71657	7.75435	1.51322	3.62278e-06	yes
Eya3	WT Zt+6	Snord116del Zt+6	0.752526	2.14572	1.51165	0.000132931	yes
Aftph	WT Zt+6	Snord116del Zt+6	5.05321	14.3733	1.50812	1.04055e-05	yes
Zmynd11	WT Zt+6	Snord116del Zt+6	10.9174	31.004	1.50583	2.90228e-05	yes
Gnai1	WT Zt+6	Snord116del Zt+6	2.05862	5.84531	1.5056	6.56419e-07	yes
Itsn1	WT Zt+6	Snord116del Zt+6	4.2205	11.982	1.50539	0.00175944	yes
Sbno1	WT Zt+6	Snord116del Zt+6	4.27868	12.1341	1.50383	1.35005e-05	yes
Jam2	WT Zt+6	Snord116del Zt+6	1.87434	5.31216	1.50291	5.21181e-07	yes
Zfp143	WT Zt+6	Snord116del Zt+6	0.601569	1.70391	1.50205	0.000371742	yes
Helb	WT Zt+6	Snord116del Zt+6	0.346433	0.980712	1.50125	0.00173382	yes
Cntnap2	WT Zt+6	Snord116del Zt+6	4.97299	14.0718	1.50062	0.00108173	yes
Nlk	WT Zt+6	Snord116del Zt+6	4.23726	11.9858	1.50013	1.10873e-05	yes
Rnf13	WT Zt+6	Snord116del Zt+6	9.61301	27.1874	1.49988	0.00143844	yes
March1	WT Zt+6	Snord116del Zt+6	0.919339	2.60004	1.49986	0.000239581	yes
Eapp	WT Zt+6	Snord116del Zt+6	2.56178	7.23892	1.49863	0.000511393	yes
Ncor1	WT Zt+6	Snord116del Zt+6	9.79313	27.6503	1.49746	0.0125644	yes
Tnrc6a	WT Zt+6	Snord116del Zt+6	1.6701	4.71043	1.49592	8.74294e-07	yes
Prrc2a	WT Zt+6	Snord116del Zt+6	6.01817	16.9732	1.49586	0.00187364	yes
Gopc	WT Zt+6	Snord116del Zt+6	1.31837	3.71796	1.49576	1.74022e-05	yes
Zfr	WT Zt+6	Snord116del Zt+6	17.6583	49.7941	1.49563	0.000189835	yes
Hectd1	WT Zt+6	Snord116del Zt+6	3.00286	8.46552	1.49526	4.47231e-06	yes
Ctnnd1	WT Zt+6	Snord116del Zt+6	2.25522	6.34609	1.4926	6.89651e-06	yes
Slc38a1	WT Zt+6	Snord116del Zt+6	3.88893	10.9366	1.49173	2.22766e-05	yes
Glrb	WT Zt+6	Snord116del Zt+6	21.2475	59.7508	1.49167	0.000588287	yes
Cdh13	WT Zt+6	Snord116del Zt+6	3.19652	8.98846	1.49157	0.000105129	yes
Bptf	WT Zt+6	Snord116del Zt+6	4.22418	11.8556	1.48883	5.03018e-05	yes
Gmeb2	WT Zt+6	Snord116del Zt+6	0.449317	1.25986	1.48746	0.00125602	yes
Park2	WT Zt+6	Snord116del Zt+6	0.616505	1.72858	1.4874	0.000787384	yes
Scamp5	WT Zt+6	Snord116del Zt+6	10.736	30.0765	1.48618	9.14861e-05	yes
Rmnd5a	WT Zt+6	Snord116del Zt+6	2.67209	7.45616	1.48046	2.32259e-06	yes
Gna12	WT Zt+6	Snord116del Zt+6	5.76988	16.0979	1.48026	7.46735e-06	yes
Abcc8	WT Zt+6	Snord116del Zt+6	1.63812	4.55476	1.47533	5.84759e-06	yes
Skil	WT Zt+6	Snord116del Zt+6	2.27321	6.3164	1.47437	2.93301e-05	yes
Smc4	WT Zt+6	Snord116del Zt+6	0.312033	0.864202	1.46967	0.00466911	yes
Akap8l	WT Zt+6	Snord116del Zt+6	6.63501	18.3472	1.46739	3.51338e-05	yes
Atxn1	WT Zt+6	Snord116del Zt+6	3.4112	9.42856	1.46676	2.66793e-05	yes
Zfp12	WT Zt+6	Snord116del Zt+6	1.22151	3.37218	1.46502	4.48543e-06	yes
Fam18a	WT Zt+6	Snord116del Zt+6	1.4585	4.02534	1.46462	0.000221936	yes
Gucy1a3	WT Zt+6	Snord116del Zt+6	2.89907	7.98665	1.462	5.13063e-06	yes
Kdm6b	WT Zt+6	Snord116del Zt+6	1.54874	4.25885	1.45937	0.000169714	yes
Comt	WT Zt+6	Snord116del Zt+6	5.11302	14.0536	1.4587	0.000169824	yes
Map3k10	WT Zt+6	Snord116del Zt+6	5.7393	15.7695	1.45819	7.95448e-05	yes
Slc16a12	WT Zt+6	Snord116del Zt+6	0.18977	0.521342	1.45798	0.0185072	yes
Ppm1k	WT Zt+6	Snord116del Zt+6	2.54167	6.98153	1.45776	5.83607e-06	yes
Kbtbd2	WT Zt+6	Snord116del Zt+6	2.59999	7.13649	1.45671	1.61056e-06	yes
4933407H18Rik	WT Zt+6	Snord116del Zt+6	0.264677	0.726183	1.4561	0.000831594	yes
Hnrnpa2b1	WT Zt+6	Snord116del Zt+6	25.1099	68.8075	1.45431	0.0231283	yes
Zhx2	WT Zt+6	Snord116del Zt+6	1.7352	4.74894	1.45251	0.000110621	yes
Mfsd8	WT Zt+6	Snord116del Zt+6	1.03495	2.83098	1.45174	3.40351e-05	yes
Epb4.1l2	WT Zt+6	Snord116del Zt+6	3.76613	10.2803	1.44872	5.26549e-06	yes
Zdhhc5	WT Zt+6	Snord116del Zt+6	2.40426	6.55907	1.4479	0.000146719	yes
Bai3	WT Zt+6	Snord116del Zt+6	4.08525	11.1281	1.44572	8.59462e-06	yes
Brd2	WT Zt+6	Snord116del Zt+6	4.22933	11.5203	1.44568	9.10172e-05	yes
Uimc1	WT Zt+6	Snord116del Zt+6	1.31093	3.56027	1.4414	9.16234e-05	yes
Pcgf3	WT Zt+6	Snord116del Zt+6	2.23032	6.05555	1.44101	1.52307e-05	yes
Nhsl2	WT Zt+6	Snord116del Zt+6	1.34147	3.6389	1.43969	7.52249e-05	yes
Plxnc1	WT Zt+6	Snord116del Zt+6	2.23334	6.05441	1.43878	3.1013e-06	yes
Cacng7	WT Zt+6	Snord116del Zt+6	4.81425	13.046	1.43822	0.00271092	yes
Cntnap5c	WT Zt+6	Snord116del Zt+6	0.278734	0.754796	1.4372	0.0167583	yes
1110003E01Rik	WT Zt+6	Snord116del Zt+6	2.78222	7.53051	1.43651	7.06378e-06	yes
Tlk1	WT Zt+6	Snord116del Zt+6	4.26061	11.5282	1.43603	5.32216e-06	yes
Dlg5	WT Zt+6	Snord116del Zt+6	1.07448	2.90464	1.43471	2.08449e-05	yes
Phactr1	WT Zt+6	Snord116del Zt+6	12.5281	33.8624	1.43451	0.00120871	yes
Dnajc16	WT Zt+6	Snord116del Zt+6	2.0939	5.65783	1.43406	3.44249e-06	yes
Phkg1	WT Zt+6	Snord116del Zt+6	0.771175	2.07807	1.43012	0.00664502	yes
Mpdz	WT Zt+6	Snord116del Zt+6	2.32388	6.25019	1.42737	4.38333e-06	yes
Tfdp1	WT Zt+6	Snord116del Zt+6	2.62966	7.06981	1.42679	0.000261081	yes
Ambra1	WT Zt+6	Snord116del Zt+6	2.68786	7.20657	1.42286	2.38928e-06	yes
Fgf1	WT Zt+6	Snord116del Zt+6	4.70635	12.6009	1.42085	8.41697e-06	yes
Ptgfrn	WT Zt+6	Snord116del Zt+6	0.905691	2.42487	1.42081	1.41327e-05	yes
Pik3r3	WT Zt+6	Snord116del Zt+6	1.06212	2.84316	1.42055	2.18317e-05	yes
Syne1	WT Zt+6	Snord116del Zt+6	7.48493	20.0333	1.42034	6.11871e-05	yes
Magi2	WT Zt+6	Snord116del Zt+6	6.92813	18.5419	1.42025	4.72336e-05	yes
Synj2bp	WT Zt+6	Snord116del Zt+6	0.852298	2.27921	1.4191	5.09583e-06	yes
Mau2	WT Zt+6	Snord116del Zt+6	1.66638	4.4546	1.41858	4.93636e-05	yes
Bcl11a	WT Zt+6	Snord116del Zt+6	3.31987	8.859	1.41601	0.0043153	yes
Zranb3	WT Zt+6	Snord116del Zt+6	0.343625	0.916573	1.41542	0.00654987	yes
Mat2a	WT Zt+6	Snord116del Zt+6	22.6696	60.4643	1.41533	0.000638594	yes
Phf20	WT Zt+6	Snord116del Zt+6	1.53265	4.07897	1.41218	3.53907e-06	yes
Rasgrf2	WT Zt+6	Snord116del Zt+6	3.7002	9.84652	1.41201	1.30434e-05	yes
Zfp810	WT Zt+6	Snord116del Zt+6	0.583913	1.55362	1.4118	0.000993813	yes
Htt	WT Zt+6	Snord116del Zt+6	3.00918	8.00601	1.41171	5.33302e-05	yes
Mcf2l	WT Zt+6	Snord116del Zt+6	9.05815	24.0939	1.41138	6.75463e-05	yes
Camsap1	WT Zt+6	Snord116del Zt+6	2.99748	7.96667	1.41023	1.6986e-05	yes
Gtf2h1	WT Zt+6	Snord116del Zt+6	1.06005	2.81676	1.40991	0.000126018	yes
Srcin1	WT Zt+6	Snord116del Zt+6	7.79007	20.6997	1.40991	8.80699e-05	yes
Itih5	WT Zt+6	Snord116del Zt+6	0.764395	2.03041	1.40938	4.85586e-06	yes
Leprotl1	WT Zt+6	Snord116del Zt+6	6.61089	17.5581	1.40922	8.48442e-06	yes
Morc2a	WT Zt+6	Snord116del Zt+6	1.1506	3.05375	1.40819	0.000568985	yes
Egfr	WT Zt+6	Snord116del Zt+6	0.588374	1.55714	1.40409	0.00288665	yes
Tomm70a	WT Zt+6	Snord116del Zt+6	10.0323	26.5419	1.40361	0.000143516	yes
Pex1	WT Zt+6	Snord116del Zt+6	0.74667	1.97438	1.40286	0.00170238	yes
Cacna1a	WT Zt+6	Snord116del Zt+6	6.40511	16.9308	1.40236	0.000137123	yes
Myh10	WT Zt+6	Snord116del Zt+6	12.9079	34.1188	1.40232	0.000572142	yes
Cdc27	WT Zt+6	Snord116del Zt+6	2.12958	5.62117	1.4003	1.5293e-05	yes
Wdr13	WT Zt+6	Snord116del Zt+6	4.10802	10.843	1.40025	0.000127202	yes
Dhcr7	WT Zt+6	Snord116del Zt+6	1.08277	2.85557	1.39905	0.000379326	yes
Tmbim6	WT Zt+6	Snord116del Zt+6	13.2493	34.917	1.39801	0.00122109	yes
Cse1l	WT Zt+6	Snord116del Zt+6	2.96125	7.80314	1.39785	3.89034e-06	yes
Met	WT Zt+6	Snord116del Zt+6	0.245351	0.645355	1.39525	0.0036463	yes
Hnrnpd	WT Zt+6	Snord116del Zt+6	2.69963	7.09454	1.39395	0.000324367	yes
Hapln4	WT Zt+6	Snord116del Zt+6	8.87216	23.2851	1.39205	2.42843e-05	yes
Deaf1	WT Zt+6	Snord116del Zt+6	3.88657	10.1954	1.39135	8.24636e-05	yes
Extl2	WT Zt+6	Snord116del Zt+6	4.95957	13.0098	1.39132	4.45831e-05	yes
Amot	WT Zt+6	Snord116del Zt+6	1.2637	3.31311	1.39053	4.04256e-06	yes
Ssh2	WT Zt+6	Snord116del Zt+6	1.6136	4.23017	1.39043	7.87675e-06	yes
Rapgef4	WT Zt+6	Snord116del Zt+6	30.0051	78.5301	1.38804	0.00272923	yes
Tmem68	WT Zt+6	Snord116del Zt+6	2.94898	7.71706	1.38784	2.24278e-05	yes
Ovca2	WT Zt+6	Snord116del Zt+6	1.87738	4.90986	1.38696	9.17804e-05	yes
Stxbp4	WT Zt+6	Snord116del Zt+6	0.665998	1.74155	1.38678	6.09062e-05	yes
Rabgef1	WT Zt+6	Snord116del Zt+6	0.703359	1.83905	1.38663	0.00936688	yes
Bclaf1	WT Zt+6	Snord116del Zt+6	4.5059	11.7781	1.38622	7.4488e-05	yes
Stk38	WT Zt+6	Snord116del Zt+6	1.28024	3.34253	1.38453	0.000158375	yes
Nr6a1	WT Zt+6	Snord116del Zt+6	0.619677	1.61737	1.38406	0.000746679	yes
Arnt2	WT Zt+6	Snord116del Zt+6	7.52088	19.6226	1.38354	4.6765e-05	yes
BC018242	WT Zt+6	Snord116del Zt+6	4.69348	12.2356	1.38235	0.00023304	yes
Large	WT Zt+6	Snord116del Zt+6	4.15575	10.8333	1.38229	1.50211e-05	yes
Pde4d	WT Zt+6	Snord116del Zt+6	2.15996	5.6232	1.38039	1.28514e-05	yes
Ptpn2	WT Zt+6	Snord116del Zt+6	1.57564	4.09901	1.37933	0.00716994	yes
Xpo7	WT Zt+6	Snord116del Zt+6	0.797764	2.07098	1.37628	8.85206e-06	yes
Dlg1	WT Zt+6	Snord116del Zt+6	6.84205	17.7604	1.37616	8.28867e-05	yes
Crim1	WT Zt+6	Snord116del Zt+6	2.20686	5.72659	1.37568	1.24323e-05	yes
Zbtb9	WT Zt+6	Snord116del Zt+6	1.09309	2.83637	1.37564	0.000332026	yes
Ssbp2	WT Zt+6	Snord116del Zt+6	1.65171	4.2814	1.37412	0.000246464	yes
Dscaml1	WT Zt+6	Snord116del Zt+6	2.20249	5.70764	1.37376	8.05705e-05	yes
Ncoa1	WT Zt+6	Snord116del Zt+6	7.70264	19.9441	1.37253	0.000123744	yes
Lmtk3	WT Zt+6	Snord116del Zt+6	3.38818	8.76939	1.37196	5.96119e-05	yes
Ptk2	WT Zt+6	Snord116del Zt+6	5.84022	15.1113	1.37154	3.67804e-05	yes
Mapre2	WT Zt+6	Snord116del Zt+6	5.33941	13.8036	1.37029	5.33179e-05	yes
Iqcb1	WT Zt+6	Snord116del Zt+6	0.969318	2.5016	1.36781	0.0017968	yes
Txlng	WT Zt+6	Snord116del Zt+6	1.49051	3.84668	1.36781	0.0168834	yes
Phf21a	WT Zt+6	Snord116del Zt+6	1.92692	4.96596	1.36578	0.000297608	yes
5031439G07Rik	WT Zt+6	Snord116del Zt+6	2.61715	6.74312	1.36542	4.5872e-05	yes
Nfatc3	WT Zt+6	Snord116del Zt+6	0.665852	1.71491	1.36486	7.07731e-05	yes
Ppp2r2b	WT Zt+6	Snord116del Zt+6	4.29724	11.0675	1.36485	1.7579e-05	yes
Ppp1r9a	WT Zt+6	Snord116del Zt+6	8.6116	22.1777	1.36476	0.000540279	yes
A830080D01Rik	WT Zt+6	Snord116del Zt+6	0.554355	1.42745	1.36456	0.00125714	yes
Ccpg1	WT Zt+6	Snord116del Zt+6	9.375	24.1364	1.36432	0.00431989	yes
Phf3	WT Zt+6	Snord116del Zt+6	2.59971	6.68658	1.36292	2.96573e-05	yes
Golga7	WT Zt+6	Snord116del Zt+6	2.47086	6.35494	1.36286	0.000791604	yes
Ldb1	WT Zt+6	Snord116del Zt+6	2.7159	6.98026	1.36185	0.000683674	yes
Ece1	WT Zt+6	Snord116del Zt+6	2.95923	7.59344	1.35953	2.63189e-05	yes
Brpf1	WT Zt+6	Snord116del Zt+6	0.96557	2.47697	1.35913	0.000134949	yes
Avl9	WT Zt+6	Snord116del Zt+6	2.16058	5.53482	1.35712	3.61296e-05	yes
Ptprm	WT Zt+6	Snord116del Zt+6	2.68444	6.86979	1.35564	1.62888e-05	yes
Clec16a	WT Zt+6	Snord116del Zt+6	2.83107	7.24433	1.3555	5.70567e-05	yes
Ubqln4	WT Zt+6	Snord116del Zt+6	2.59406	6.63742	1.35541	0.000187543	yes
Gja1	WT Zt+6	Snord116del Zt+6	3.30009	8.41987	1.35129	6.46995e-05	yes
Gal3st3	WT Zt+6	Snord116del Zt+6	2.32388	5.92802	1.35102	0.000294757	yes
Gas5	WT Zt+6	Snord116del Zt+6	5.4674	13.9225	1.34849	2.05918e-05	yes
Arhgap12	WT Zt+6	Snord116del Zt+6	0.849867	2.15778	1.34424	0.00139418	yes
Kank2	WT Zt+6	Snord116del Zt+6	0.682043	1.73109	1.34374	0.000656816	yes
Lrrtm3	WT Zt+6	Snord116del Zt+6	1.71958	4.3644	1.34373	3.07791e-05	yes
Tnrc18	WT Zt+6	Snord116del Zt+6	1.70322	4.31957	1.34262	0.00171344	yes
Zcchc7	WT Zt+6	Snord116del Zt+6	2.45042	6.20722	1.34092	6.08354e-05	yes
Uaca	WT Zt+6	Snord116del Zt+6	0.42655	1.08026	1.34059	0.00593285	yes
Slc29a1	WT Zt+6	Snord116del Zt+6	0.799068	2.02104	1.33871	0.0475858	yes
Tmem44	WT Zt+6	Snord116del Zt+6	2.93373	7.40848	1.33644	8.38349e-05	yes
H3f3b	WT Zt+6	Snord116del Zt+6	14.8365	37.4557	1.33604	0.000258105	yes
Rheb	WT Zt+6	Snord116del Zt+6	2.75713	6.95796	1.3355	7.35207e-05	yes
Fam149a	WT Zt+6	Snord116del Zt+6	0.961853	2.42385	1.33341	2.96778e-05	yes
Grik1	WT Zt+6	Snord116del Zt+6	0.583412	1.46891	1.33216	0.0181402	yes
1700003M07Rik	WT Zt+6	Snord116del Zt+6	2.86011	7.19834	1.33159	0.00104142	yes
Tacc1	WT Zt+6	Snord116del Zt+6	5.22374	13.1257	1.32923	0.000667695	yes
Eprs	WT Zt+6	Snord116del Zt+6	3.3879	8.50109	1.32726	5.04765e-05	yes
Mrp63	WT Zt+6	Snord116del Zt+6	0.765523	1.91998	1.32657	0.00291066	yes
Ubxn4	WT Zt+6	Snord116del Zt+6	4.95272	12.4168	1.326	3.77746e-05	yes
Prkcb	WT Zt+6	Snord116del Zt+6	45.8061	114.744	1.32481	0.0327831	yes
Dnmt3a	WT Zt+6	Snord116del Zt+6	2.5986	6.50913	1.32473	0.00019271	yes
Prpf6	WT Zt+6	Snord116del Zt+6	1.69129	4.23645	1.32473	0.000636201	yes
Smc1a	WT Zt+6	Snord116del Zt+6	3.1165	7.80371	1.32423	0.000450251	yes
Ocel1	WT Zt+6	Snord116del Zt+6	0.783743	1.96119	1.32327	0.0357579	yes
Atl1	WT Zt+6	Snord116del Zt+6	6.18263	15.4622	1.32245	0.00248	yes
Tmem145	WT Zt+6	Snord116del Zt+6	2.37583	5.93547	1.32093	0.000491153	yes
Fyb	WT Zt+6	Snord116del Zt+6	0.370606	0.925038	1.31963	0.0406717	yes
Zfp945	WT Zt+6	Snord116del Zt+6	0.525618	1.3115	1.31913	0.000358631	yes
Extl3	WT Zt+6	Snord116del Zt+6	4.87198	12.1505	1.31843	6.73249e-05	yes
Eif4g3	WT Zt+6	Snord116del Zt+6	9.17865	22.8687	1.31702	0.00154516	yes
Mta3	WT Zt+6	Snord116del Zt+6	3.03489	7.55407	1.31561	0.00251927	yes
Creb1	WT Zt+6	Snord116del Zt+6	0.934019	2.32461	1.31546	3.29679e-05	yes
Slc22a23	WT Zt+6	Snord116del Zt+6	1.77694	4.42085	1.31493	1.16131e-05	yes
2500003M10Rik	WT Zt+6	Snord116del Zt+6	4.31262	10.7252	1.31436	2.51884e-05	yes
Kdm4c	WT Zt+6	Snord116del Zt+6	0.891939	2.21746	1.31389	0.000725988	yes
Anp32e	WT Zt+6	Snord116del Zt+6	4.47165	11.0972	1.31131	0.000534406	yes
Arntl	WT Zt+6	Snord116del Zt+6	1.43749	3.5672	1.31124	0.000700586	yes
Acadm	WT Zt+6	Snord116del Zt+6	0.706631	1.7526	1.31047	0.0245381	yes
Gpc6	WT Zt+6	Snord116del Zt+6	1.32236	3.27847	1.3099	0.0034671	yes
Dars	WT Zt+6	Snord116del Zt+6	5.91833	14.6707	1.30968	0.00986551	yes
Pla2g4e	WT Zt+6	Snord116del Zt+6	0.354194	0.876425	1.30709	0.0112979	yes
Fam171a2	WT Zt+6	Snord116del Zt+6	3.79464	9.38824	1.30689	0.000190822	yes
Gtf3c3	WT Zt+6	Snord116del Zt+6	1.28549	3.17896	1.30624	0.000344377	yes
Prex1	WT Zt+6	Snord116del Zt+6	3.0115	7.44422	1.30564	1.97724e-05	yes
Reps2	WT Zt+6	Snord116del Zt+6	4.66919	11.5356	1.30485	0.000459792	yes
Scaper	WT Zt+6	Snord116del Zt+6	2.47849	6.11901	1.30384	0.000116782	yes
Myt1	WT Zt+6	Snord116del Zt+6	0.400091	0.985832	1.30101	0.011421	yes
Golga2	WT Zt+6	Snord116del Zt+6	2.98729	7.35726	1.30033	0.000117145	yes
Gm16973	WT Zt+6	Snord116del Zt+6	1.0717	2.62603	1.29298	0.0104692	yes
Zfp865	WT Zt+6	Snord116del Zt+6	2.39499	5.8661	1.29238	0.000476907	yes
Dab1	WT Zt+6	Snord116del Zt+6	7.46891	18.2895	1.29204	0.0396003	yes
Arih2	WT Zt+6	Snord116del Zt+6	1.19486	2.92579	1.29199	0.000301995	yes
Hsdl2	WT Zt+6	Snord116del Zt+6	2.73421	6.69445	1.29184	4.71927e-05	yes
Sh3pxd2b	WT Zt+6	Snord116del Zt+6	1.24291	3.04141	1.29102	0.000152221	yes
Reep3	WT Zt+6	Snord116del Zt+6	2.35122	5.75209	1.29067	9.33505e-05	yes
Shoc2	WT Zt+6	Snord116del Zt+6	1.17896	2.8769	1.287	0.0167258	yes
Scamp1	WT Zt+6	Snord116del Zt+6	11.2449	27.4347	1.28673	0.00051924	yes
Usp49	WT Zt+6	Snord116del Zt+6	0.454305	1.10742	1.28546	0.0025336	yes
Lmln	WT Zt+6	Snord116del Zt+6	1.03162	2.51421	1.2852	0.000889459	yes
Ptp4a1	WT Zt+6	Snord116del Zt+6	2.10611	5.12241	1.28224	0.0107857	yes
0610010B08Rik	WT Zt+6	Snord116del Zt+6	1.98273	4.8217	1.28205	0.0109644	yes
Paip1	WT Zt+6	Snord116del Zt+6	0.643784	1.56489	1.28141	0.00148816	yes
Rabep1	WT Zt+6	Snord116del Zt+6	3.23041	7.84057	1.27924	0.000456098	yes
Myo16	WT Zt+6	Snord116del Zt+6	1.55692	3.77768	1.27881	3.95561e-05	yes
Ggcx	WT Zt+6	Snord116del Zt+6	1.63608	3.96848	1.27834	0.000226716	yes
Akap7	WT Zt+6	Snord116del Zt+6	1.41294	3.42722	1.27833	0.000151545	yes
Krba1	WT Zt+6	Snord116del Zt+6	1.25524	3.04049	1.27634	3.64842e-05	yes
Esf1	WT Zt+6	Snord116del Zt+6	1.57353	3.80308	1.27317	7.26281e-05	yes
Ube4a	WT Zt+6	Snord116del Zt+6	0.969993	2.34408	1.27297	5.67299e-05	yes
Nap1l2	WT Zt+6	Snord116del Zt+6	4.97566	12.0134	1.27169	5.33271e-05	yes
Mphosph8	WT Zt+6	Snord116del Zt+6	3.08454	7.4428	1.27079	0.000458993	yes
Pigy	WT Zt+6	Snord116del Zt+6	0.900644	2.17306	1.2707	0.000132224	yes
Rab21	WT Zt+6	Snord116del Zt+6	3.87639	9.3509	1.27039	6.937e-05	yes
Lsm12	WT Zt+6	Snord116del Zt+6	2.8386	6.84523	1.26992	0.00369636	yes
Rbbp6	WT Zt+6	Snord116del Zt+6	3.21848	7.75881	1.26946	0.0015532	yes
Gng2	WT Zt+6	Snord116del Zt+6	7.23656	17.4345	1.26857	0.000637278	yes
Rin2	WT Zt+6	Snord116del Zt+6	0.673712	1.622	1.26757	0.00140085	yes
Hmgxb4	WT Zt+6	Snord116del Zt+6	0.453496	1.09114	1.26668	0.00864984	yes
Zfp318	WT Zt+6	Snord116del Zt+6	1.53836	3.70095	1.26651	0.00292383	yes
Eif5	WT Zt+6	Snord116del Zt+6	5.13701	12.3502	1.26554	0.00126838	yes
Dync1i2	WT Zt+6	Snord116del Zt+6	11.1654	26.8278	1.26469	0.000608629	yes
Pigc	WT Zt+6	Snord116del Zt+6	0.810125	1.94602	1.26431	0.00505852	yes
Med15	WT Zt+6	Snord116del Zt+6	4.33835	10.4155	1.26352	0.00110605	yes
Kif1b	WT Zt+6	Snord116del Zt+6	22.9758	55.1389	1.26295	0.017061	yes
Plcl2	WT Zt+6	Snord116del Zt+6	2.87335	6.89486	1.26279	2.80982e-05	yes
Zcchc2	WT Zt+6	Snord116del Zt+6	1.62349	3.89185	1.26136	8.06258e-05	yes
Ankrd29	WT Zt+6	Snord116del Zt+6	1.70138	4.07736	1.26093	0.000185736	yes
Abi1	WT Zt+6	Snord116del Zt+6	5.51539	13.2163	1.26079	0.00148458	yes
Pip4k2a	WT Zt+6	Snord116del Zt+6	6.90156	16.5297	1.26007	0.000140962	yes
Dhx40	WT Zt+6	Snord116del Zt+6	0.858277	2.0541	1.25899	0.000615728	yes
Wdr59	WT Zt+6	Snord116del Zt+6	0.965502	2.3091	1.25798	0.000289148	yes
Inpp4a	WT Zt+6	Snord116del Zt+6	3.40172	8.13081	1.25714	0.0051612	yes
Rgs20	WT Zt+6	Snord116del Zt+6	2.49131	5.95205	1.25648	0.000814545	yes
Erlin1	WT Zt+6	Snord116del Zt+6	1.36618	3.26155	1.25541	0.00116682	yes
Frs2	WT Zt+6	Snord116del Zt+6	2.14032	5.10057	1.25283	6.96942e-05	yes
Chrm1	WT Zt+6	Snord116del Zt+6	6.21429	14.8078	1.2527	0.00130864	yes
Ybx1	WT Zt+6	Snord116del Zt+6	7.22833	17.1994	1.25063	0.00138735	yes
R3hdm2	WT Zt+6	Snord116del Zt+6	43.7998	104.197	1.25032	0.0163805	yes
Odz2	WT Zt+6	Snord116del Zt+6	2.76369	6.57435	1.25025	0.00370229	yes
Map3k5	WT Zt+6	Snord116del Zt+6	1.10387	2.62186	1.24801	0.000111766	yes
Bach2	WT Zt+6	Snord116del Zt+6	0.293332	0.696481	1.24755	0.00323653	yes
Slc33a1	WT Zt+6	Snord116del Zt+6	1.48554	3.52688	1.2474	0.000260032	yes
Mro	WT Zt+6	Snord116del Zt+6	0.517659	1.2284	1.24671	0.032258	yes
Plch1	WT Zt+6	Snord116del Zt+6	0.618453	1.46672	1.24586	0.00271023	yes
Limch1	WT Zt+6	Snord116del Zt+6	4.03041	9.55258	1.24497	0.00019728	yes
Usp48	WT Zt+6	Snord116del Zt+6	3.40387	8.06712	1.24488	8.01534e-05	yes
Samhd1	WT Zt+6	Snord116del Zt+6	0.603141	1.42886	1.24429	0.0235323	yes
Ss18	WT Zt+6	Snord116del Zt+6	1.18723	2.81083	1.2434	0.0079716	yes
Arpc2	WT Zt+6	Snord116del Zt+6	7.04559	16.6807	1.24338	0.000128545	yes
Ttyh2	WT Zt+6	Snord116del Zt+6	1.86282	4.3979	1.23933	0.000815247	yes
Zfp385b	WT Zt+6	Snord116del Zt+6	3.65441	8.59966	1.23464	0.000224739	yes
Arhgap31	WT Zt+6	Snord116del Zt+6	1.0164	2.39143	1.23441	0.000269705	yes
Tanc1	WT Zt+6	Snord116del Zt+6	1.63437	3.83835	1.23175	0.000453058	yes
Inpp5k	WT Zt+6	Snord116del Zt+6	1.2854	3.01843	1.23158	0.0024188	yes
Kif3a	WT Zt+6	Snord116del Zt+6	6.09321	14.2972	1.23046	0.000423153	yes
D10Wsu102e	WT Zt+6	Snord116del Zt+6	2.03264	4.7641	1.22885	8.34404e-05	yes
Alox8	WT Zt+6	Snord116del Zt+6	0.346604	0.81215	1.22846	0.0405137	yes
Cpne1	WT Zt+6	Snord116del Zt+6	2.92328	6.84959	1.22843	0.00213188	yes
Enox1	WT Zt+6	Snord116del Zt+6	1.22942	2.87625	1.2262	0.0018179	yes
Cdk8	WT Zt+6	Snord116del Zt+6	1.61113	3.75785	1.22184	0.000463266	yes
Pdzd4	WT Zt+6	Snord116del Zt+6	2.05409	4.78855	1.22109	0.00237214	yes
Usp13	WT Zt+6	Snord116del Zt+6	0.837549	1.95062	1.21969	0.00101806	yes
Tmcc1	WT Zt+6	Snord116del Zt+6	3.13957	7.31029	1.21936	0.000151243	yes
Ehd3	WT Zt+6	Snord116del Zt+6	2.9053	6.76251	1.21887	5.57198e-05	yes
Rnf185	WT Zt+6	Snord116del Zt+6	1.83194	4.26184	1.21811	0.000302234	yes
Aco1	WT Zt+6	Snord116del Zt+6	0.931185	2.16554	1.21759	0.00107347	yes
Pfkfb2	WT Zt+6	Snord116del Zt+6	1.59952	3.71582	1.21604	0.00394226	yes
Zfpm2	WT Zt+6	Snord116del Zt+6	0.847463	1.96807	1.21556	0.000534932	yes
Vezt	WT Zt+6	Snord116del Zt+6	2.95018	6.84936	1.21517	0.000109994	yes
Astn1	WT Zt+6	Snord116del Zt+6	11.9732	27.7522	1.21279	0.00333473	yes
Smarca4	WT Zt+6	Snord116del Zt+6	7.68453	17.7967	1.21158	0.00168241	yes
Gnao1	WT Zt+6	Snord116del Zt+6	51.1354	118.358	1.21076	0.0193103	yes
Slc25a46	WT Zt+6	Snord116del Zt+6	4.89609	11.3138	1.20838	0.000771551	yes
Fam98a	WT Zt+6	Snord116del Zt+6	1.96884	4.54787	1.20785	0.000232584	yes
Rrbp1	WT Zt+6	Snord116del Zt+6	7.50186	17.3111	1.20638	0.00492995	yes
Asxl3	WT Zt+6	Snord116del Zt+6	0.47107	1.08601	1.20502	0.000186215	yes
Cab39	WT Zt+6	Snord116del Zt+6	7.95538	18.3004	1.20188	0.000435999	yes
Tm9sf2	WT Zt+6	Snord116del Zt+6	6.74741	15.5203	1.20175	0.000438653	yes
Dlgap1	WT Zt+6	Snord116del Zt+6	15.3098	35.2027	1.20124	0.0165219	yes
Rab10	WT Zt+6	Snord116del Zt+6	7.35847	16.9163	1.20093	0.00116172	yes
Sik1	WT Zt+6	Snord116del Zt+6	1.30661	3.00269	1.20043	0.00054745	yes
Luc7l2	WT Zt+6	Snord116del Zt+6	7.86236	18.0597	1.19974	0.0109342	yes
Tmco3	WT Zt+6	Snord116del Zt+6	1.39135	3.19314	1.19849	0.0238855	yes
Rfx5	WT Zt+6	Snord116del Zt+6	0.985493	2.26111	1.19811	0.000733554	yes
Tnfrsf21	WT Zt+6	Snord116del Zt+6	8.86319	20.3339	1.19799	0.00148241	yes
AI464131	WT Zt+6	Snord116del Zt+6	2.35056	5.38991	1.19726	0.000196344	yes
Zfp655	WT Zt+6	Snord116del Zt+6	1.53955	3.52989	1.19711	0.0024804	yes
Abhd6	WT Zt+6	Snord116del Zt+6	4.87134	11.1626	1.19628	8.7223e-05	yes
Fnbp1	WT Zt+6	Snord116del Zt+6	4.97387	11.394	1.19583	0.00298769	yes
Cmtm6	WT Zt+6	Snord116del Zt+6	1.95904	4.48721	1.19568	0.000225936	yes
Scarb2	WT Zt+6	Snord116del Zt+6	2.00114	4.58112	1.19488	0.00217132	yes
Gpc5	WT Zt+6	Snord116del Zt+6	2.90869	6.65443	1.19394	0.000368995	yes
Fam172a	WT Zt+6	Snord116del Zt+6	2.38646	5.45851	1.19363	0.00630601	yes
Sdk1	WT Zt+6	Snord116del Zt+6	0.346925	0.792468	1.19173	0.00492576	yes
Vps53	WT Zt+6	Snord116del Zt+6	2.19612	5.01346	1.19085	0.000346584	yes
Fgfr2	WT Zt+6	Snord116del Zt+6	1.95934	4.46675	1.18886	0.00117219	yes
Phrf1	WT Zt+6	Snord116del Zt+6	1.75855	3.99417	1.18351	0.00116112	yes
Invs	WT Zt+6	Snord116del Zt+6	0.746555	1.69518	1.18312	0.00465336	yes
Exoc6b	WT Zt+6	Snord116del Zt+6	6.30087	14.2884	1.18122	0.000412113	yes
2310028H24Rik	WT Zt+6	Snord116del Zt+6	4.88066	11.0513	1.17907	0.00139963	yes
Ncam1	WT Zt+6	Snord116del Zt+6	25.5461	57.8207	1.17848	0.0377297	yes
Ppp3cc	WT Zt+6	Snord116del Zt+6	1.40856	3.18766	1.17828	0.00574294	yes
Odf2	WT Zt+6	Snord116del Zt+6	5.41155	12.236	1.17702	0.00270866	yes
Eif3c	WT Zt+6	Snord116del Zt+6	8.95906	20.2322	1.17523	0.00217747	yes
Pcdh19	WT Zt+6	Snord116del Zt+6	1.26299	2.85105	1.17465	0.00158246	yes
Adamtsl1	WT Zt+6	Snord116del Zt+6	0.195338	0.440648	1.17366	0.03252	yes
Zdhhc18	WT Zt+6	Snord116del Zt+6	1.83855	4.14682	1.17344	0.00456179	yes
Mapk8ip2	WT Zt+6	Snord116del Zt+6	7.1431	16.104	1.1728	0.000679074	yes
Tmem8	WT Zt+6	Snord116del Zt+6	0.848889	1.9138	1.17279	0.00671488	yes
Dab2	WT Zt+6	Snord116del Zt+6	0.525805	1.18509	1.17239	0.0268845	yes
Dse	WT Zt+6	Snord116del Zt+6	0.362933	0.817449	1.17143	0.0269406	yes
Dnm3	WT Zt+6	Snord116del Zt+6	4.40188	9.88137	1.16659	0.00179415	yes
Fstl5	WT Zt+6	Snord116del Zt+6	0.326098	0.731596	1.16574	0.0403251	yes
Cmpk1	WT Zt+6	Snord116del Zt+6	3.78666	8.48958	1.16477	0.000560935	yes
Psmd7	WT Zt+6	Snord116del Zt+6	5.56786	12.4738	1.16371	0.00158945	yes
Tbce	WT Zt+6	Snord116del Zt+6	3.08292	6.90629	1.16361	0.00131068	yes
Mcmbp	WT Zt+6	Snord116del Zt+6	1.24674	2.78894	1.16156	0.000535991	yes
Lsm14a	WT Zt+6	Snord116del Zt+6	3.23	7.21377	1.15922	0.000250622	yes
Smek1	WT Zt+6	Snord116del Zt+6	1.66101	3.70349	1.15683	0.00272758	yes
St3gal1	WT Zt+6	Snord116del Zt+6	1.2198	2.71925	1.15657	0.00122236	yes
Ccdc48	WT Zt+6	Snord116del Zt+6	0.627247	1.39785	1.15611	0.0406132	yes
Rfwd2	WT Zt+6	Snord116del Zt+6	2.6219	5.84202	1.15585	0.000615798	yes
Rere	WT Zt+6	Snord116del Zt+6	11.7708	26.227	1.15583	0.00342877	yes
Slc35a1	WT Zt+6	Snord116del Zt+6	2.52904	5.63049	1.15467	0.000958096	yes
Ctnna2	WT Zt+6	Snord116del Zt+6	5.04067	11.2011	1.15195	0.00712219	yes
Atg12	WT Zt+6	Snord116del Zt+6	7.85567	17.4506	1.15147	0.000488335	yes
Naa25	WT Zt+6	Snord116del Zt+6	1.06299	2.35956	1.15038	0.00406022	yes
Alg2	WT Zt+6	Snord116del Zt+6	5.96675	13.2378	1.14965	0.00032461	yes
Arsa	WT Zt+6	Snord116del Zt+6	1.29285	2.85974	1.14533	0.00310555	yes
1110037F02Rik	WT Zt+6	Snord116del Zt+6	0.981186	2.16885	1.14433	0.000327003	yes
Abcg2	WT Zt+6	Snord116del Zt+6	1.33769	2.9565	1.14415	0.00329854	yes
0610010F05Rik	WT Zt+6	Snord116del Zt+6	1.98661	4.38839	1.14338	0.000922891	yes
Clint1	WT Zt+6	Snord116del Zt+6	3.82253	8.43441	1.14176	0.000369915	yes
Pdk1	WT Zt+6	Snord116del Zt+6	1.39313	3.07314	1.14138	0.00032723	yes
Kif13a	WT Zt+6	Snord116del Zt+6	1.0613	2.33647	1.13849	0.000420545	yes
Ctnnd2	WT Zt+6	Snord116del Zt+6	16.0957	35.4121	1.13756	0.00408463	yes
Wdr36	WT Zt+6	Snord116del Zt+6	1.43595	3.15633	1.13624	0.006047	yes
Pja2	WT Zt+6	Snord116del Zt+6	18.1053	39.7674	1.13517	0.0106434	yes
Orai2	WT Zt+6	Snord116del Zt+6	4.41419	9.69472	1.13505	0.000432161	yes
Tmpo	WT Zt+6	Snord116del Zt+6	2.25172	4.94225	1.13414	0.00615023	yes
Ncald	WT Zt+6	Snord116del Zt+6	14.6596	32.1442	1.13271	0.00506761	yes
Snx27	WT Zt+6	Snord116del Zt+6	3.60453	7.89993	1.13203	0.00570389	yes
Sae1	WT Zt+6	Snord116del Zt+6	1.51736	3.32035	1.12978	0.0134302	yes
Msl1	WT Zt+6	Snord116del Zt+6	3.46571	7.58111	1.12926	0.0153926	yes
Atp1b2	WT Zt+6	Snord116del Zt+6	28.9946	63.4203	1.12916	0.00456708	yes
Vash1	WT Zt+6	Snord116del Zt+6	1.30101	2.84242	1.12749	0.000720109	yes
Slmap	WT Zt+6	Snord116del Zt+6	6.38415	13.9404	1.1267	0.00182873	yes
Crk	WT Zt+6	Snord116del Zt+6	6.84492	14.945	1.12656	0.0016757	yes
Zfp937	WT Zt+6	Snord116del Zt+6	0.822721	1.79488	1.12541	0.000605111	yes
Brd7	WT Zt+6	Snord116del Zt+6	3.76379	8.20706	1.12468	0.000370099	yes
Ctbp2	WT Zt+6	Snord116del Zt+6	1.30708	2.84969	1.12446	0.00750201	yes
Tbcd	WT Zt+6	Snord116del Zt+6	1.26154	2.74901	1.12373	0.0317887	yes
Golga5	WT Zt+6	Snord116del Zt+6	1.33668	2.90691	1.12083	0.00436219	yes
Kbtbd7	WT Zt+6	Snord116del Zt+6	1.30312	2.83337	1.12055	0.0015332	yes
Fam175b	WT Zt+6	Snord116del Zt+6	1.48447	3.22351	1.11868	0.00190828	yes
Zfp386	WT Zt+6	Snord116del Zt+6	2.45424	5.32925	1.11866	0.00108041	yes
Rhot1	WT Zt+6	Snord116del Zt+6	2.46195	5.33404	1.11543	0.00452338	yes
Sorcs3	WT Zt+6	Snord116del Zt+6	1.65461	3.58426	1.11518	0.000403607	yes
Sfswap	WT Zt+6	Snord116del Zt+6	3.92509	8.49457	1.11382	0.000249907	yes
Ctcf	WT Zt+6	Snord116del Zt+6	5.83229	12.617	1.11323	0.000816147	yes
Fbxo42	WT Zt+6	Snord116del Zt+6	1.56088	3.37107	1.11085	0.000436539	yes
Idua	WT Zt+6	Snord116del Zt+6	1.87262	4.03595	1.10785	0.00166791	yes
Atp9b	WT Zt+6	Snord116del Zt+6	3.04576	6.55476	1.10574	0.00446997	yes
Dopey2	WT Zt+6	Snord116del Zt+6	4.66892	10.0446	1.10526	0.00863487	yes
Gpc1	WT Zt+6	Snord116del Zt+6	3.09995	6.66543	1.10446	0.00136702	yes
Irgq	WT Zt+6	Snord116del Zt+6	2.84522	6.11518	1.10386	0.000538292	yes
Rbfox2	WT Zt+6	Snord116del Zt+6	8.41934	18.0915	1.10353	0.00553675	yes
Abca2	WT Zt+6	Snord116del Zt+6	11.4795	24.6264	1.10115	0.00490643	yes
Slu7	WT Zt+6	Snord116del Zt+6	3.69683	7.92322	1.0998	0.00415199	yes
Epha3	WT Zt+6	Snord116del Zt+6	0.407521	0.872731	1.09866	0.039001	yes
Adk	WT Zt+6	Snord116del Zt+6	5.0339	10.7766	1.09815	0.00265742	yes
Kctd1	WT Zt+6	Snord116del Zt+6	5.44432	11.653	1.09788	0.00521211	yes
Auts2	WT Zt+6	Snord116del Zt+6	7.87443	16.8489	1.09741	0.00192934	yes
Eps15l1	WT Zt+6	Snord116del Zt+6	3.44028	7.35908	1.097	0.00170881	yes
Rnf216	WT Zt+6	Snord116del Zt+6	2.03132	4.34301	1.09628	0.00097955	yes
Actb	WT Zt+6	Snord116del Zt+6	107.25	229.117	1.09511	0.0325853	yes
Micall1	WT Zt+6	Snord116del Zt+6	1.052	2.24307	1.09235	0.00226268	yes
Elmod1	WT Zt+6	Snord116del Zt+6	19.4694	41.4509	1.0902	0.0093484	yes
Pabpc4	WT Zt+6	Snord116del Zt+6	1.91841	4.07907	1.08833	0.0110778	yes
Tspan13	WT Zt+6	Snord116del Zt+6	14.1332	30.0355	1.08759	0.0024544	yes
Gnpat	WT Zt+6	Snord116del Zt+6	3.99513	8.48544	1.08675	0.000530221	yes
Klhl11	WT Zt+6	Snord116del Zt+6	2.67467	5.67838	1.08612	0.00215111	yes
Letm2	WT Zt+6	Snord116del Zt+6	1.89532	4.02196	1.08546	0.00496583	yes
Ubn1	WT Zt+6	Snord116del Zt+6	2.35723	5.00092	1.0851	0.000669531	yes
Gm13298	WT Zt+6	Snord116del Zt+6	0.897638	1.9041	1.0849	0.00511812	yes
Ablim1	WT Zt+6	Snord116del Zt+6	6.29489	13.3476	1.08433	0.00752442	yes
Kit	WT Zt+6	Snord116del Zt+6	1.57744	3.34384	1.08392	0.00610966	yes
Gnl3l	WT Zt+6	Snord116del Zt+6	8.09996	17.1659	1.08356	0.00348162	yes
Grm8	WT Zt+6	Snord116del Zt+6	1.61863	3.42645	1.08194	0.00148651	yes
Ptrh2	WT Zt+6	Snord116del Zt+6	0.927973	1.96265	1.08065	0.0146469	yes
Hsf1	WT Zt+6	Snord116del Zt+6	1.85883	3.92169	1.07708	0.00865832	yes
D2hgdh	WT Zt+6	Snord116del Zt+6	0.914317	1.92874	1.07689	0.0162787	yes
Arhgef1	WT Zt+6	Snord116del Zt+6	1.74498	3.67996	1.07648	0.0126858	yes
Tkt	WT Zt+6	Snord116del Zt+6	3.9998	8.38745	1.0683	0.000996813	yes
Sox12	WT Zt+6	Snord116del Zt+6	1.86041	3.90067	1.0681	0.00151317	yes
Zfp518b	WT Zt+6	Snord116del Zt+6	0.813965	1.70618	1.06773	0.00184378	yes
Gpd2	WT Zt+6	Snord116del Zt+6	9.00432	18.8518	1.06601	0.00532704	yes
Ing1	WT Zt+6	Snord116del Zt+6	4.5541	9.53094	1.06545	0.00137558	yes
Zfp866	WT Zt+6	Snord116del Zt+6	0.963595	2.01423	1.06373	0.00157264	yes
Jag2	WT Zt+6	Snord116del Zt+6	1.5375	3.21269	1.06319	0.0036941	yes
Apba2	WT Zt+6	Snord116del Zt+6	8.08218	16.8806	1.06255	0.00178703	yes
Ccnc	WT Zt+6	Snord116del Zt+6	2.92943	6.1105	1.06067	0.0130805	yes
Srp54a	WT Zt+6	Snord116del Zt+6	2.08436	4.34076	1.05834	0.00119163	yes
Ctsc	WT Zt+6	Snord116del Zt+6	0.607467	1.26369	1.05677	0.0439127	yes
Aldh9a1	WT Zt+6	Snord116del Zt+6	4.61795	9.59923	1.05567	0.00122471	yes
Dok3	WT Zt+6	Snord116del Zt+6	1.90319	3.95289	1.05449	0.028932	yes
Upf2	WT Zt+6	Snord116del Zt+6	3.93302	8.15079	1.0513	0.00146599	yes
Eef2	WT Zt+6	Snord116del Zt+6	71.4989	148.171	1.05127	0.0482369	yes
Cpne9	WT Zt+6	Snord116del Zt+6	3.64823	7.56029	1.05124	0.00210085	yes
Dtnb	WT Zt+6	Snord116del Zt+6	12.6932	26.2044	1.04575	0.00464347	yes
Vps33b	WT Zt+6	Snord116del Zt+6	1.41127	2.90635	1.04221	0.00954995	yes
Foxj2	WT Zt+6	Snord116del Zt+6	2.45183	5.04848	1.04199	0.00142482	yes
Pno1	WT Zt+6	Snord116del Zt+6	2.60488	5.36125	1.04135	0.00739861	yes
Ddhd1	WT Zt+6	Snord116del Zt+6	4.00694	8.24547	1.0411	0.00377988	yes
Kndc1	WT Zt+6	Snord116del Zt+6	3.87296	7.96929	1.04101	0.00245936	yes
Akap8	WT Zt+6	Snord116del Zt+6	5.70555	11.7178	1.03827	0.00201727	yes
Kcmf1	WT Zt+6	Snord116del Zt+6	3.19891	6.54908	1.03371	0.00240565	yes
Snapc1	WT Zt+6	Snord116del Zt+6	2.70654	5.53796	1.0329	0.00245262	yes
Sin3a	WT Zt+6	Snord116del Zt+6	2.43533	4.98186	1.03257	0.00481656	yes
Adrb1	WT Zt+6	Snord116del Zt+6	3.40937	6.9723	1.03213	0.00214973	yes
Pcsk2	WT Zt+6	Snord116del Zt+6	21.989	44.9623	1.03193	0.0307699	yes
Gbf1	WT Zt+6	Snord116del Zt+6	4.32704	8.84592	1.03163	0.00173613	yes
Ptk2b	WT Zt+6	Snord116del Zt+6	14.3823	29.3642	1.02976	0.00869783	yes
Dennd2a	WT Zt+6	Snord116del Zt+6	1.60994	3.28604	1.02935	0.00210137	yes
Pde8a	WT Zt+6	Snord116del Zt+6	1.98954	4.05624	1.02771	0.0123974	yes
Hnrnph1	WT Zt+6	Snord116del Zt+6	25.7322	52.444	1.0272	0.00690731	yes
Aars	WT Zt+6	Snord116del Zt+6	4.77189	9.72165	1.02664	0.00927963	yes
Nck1	WT Zt+6	Snord116del Zt+6	2.58812	5.27093	1.02615	0.0052212	yes
Mob3b	WT Zt+6	Snord116del Zt+6	0.405309	0.823374	1.02253	0.019647	yes
Rgnef	WT Zt+6	Snord116del Zt+6	0.848695	1.72375	1.02224	0.00535347	yes
Glud1	WT Zt+6	Snord116del Zt+6	22.2593	45.1339	1.01981	0.00912227	yes
Epha10	WT Zt+6	Snord116del Zt+6	2.62005	5.31234	1.01975	0.014076	yes
Syt12	WT Zt+6	Snord116del Zt+6	1.56468	3.16469	1.01619	0.00659654	yes
Atpaf2	WT Zt+6	Snord116del Zt+6	1.38949	2.80328	1.01256	0.0349105	yes
Tcta	WT Zt+6	Snord116del Zt+6	3.11528	6.277	1.01071	0.00650637	yes
1110004F10Rik	WT Zt+6	Snord116del Zt+6	8.09775	16.3158	1.01068	0.00174163	yes
Arhgap23	WT Zt+6	Snord116del Zt+6	5.07752	10.2124	1.00812	0.00319181	yes
Mgat5b	WT Zt+6	Snord116del Zt+6	4.11266	8.26916	1.00767	0.00165885	yes
Epb4.9	WT Zt+6	Snord116del Zt+6	14.8595	29.8735	1.00748	0.0303449	yes
Stk39	WT Zt+6	Snord116del Zt+6	6.56871	13.2017	1.00704	0.00326728	yes
Napepld	WT Zt+6	Snord116del Zt+6	1.02815	2.06598	1.00678	0.00977779	yes
Myo18a	WT Zt+6	Snord116del Zt+6	7.90348	15.8693	1.00568	0.00618443	yes
1700021K19Rik	WT Zt+6	Snord116del Zt+6	3.27463	6.57372	1.00538	0.00203205	yes
Exoc5	WT Zt+6	Snord116del Zt+6	2.9783	5.95932	1.00066	0.0111905	yes
Adnp	WT Zt+6	Snord116del Zt+6	4.16149	8.30483	0.996852	0.00258859	yes
Hps5	WT Zt+6	Snord116del Zt+6	0.707343	1.4092	0.994394	0.0339472	yes
Zfp187	WT Zt+6	Snord116del Zt+6	2.4934	4.95651	0.991209	0.00283062	yes
Cryzl1	WT Zt+6	Snord116del Zt+6	4.63073	9.20425	0.99106	0.00312044	yes
Akirin1	WT Zt+6	Snord116del Zt+6	3.24535	6.44621	0.990076	0.00291066	yes
Gpr107	WT Zt+6	Snord116del Zt+6	1.8258	3.62264	0.988516	0.0033972	yes
Slc44a1	WT Zt+6	Snord116del Zt+6	5.60236	11.0906	0.985231	0.00314495	yes
Tob2	WT Zt+6	Snord116del Zt+6	1.14462	2.26591	0.985224	0.00865832	yes
Ip6k1	WT Zt+6	Snord116del Zt+6	6.90204	13.6517	0.983991	0.00378226	yes
Dlc1	WT Zt+6	Snord116del Zt+6	2.52202	4.98159	0.982026	0.0133417	yes
Inpp5f	WT Zt+6	Snord116del Zt+6	6.08167	11.9907	0.979374	0.00611134	yes
0610007L01Rik	WT Zt+6	Snord116del Zt+6	1.69901	3.34533	0.977455	0.00687757	yes
Arhgap6	WT Zt+6	Snord116del Zt+6	0.797469	1.56912	0.976453	0.0288512	yes
Col6a2	WT Zt+6	Snord116del Zt+6	1.63228	3.21036	0.975843	0.00976818	yes
Tcn2	WT Zt+6	Snord116del Zt+6	3.62152	7.11629	0.974529	0.0127235	yes
Casd1	WT Zt+6	Snord116del Zt+6	3.8235	7.50666	0.973276	0.00779582	yes
Pcyox1	WT Zt+6	Snord116del Zt+6	3.35471	6.58493	0.972981	0.00452952	yes
Ndn	WT Zt+6	Snord116del Zt+6	12.6725	24.8526	0.971691	0.0041147	yes
Gatad2a	WT Zt+6	Snord116del Zt+6	2.48533	4.87085	0.970737	0.00547957	yes
Gabbr1	WT Zt+6	Snord116del Zt+6	35.0927	68.7014	0.96917	0.032005	yes
Nkrf	WT Zt+6	Snord116del Zt+6	1.89244	3.70315	0.968505	0.00627882	yes
Srp72	WT Zt+6	Snord116del Zt+6	4.50598	8.80923	0.967174	0.00382334	yes
Pisd-ps1	WT Zt+6	Snord116del Zt+6	10.3226	20.1716	0.966518	0.0189194	yes
Nmt1	WT Zt+6	Snord116del Zt+6	4.13604	8.0711	0.964516	0.00787499	yes
Mob4	WT Zt+6	Snord116del Zt+6	3.3137	6.45481	0.961929	0.00626319	yes
Dhdds	WT Zt+6	Snord116del Zt+6	4.82226	9.39232	0.961772	0.00266939	yes
Smarcc2	WT Zt+6	Snord116del Zt+6	19.8132	38.5693	0.96099	0.0332402	yes
Fam193b	WT Zt+6	Snord116del Zt+6	6.71953	13.0748	0.960355	0.00721082	yes
Uvrag	WT Zt+6	Snord116del Zt+6	2.41333	4.69024	0.95864	0.0039857	yes
4933439F18Rik	WT Zt+6	Snord116del Zt+6	4.5155	8.77353	0.958273	0.00557501	yes
BC057079	WT Zt+6	Snord116del Zt+6	1.89848	3.68667	0.957477	0.00262709	yes
Whsc2	WT Zt+6	Snord116del Zt+6	2.56607	4.97644	0.95555	0.00806956	yes
Tyw1	WT Zt+6	Snord116del Zt+6	1.4421	2.79457	0.954454	0.0268525	yes
Nr2f6	WT Zt+6	Snord116del Zt+6	2.89144	5.59107	0.951336	0.0123697	yes
1190005F20Rik	WT Zt+6	Snord116del Zt+6	3.69208	7.13368	0.950212	0.00355246	yes
1700054N08Rik	WT Zt+6	Snord116del Zt+6	5.07116	9.7928	0.949405	0.00283873	yes
Tjp2	WT Zt+6	Snord116del Zt+6	1.73196	3.33719	0.946223	0.0210235	yes
Cntnap1	WT Zt+6	Snord116del Zt+6	10.6217	20.4583	0.945677	0.00868547	yes
Mtmr4	WT Zt+6	Snord116del Zt+6	2.99905	5.77498	0.94531	0.00385543	yes
Dapk1	WT Zt+6	Snord116del Zt+6	5.08028	9.76735	0.943059	0.0111051	yes
Sipa1l2	WT Zt+6	Snord116del Zt+6	2.79806	5.37916	0.942954	0.00411906	yes
Fgd4	WT Zt+6	Snord116del Zt+6	2.91992	5.61111	0.94236	0.0150472	yes
Jazf1	WT Zt+6	Snord116del Zt+6	2.13013	4.09078	0.941436	0.00930401	yes
Accn2	WT Zt+6	Snord116del Zt+6	3.48977	6.69536	0.94003	0.00317304	yes
Slc12a9	WT Zt+6	Snord116del Zt+6	1.10296	2.11393	0.938546	0.0353192	yes
Hexb	WT Zt+6	Snord116del Zt+6	13.6135	26.0797	0.937893	0.0135779	yes
Cnot2	WT Zt+6	Snord116del Zt+6	5.25019	10.0548	0.937436	0.0245511	yes
Ggnbp2	WT Zt+6	Snord116del Zt+6	6.73789	12.8999	0.936987	0.00755998	yes
Gpbp1	WT Zt+6	Snord116del Zt+6	6.03599	11.5527	0.936566	0.0332194	yes
Wdr12	WT Zt+6	Snord116del Zt+6	1.90509	3.63795	0.933263	0.0318801	yes
Sergef	WT Zt+6	Snord116del Zt+6	4.45022	8.49606	0.932916	0.0101242	yes
Osbp	WT Zt+6	Snord116del Zt+6	3.93309	7.49723	0.930693	0.00496649	yes
Hunk	WT Zt+6	Snord116del Zt+6	1.65411	3.14617	0.92754	0.00581242	yes
Slc37a4	WT Zt+6	Snord116del Zt+6	1.97902	3.76402	0.927484	0.0257359	yes
Dlg4	WT Zt+6	Snord116del Zt+6	24.6684	46.811	0.924181	0.0353939	yes
Senp2	WT Zt+6	Snord116del Zt+6	4.09575	7.74562	0.919254	0.0088613	yes
Tyro3	WT Zt+6	Snord116del Zt+6	8.75626	16.5588	0.91921	0.00684952	yes
Stip1	WT Zt+6	Snord116del Zt+6	14.7141	27.8092	0.918366	0.00898244	yes
Cspg4	WT Zt+6	Snord116del Zt+6	0.680904	1.28625	0.917651	0.0197573	yes
Sipa1l3	WT Zt+6	Snord116del Zt+6	3.21413	6.0681	0.916814	0.0168421	yes
Dtl	WT Zt+6	Snord116del Zt+6	0.610846	1.15248	0.915866	0.0417118	yes
Smg7	WT Zt+6	Snord116del Zt+6	6.91739	13.0494	0.915687	0.0274697	yes
Qrich1	WT Zt+6	Snord116del Zt+6	9.59242	18.071	0.913708	0.0181074	yes
Cdc5l	WT Zt+6	Snord116del Zt+6	4.41813	8.31602	0.912457	0.00458625	yes
Atf2	WT Zt+6	Snord116del Zt+6	12.8692	24.2161	0.912045	0.0433959	yes
Ankrd40	WT Zt+6	Snord116del Zt+6	6.54204	12.2608	0.906238	0.0234414	yes
Csnk1a1	WT Zt+6	Snord116del Zt+6	21.1415	39.609	0.905755	0.0131744	yes
Tgm2	WT Zt+6	Snord116del Zt+6	1.46172	2.73809	0.905502	0.0195418	yes
Ccdc43	WT Zt+6	Snord116del Zt+6	1.41972	2.64918	0.899936	0.029074	yes
Nae1	WT Zt+6	Snord116del Zt+6	2.80152	5.22611	0.899526	0.017657	yes
Lrrc59	WT Zt+6	Snord116del Zt+6	5.81467	10.8386	0.898402	0.043166	yes
Zc4h2	WT Zt+6	Snord116del Zt+6	1.40658	2.61732	0.895898	0.0409141	yes
Sbk1	WT Zt+6	Snord116del Zt+6	2.87548	5.34392	0.894096	0.00669082	yes
Golga3	WT Zt+6	Snord116del Zt+6	4.48361	8.33147	0.893912	0.00642781	yes
Rrn3	WT Zt+6	Snord116del Zt+6	3.85086	7.14772	0.892302	0.00706409	yes
Bcorl1	WT Zt+6	Snord116del Zt+6	1.47206	2.73228	0.892273	0.00823903	yes
Zbtb4	WT Zt+6	Snord116del Zt+6	4.94028	9.16047	0.890828	0.0155849	yes
Zmat4	WT Zt+6	Snord116del Zt+6	2.28271	4.23087	0.890208	0.00829385	yes
Tspan5	WT Zt+6	Snord116del Zt+6	6.88296	12.7477	0.889133	0.00826491	yes
Fus	WT Zt+6	Snord116del Zt+6	12.639	23.3831	0.887586	0.0100021	yes
Nom1	WT Zt+6	Snord116del Zt+6	1.64741	3.0474	0.887382	0.0131743	yes
Eif4enif1	WT Zt+6	Snord116del Zt+6	5.1868	9.57505	0.884437	0.0244845	yes
Rnf214	WT Zt+6	Snord116del Zt+6	3.63131	6.68705	0.880881	0.035981	yes
Tmem135	WT Zt+6	Snord116del Zt+6	3.53714	6.50032	0.877929	0.0139239	yes
Dld	WT Zt+6	Snord116del Zt+6	2.89202	5.30929	0.876442	0.0116992	yes
Sec61a1	WT Zt+6	Snord116del Zt+6	3.4638	6.35295	0.875071	0.00789166	yes
Pigq	WT Zt+6	Snord116del Zt+6	11.1509	20.448	0.874797	0.0111374	yes
Cyb5r4	WT Zt+6	Snord116del Zt+6	1.91951	3.51342	0.872139	0.0218194	yes
2310046A06Rik	WT Zt+6	Snord116del Zt+6	6.82795	12.4924	0.871524	0.0110314	yes
Pde4a	WT Zt+6	Snord116del Zt+6	9.3691	17.1411	0.871476	0.0368936	yes
Insig2	WT Zt+6	Snord116del Zt+6	4.65181	8.5065	0.870775	0.0137383	yes
Rnf123	WT Zt+6	Snord116del Zt+6	3.67306	6.70993	0.869317	0.0154204	yes
Tubgcp2	WT Zt+6	Snord116del Zt+6	4.22286	7.71344	0.869154	0.00728111	yes
Bace1	WT Zt+6	Snord116del Zt+6	3.99912	7.27463	0.863193	0.0350715	yes
Cadps	WT Zt+6	Snord116del Zt+6	10.42	18.9344	0.861654	0.0292309	yes
Eif4e	WT Zt+6	Snord116del Zt+6	4.96825	9.02443	0.861099	0.0298778	yes
Rab23	WT Zt+6	Snord116del Zt+6	1.16326	2.11152	0.86011	0.024528	yes
Trp53inp2	WT Zt+6	Snord116del Zt+6	12.3439	22.3535	0.856708	0.0200628	yes
Zfp532	WT Zt+6	Snord116del Zt+6	3.47666	6.28443	0.854078	0.014045	yes
Mfn2	WT Zt+6	Snord116del Zt+6	6.41677	11.5982	0.85398	0.0127327	yes
Mmachc	WT Zt+6	Snord116del Zt+6	3.98656	7.18355	0.849551	0.0156949	yes
2010111I01Rik	WT Zt+6	Snord116del Zt+6	1.35023	2.42697	0.84595	0.0370946	yes
Tmeff2	WT Zt+6	Snord116del Zt+6	3.99289	7.17554	0.845654	0.0275458	yes
Rnf157	WT Zt+6	Snord116del Zt+6	19.1526	34.3631	0.84332	0.0299282	yes
Dgkg	WT Zt+6	Snord116del Zt+6	5.06397	9.05807	0.838935	0.0161242	yes
Pes1	WT Zt+6	Snord116del Zt+6	2.638	4.71726	0.838501	0.0147032	yes
Tbc1d9b	WT Zt+6	Snord116del Zt+6	9.01679	16.1199	0.838155	0.0198753	yes
Khsrp	WT Zt+6	Snord116del Zt+6	9.8359	17.5693	0.836927	0.0181786	yes
Jarid2	WT Zt+6	Snord116del Zt+6	1.61175	2.8708	0.83282	0.0329008	yes
Arfgap1	WT Zt+6	Snord116del Zt+6	10.3185	18.3581	0.831183	0.0201728	yes
Adam15	WT Zt+6	Snord116del Zt+6	6.12216	10.8906	0.830973	0.0329593	yes
Supt6h	WT Zt+6	Snord116del Zt+6	10.8111	19.2194	0.830046	0.031184	yes
Usp46	WT Zt+6	Snord116del Zt+6	3.25122	5.77889	0.829811	0.0178993	yes
Schip1	WT Zt+6	Snord116del Zt+6	31.4077	55.746	0.82775	0.0310681	yes
Abcb9	WT Zt+6	Snord116del Zt+6	2.89013	5.12677	0.826916	0.0172863	yes
Fbxo45	WT Zt+6	Snord116del Zt+6	3.38348	5.98351	0.822482	0.025871	yes
Faah	WT Zt+6	Snord116del Zt+6	4.70326	8.28877	0.817498	0.0139461	yes
Nacc1	WT Zt+6	Snord116del Zt+6	4.41509	7.76574	0.814683	0.0154041	yes
Derl1	WT Zt+6	Snord116del Zt+6	5.18468	9.11817	0.814488	0.0176346	yes
Fbxo34	WT Zt+6	Snord116del Zt+6	2.78515	4.89565	0.813745	0.0463692	yes
Pgcp	WT Zt+6	Snord116del Zt+6	2.45591	4.31308	0.812464	0.0463513	yes
Csnk1e	WT Zt+6	Snord116del Zt+6	5.89952	10.3411	0.809721	0.0155052	yes
Pwp1	WT Zt+6	Snord116del Zt+6	2.04283	3.57678	0.808093	0.0316894	yes
Sult4a1	WT Zt+6	Snord116del Zt+6	14.1553	24.7326	0.805068	0.0193499	yes
Ubap2	WT Zt+6	Snord116del Zt+6	4.37657	7.59752	0.795727	0.0171664	yes
Zer1	WT Zt+6	Snord116del Zt+6	10.4146	18.0305	0.791823	0.0278137	yes
Nkain1	WT Zt+6	Snord116del Zt+6	8.57835	14.8508	0.791769	0.0207335	yes
Cend1	WT Zt+6	Snord116del Zt+6	13.707	23.7283	0.791696	0.0225942	yes
Lman2l	WT Zt+6	Snord116del Zt+6	4.0263	6.95736	0.789086	0.0224624	yes
Nfyc	WT Zt+6	Snord116del Zt+6	3.46666	5.96984	0.784148	0.0311313	yes
Abl2	WT Zt+6	Snord116del Zt+6	2.84692	4.87862	0.777075	0.0236326	yes
Sqstm1	WT Zt+6	Snord116del Zt+6	18.8809	32.1924	0.76979	0.0334634	yes
Ncbp2	WT Zt+6	Snord116del Zt+6	9.59709	16.3412	0.767841	0.032431	yes
Daglb	WT Zt+6	Snord116del Zt+6	4.10215	6.97464	0.765737	0.0258274	yes
Ndel1	WT Zt+6	Snord116del Zt+6	6.00855	10.1793	0.760556	0.0237901	yes
Ppp2r1a	WT Zt+6	Snord116del Zt+6	27.4006	46.24	0.754938	0.0417197	yes
Mtor	WT Zt+6	Snord116del Zt+6	5.31906	8.9481	0.75041	0.0409323	yes
Ccdc91	WT Zt+6	Snord116del Zt+6	2.90945	4.88489	0.74758	0.041144	yes
Fyn	WT Zt+6	Snord116del Zt+6	5.79623	9.72872	0.747137	0.0426944	yes
Me3	WT Zt+6	Snord116del Zt+6	2.27144	3.8121	0.746978	0.035126	yes
B3gnt2	WT Zt+6	Snord116del Zt+6	2.54718	4.264	0.743307	0.048023	yes
Slc25a12	WT Zt+6	Snord116del Zt+6	10.4516	17.4688	0.741052	0.0362789	yes
Snx1	WT Zt+6	Snord116del Zt+6	11.8331	19.523	0.722344	0.0361956	yes
Ddi2	WT Zt+6	Snord116del Zt+6	4.22701	6.94908	0.717184	0.0361902	yes
Vps8	WT Zt+6	Snord116del Zt+6	2.47382	4.03166	0.704637	0.0406562	yes
Gle1	WT Zt+6	Snord116del Zt+6	3.15898	5.08282	0.686172	0.0484516	yes
Cct5	WT Zt+6	Snord116del Zt+6	11.3178	18.1846	0.684125	0.045174	yes
Tmed9	WT Zt+6	Snord116del Zt+6	49.7669	27.4218	-0.859863	0.0449137	yes
Smarcd1	WT Zt+6	Snord116del Zt+6	23.9978	13.206	-0.861715	0.0483065	yes
Cabp1	WT Zt+6	Snord116del Zt+6	63.1731	34.5054	-0.872489	0.0375537	yes
Dmwd	WT Zt+6	Snord116del Zt+6	41.1054	22.2523	-0.88537	0.0389648	yes
Ncrna00086	WT Zt+6	Snord116del Zt+6	4.8018	2.59561	-0.887501	0.0491807	yes
Ubl5	WT Zt+6	Snord116del Zt+6	45.0411	24.0428	-0.905634	0.0499917	yes
Atf4	WT Zt+6	Snord116del Zt+6	36.4017	19.1485	-0.926775	0.031254	yes
Rab3ip	WT Zt+6	Snord116del Zt+6	9.43048	4.83872	-0.962706	0.0223087	yes
Ndufb3	WT Zt+6	Snord116del Zt+6	70.9386	36.3366	-0.965148	0.0226202	yes
Mrpl40	WT Zt+6	Snord116del Zt+6	14.2445	7.05653	-1.01337	0.0214591	yes
Eme2	WT Zt+6	Snord116del Zt+6	7.08748	3.46683	-1.03166	0.029353	yes
Mrps34	WT Zt+6	Snord116del Zt+6	12.6262	6.14507	-1.03891	0.0307764	yes
Mrpl32	WT Zt+6	Snord116del Zt+6	13.6635	6.64193	-1.04065	0.0329864	yes
Fars2	WT Zt+6	Snord116del Zt+6	7.7913	3.77738	-1.04448	0.0155401	yes
Psmb6	WT Zt+6	Snord116del Zt+6	29.8342	14.3872	-1.05218	0.0127757	yes
Ndufb11	WT Zt+6	Snord116del Zt+6	78.7341	37.4708	-1.07122	0.0354878	yes
Nfkbia	WT Zt+6	Snord116del Zt+6	8.76188	4.16207	-1.07394	0.0185201	yes
Ttc9b	WT Zt+6	Snord116del Zt+6	119.632	56.631	-1.07894	0.0103092	yes
Fabp7	WT Zt+6	Snord116del Zt+6	22.7069	10.5285	-1.10884	0.0125914	yes
Clta	WT Zt+6	Snord116del Zt+6	86.2583	39.8672	-1.11346	0.0148774	yes
1110001J03Rik	WT Zt+6	Snord116del Zt+6	47.3071	21.8502	-1.11441	0.0112545	yes
Cox5a	WT Zt+6	Snord116del Zt+6	115.094	52.6924	-1.12714	0.00841764	yes
Ccs	WT Zt+6	Snord116del Zt+6	17.894	8.15583	-1.13357	0.00851221	yes
Chchd6	WT Zt+6	Snord116del Zt+6	36.1396	16.3908	-1.1407	0.00411401	yes
Atp5g2	WT Zt+6	Snord116del Zt+6	58.645	26.2268	-1.16097	0.00409514	yes
Uqcr10	WT Zt+6	Snord116del Zt+6	211.64	94.193	-1.16792	0.004515	yes
Nenf	WT Zt+6	Snord116del Zt+6	89.0551	39.2949	-1.18036	0.00258591	yes
Fn3k	WT Zt+6	Snord116del Zt+6	16.0814	6.6151	-1.28155	0.0064744	yes
Sec61b	WT Zt+6	Snord116del Zt+6	27.9169	11.1492	-1.32421	0.00597989	yes
Atp5g1	WT Zt+6	Snord116del Zt+6	149.813	59.0121	-1.34408	0.00200814	yes
Ndufb7	WT Zt+6	Snord116del Zt+6	83.466	32.7398	-1.35014	0.000621656	yes
Magoh	WT Zt+6	Snord116del Zt+6	27.045	10.5669	-1.35581	0.00406023	yes
Gng13	WT Zt+6	Snord116del Zt+6	219.538	81.0926	-1.43683	0.000554548	yes
Tceal5	WT Zt+6	Snord116del Zt+6	106.032	38.568	-1.45902	0.000798496	yes
Tceal6	WT Zt+6	Snord116del Zt+6	93.93	32.4696	-1.5325	0.000409745	yes
Snrpg	WT Zt+6	Snord116del Zt+6	189.898	64.0207	-1.56861	0.000151991	yes
Atp5l	WT Zt+6	Snord116del Zt+6	356.441	119.27	-1.57943	0.000792279	yes
Psmg4	WT Zt+6	Snord116del Zt+6	25.3261	8.40641	-1.59106	0.0221002	yes
Esrra	WT Zt+6	Snord116del Zt+6	19.7699	6.53086	-1.59796	0.00260026	yes
Bex1	WT Zt+6	Snord116del Zt+6	108.088	35.227	-1.61746	0.000158025	yes
Usmg5	WT Zt+6	Snord116del Zt+6	983.934	314.067	-1.64749	0.00163784	yes
Ccdc12	WT Zt+6	Snord116del Zt+6	19.3365	5.94583	-1.70137	0.000308259	yes
Rps19bp1	WT Zt+6	Snord116del Zt+6	37.5619	10.969	-1.77584	2.59946e-05	yes
Polr2f	WT Zt+6	Snord116del Zt+6	91.3536	26.6069	-1.77966	2.27437e-05	yes
Lsmd1	WT Zt+6	Snord116del Zt+6	86.6755	23.2893	-1.89596	0.000181106	yes
Pcbd2	WT Zt+6	Snord116del Zt+6	23.7114	6.12272	-1.95334	0.000402939	yes
Egr4	WT Zt+6	Snord116del Zt+6	28.9524	7.0546	-2.03705	1.60758e-06	yes
Exosc6	WT Zt+6	Snord116del Zt+6	11.5002	2.58528	-2.15327	0.0207397	yes
Calb2	WT Zt+6	Snord116del Zt+6	21.5115	4.40075	-2.28929	9.02998e-07	yes
Tmsb15b1	WT Zt+6	Snord116del Zt+6	11.2166	2.14245	-2.3883	0.0479808	yes
Ndufb2	WT Zt+6	Snord116del Zt+6	300.309	52.2204	-2.52376	1.21286e-08	yes
Ipw	WT Zt+6	Snord116del Zt+6	21.599	3.40021	-2.66727	5.27217e-05	yes
Gm10230	WT Zt+6	Snord116del Zt+6	0	8.97444e-06	1.79769e+308	1	no
Gm14632	WT Zt+6	Snord116del Zt+6	0	1.73669e-05	1.79769e+308	1	no
Gm14819	WT Zt+6	Snord116del Zt+6	0	1.70255e-05	1.79769e+308	1	no
Mir1966	WT Zt+6	Snord116del Zt+6	0	502.275	1.79769e+308	0.468725	no
Pcdha4-g	WT Zt+6	Snord116del Zt+6	0	0.271987	1.79769e+308	1	no
Snora44	WT Zt+6	Snord116del Zt+6	0	38.147	1.79769e+308	0.511256	no
1700125H20Rik	WT Zt+6	Snord116del Zt+6	0.1716	0	-1.79769e+308	1	no
4921528I01Rik	WT Zt+6	Snord116del Zt+6	0.0245818	0	-1.79769e+308	1	no
4930404A10Rik	WT Zt+6	Snord116del Zt+6	0.00783371	0	-1.79769e+308	1	no
4930502E09Rik	WT Zt+6	Snord116del Zt+6	0.110392	0	-1.79769e+308	1	no
4930591A17Rik	WT Zt+6	Snord116del Zt+6	0.0654222	0	-1.79769e+308	1	no
4933426D04Rik	WT Zt+6	Snord116del Zt+6	0.0576591	0	-1.79769e+308	1	no
9130015A21Rik	WT Zt+6	Snord116del Zt+6	0.0746782	0	-1.79769e+308	1	no
9530002B09Rik	WT Zt+6	Snord116del Zt+6	0.0310494	0	-1.79769e+308	1	no
BC048562	WT Zt+6	Snord116del Zt+6	0.0668963	0	-1.79769e+308	1	no
Boll	WT Zt+6	Snord116del Zt+6	0.0598959	0	-1.79769e+308	1	no
Clnk	WT Zt+6	Snord116del Zt+6	0.0108692	0	-1.79769e+308	1	no
D6Mm5e	WT Zt+6	Snord116del Zt+6	0.11204	0	-1.79769e+308	1	no
Gm10052	WT Zt+6	Snord116del Zt+6	0	0	-1.79769e+308	1	no
Gm10058	WT Zt+6	Snord116del Zt+6	0	0	-1.79769e+308	1	no
Gm10096	WT Zt+6	Snord116del Zt+6	0.0435415	0	-1.79769e+308	1	no
Gm10147	WT Zt+6	Snord116del Zt+6	0	0	-1.79769e+308	1	no
Gm10486	WT Zt+6	Snord116del Zt+6	0.0021014	0	-1.79769e+308	1	no
Gm10487	WT Zt+6	Snord116del Zt+6	0.0119493	0	-1.79769e+308	1	no
Gm10488	WT Zt+6	Snord116del Zt+6	0	0	-1.79769e+308	1	no
Gm12789	WT Zt+6	Snord116del Zt+6	0.0900052	0	-1.79769e+308	1	no
Gm2012	WT Zt+6	Snord116del Zt+6	0.265425	0	-1.79769e+308	0.18067	no
Gm4836	WT Zt+6	Snord116del Zt+6	0.0131863	0	-1.79769e+308	1	no
Gsdma3	WT Zt+6	Snord116del Zt+6	0.0268296	0	-1.79769e+308	1	no
LOC100503496	WT Zt+6	Snord116del Zt+6	0.0526185	0	-1.79769e+308	1	no
Mup20	WT Zt+6	Snord116del Zt+6	0.125406	0	-1.79769e+308	1	no
Olfr281	WT Zt+6	Snord116del Zt+6	0.111344	0	-1.79769e+308	1	no
Pisd-ps3	WT Zt+6	Snord116del Zt+6	0	0	-1.79769e+308	1	no
Ppp1r14d	WT Zt+6	Snord116del Zt+6	0.222615	0	-1.79769e+308	0.0879333	no
Rnu12	WT Zt+6	Snord116del Zt+6	2.17775	0	-1.79769e+308	0.423082	no
Slc3a1	WT Zt+6	Snord116del Zt+6	0.0262573	0	-1.79769e+308	1	no
Stfa3	WT Zt+6	Snord116del Zt+6	0.139204	0	-1.79769e+308	1	no
Sycp1	WT Zt+6	Snord116del Zt+6	0.0439801	0	-1.79769e+308	1	no
Sult2a2	WT Zt+6	Snord116del Zt+6	0.00366286	0.105038	4.84179	1	no
Sult5a1	WT Zt+6	Snord116del Zt+6	0.00728261	0.124133	4.09129	1	no
Il27	WT Zt+6	Snord116del Zt+6	0.0275417	0.289761	3.39517	1	no
Wdr27	WT Zt+6	Snord116del Zt+6	0.0215393	0.173871	3.01297	1	no
1700080N15Rik	WT Zt+6	Snord116del Zt+6	0.0261161	0.181998	2.80091	1	no
Hist1h4n	WT Zt+6	Snord116del Zt+6	0.135283	0.864089	2.6752	0.490408	no
Iqcj-schip1	WT Zt+6	Snord116del Zt+6	0.0369759	0.215877	2.54555	1	no
Ctnna3	WT Zt+6	Snord116del Zt+6	0.193776	1.12572	2.53839	0.0712613	no
Srp54b	WT Zt+6	Snord116del Zt+6	0.610733	3.54292	2.53633	0.0572853	no
Lhcgr	WT Zt+6	Snord116del Zt+6	0.0457936	0.263703	2.52569	1	no
Mir124a-1	WT Zt+6	Snord116del Zt+6	0	0	2.42422	1	no
Mir3078	WT Zt+6	Snord116del Zt+6	0	0	2.42422	1	no
Gm19782	WT Zt+6	Snord116del Zt+6	0.0294125	0.14048	2.25586	1	no
Gm20268	WT Zt+6	Snord116del Zt+6	0.014609	0.0626786	2.10111	1	no
Malat1	WT Zt+6	Snord116del Zt+6	101.923	432.623	2.08564	0.219666	no
Sh3gl1	WT Zt+6	Snord116del Zt+6	0.868943	3.50965	2.01399	0.0573225	no
Thg1l	WT Zt+6	Snord116del Zt+6	0.106006	0.409179	1.94858	0.241718	no
Hydin	WT Zt+6	Snord116del Zt+6	0.0717135	0.273599	1.93175	1	no
Agmat	WT Zt+6	Snord116del Zt+6	0.103518	0.383332	1.88871	1	no
Prkg1	WT Zt+6	Snord116del Zt+6	0.256117	0.947659	1.88756	0.11485	no
Snord15b	WT Zt+6	Snord116del Zt+6	4.25822	15.5582	1.86936	0.971396	no
Slc5a1	WT Zt+6	Snord116del Zt+6	0.0491681	0.178155	1.85734	1	no
4930549G23Rik	WT Zt+6	Snord116del Zt+6	0.0520178	0.187535	1.85008	1	no
Astn2	WT Zt+6	Snord116del Zt+6	1.24166	4.4566	1.84367	0.366498	no
Poln	WT Zt+6	Snord116del Zt+6	0.0423126	0.151694	1.84201	1	no
BC016423	WT Zt+6	Snord116del Zt+6	1.23786	4.42097	1.83651	0.136265	no
Pcdhga6	WT Zt+6	Snord116del Zt+6	0.60323	2.14877	1.83273	0.935643	no
Hist1h2bh	WT Zt+6	Snord116del Zt+6	0.435872	1.5395	1.82048	0.305829	no
Gpr62	WT Zt+6	Snord116del Zt+6	0.599987	2.11447	1.81729	0.473384	no
4931429P17Rik	WT Zt+6	Snord116del Zt+6	0.0361708	0.125683	1.7969	1	no
Usp54	WT Zt+6	Snord116del Zt+6	2.09034	7.22322	1.78891	0.0557119	no
Herc3	WT Zt+6	Snord116del Zt+6	1.62326	5.59809	1.78604	0.187569	no
Prpf39	WT Zt+6	Snord116del Zt+6	1.16402	3.93765	1.75822	0.225413	no
Iqck	WT Zt+6	Snord116del Zt+6	0.141931	0.461825	1.70216	0.70183	no
Pcdhb16	WT Zt+6	Snord116del Zt+6	0.47224	1.52145	1.68786	0.799759	no
Slc1a2	WT Zt+6	Snord116del Zt+6	59.2362	188.603	1.6708	0.667215	no
4833422C13Rik	WT Zt+6	Snord116del Zt+6	1.46483	4.64333	1.66442	0.179477	no
Rps27	WT Zt+6	Snord116del Zt+6	0.195533	0.618422	1.66118	0.943896	no
1700066J24Rik	WT Zt+6	Snord116del Zt+6	3.16423	9.9057	1.6464	0.0614021	no
Eps8l1	WT Zt+6	Snord116del Zt+6	0.277277	0.859485	1.63214	0.10243	no
Carf	WT Zt+6	Snord116del Zt+6	0.412967	1.27746	1.62918	0.0794604	no
Ikzf2	WT Zt+6	Snord116del Zt+6	0.122566	0.378821	1.62796	1	no
Gfm2	WT Zt+6	Snord116del Zt+6	0.886306	2.73248	1.62434	0.303225	no
Thoc1	WT Zt+6	Snord116del Zt+6	1.35821	4.17573	1.62032	0.13542	no
Gm12359	WT Zt+6	Snord116del Zt+6	0.240932	0.737983	1.61497	0.716477	no
Dgat1	WT Zt+6	Snord116del Zt+6	0.296944	0.879722	1.56686	0.0665944	no
Camk2a	WT Zt+6	Snord116del Zt+6	234.012	687.757	1.55532	0.272408	no
Gfm1	WT Zt+6	Snord116del Zt+6	1.29436	3.79706	1.55265	0.20338	no
Trhr2	WT Zt+6	Snord116del Zt+6	0.240281	0.704534	1.55194	0.160735	no
4930528A17Rik	WT Zt+6	Snord116del Zt+6	0.082695	0.242271	1.55075	1	no
Clcc1	WT Zt+6	Snord116del Zt+6	0.617119	1.80452	1.54799	0.0625725	no
Cyp2t4	WT Zt+6	Snord116del Zt+6	0.0366324	0.10653	1.54006	1	no
Phyhd1	WT Zt+6	Snord116del Zt+6	0.911722	2.62852	1.52758	0.0772082	no
Pcdhgc5	WT Zt+6	Snord116del Zt+6	8.15649	23.49	1.52603	0.437586	no
Pcdhga9	WT Zt+6	Snord116del Zt+6	0.535982	1.53737	1.52021	0.954783	no
Tmc4	WT Zt+6	Snord116del Zt+6	0.62223	1.77914	1.51566	0.24739	no
Gm3893	WT Zt+6	Snord116del Zt+6	8.68272	24.7723	1.51251	0.188858	no
Slc25a41	WT Zt+6	Snord116del Zt+6	0.098359	0.279478	1.50661	1	no
Fbxl12	WT Zt+6	Snord116del Zt+6	0.945671	2.65927	1.49162	0.703454	no
Pcdhgb7	WT Zt+6	Snord116del Zt+6	1.2045	3.38586	1.49109	0.896547	no
Tc2n	WT Zt+6	Snord116del Zt+6	0.0262663	0.0737472	1.48937	1	no
Hrh2	WT Zt+6	Snord116del Zt+6	0.569985	1.60018	1.48924	0.0567337	no
Pcdhgc3	WT Zt+6	Snord116del Zt+6	4.39901	12.3499	1.48924	0.599138	no
Pcdhgb5	WT Zt+6	Snord116del Zt+6	0.6164	1.72147	1.48171	0.951341	no
Pcdhga12	WT Zt+6	Snord116del Zt+6	1.27406	3.49706	1.45671	0.885316	no
Pcdhga2	WT Zt+6	Snord116del Zt+6	0.968497	2.65694	1.45595	0.922623	no
Pdxdc1	WT Zt+6	Snord116del Zt+6	3.92838	10.6779	1.44262	0.087266	no
Plcd4	WT Zt+6	Snord116del Zt+6	0.776018	2.10679	1.44089	0.443071	no
Abca17	WT Zt+6	Snord116del Zt+6	0.0468923	0.126167	1.42791	1	no
Trpm3	WT Zt+6	Snord116del Zt+6	1.8206	4.84146	1.41103	0.0570333	no
Gm13944	WT Zt+6	Snord116del Zt+6	0.242705	0.638909	1.39641	0.770531	no
Dph1	WT Zt+6	Snord116del Zt+6	0.426661	1.1225	1.39555	0.221287	no
Ppip5k1	WT Zt+6	Snord116del Zt+6	2.9542	7.69277	1.38074	0.773325	no
B930007M17Rik	WT Zt+6	Snord116del Zt+6	0.0526757	0.136707	1.37588	1	no
Tnfrsf18	WT Zt+6	Snord116del Zt+6	0.289847	0.748946	1.36957	0.521999	no
Rps19-ps3	WT Zt+6	Snord116del Zt+6	0.550905	1.41936	1.36536	0.391752	no
2610005L07Rik	WT Zt+6	Snord116del Zt+6	2.77277	7.1266	1.36188	0.155313	no
4930515L19Rik	WT Zt+6	Snord116del Zt+6	0.0317263	0.0811615	1.35512	1	no
Pgbd1	WT Zt+6	Snord116del Zt+6	0.224738	0.574544	1.35417	0.160331	no
Ahnak	WT Zt+6	Snord116del Zt+6	0.88077	2.24955	1.3528	0.417151	no
Mir5117	WT Zt+6	Snord116del Zt+6	0	0	1.34849	1	no
3000002C10Rik	WT Zt+6	Snord116del Zt+6	0.695861	1.76939	1.34638	0.058635	no
Pcdhga8	WT Zt+6	Snord116del Zt+6	1.61257	4.09007	1.34277	0.863608	no
Vwa5b1	WT Zt+6	Snord116del Zt+6	0.130008	0.328816	1.33868	1	no
Eaf2	WT Zt+6	Snord116del Zt+6	0.296377	0.748707	1.33697	0.189365	no
9130014G24Rik	WT Zt+6	Snord116del Zt+6	0.0459229	0.115784	1.33415	1	no
Pcdhga11	WT Zt+6	Snord116del Zt+6	2.84816	7.13918	1.32573	0.762491	no
Fbxl15	WT Zt+6	Snord116del Zt+6	0.594112	1.48782	1.3244	0.733685	no
4930579G18Rik	WT Zt+6	Snord116del Zt+6	0.169673	0.424633	1.32346	0.807086	no
D330045A20Rik	WT Zt+6	Snord116del Zt+6	0.0638958	0.158812	1.31353	1	no
4732471D19Rik	WT Zt+6	Snord116del Zt+6	0.820553	2.03177	1.30807	0.390285	no
Pcdhgb6	WT Zt+6	Snord116del Zt+6	1.73165	4.28599	1.30749	0.86785	no
Dpf3	WT Zt+6	Snord116del Zt+6	0.394892	0.968149	1.29377	0.17373	no
Mtcp1	WT Zt+6	Snord116del Zt+6	0.586128	1.43665	1.29342	0.230135	no
F630043A04Rik	WT Zt+6	Snord116del Zt+6	0.191195	0.468345	1.29252	0.143625	no
Ccdc45	WT Zt+6	Snord116del Zt+6	0.323115	0.784896	1.28046	0.0656343	no
4930413G21Rik	WT Zt+6	Snord116del Zt+6	0.160776	0.390156	1.279	1	no
Prkd2	WT Zt+6	Snord116del Zt+6	0.486505	1.17894	1.27697	0.0770094	no
Arhgap24	WT Zt+6	Snord116del Zt+6	0.422648	1.02307	1.27538	0.0619887	no
Pcdhga5	WT Zt+6	Snord116del Zt+6	1.00428	2.43054	1.27511	0.92718	no
Pou2f2	WT Zt+6	Snord116del Zt+6	0.628506	1.51669	1.27093	0.053318	no
Clspn	WT Zt+6	Snord116del Zt+6	0.159942	0.381891	1.25561	1	no
Gm13152	WT Zt+6	Snord116del Zt+6	0.553613	1.29864	1.23005	0.310914	no
Sox4	WT Zt+6	Snord116del Zt+6	0.394045	0.923615	1.22893	0.0613079	no
3110056K07Rik	WT Zt+6	Snord116del Zt+6	0.769818	1.78873	1.21635	0.779864	no
Afm	WT Zt+6	Snord116del Zt+6	0.0207553	0.0477388	1.20168	1	no
Eif2a	WT Zt+6	Snord116del Zt+6	1.93621	4.42869	1.19365	0.0626353	no
3110001I22Rik	WT Zt+6	Snord116del Zt+6	0.184764	0.421411	1.18955	0.593904	no
Hist1h3f	WT Zt+6	Snord116del Zt+6	0.318715	0.724877	1.18547	0.318993	no
Zcchc9	WT Zt+6	Snord116del Zt+6	0.606692	1.37415	1.1795	0.0848698	no
Nup210l	WT Zt+6	Snord116del Zt+6	0.0364267	0.0823879	1.17744	1	no
1700034F02Rik	WT Zt+6	Snord116del Zt+6	0.0438612	0.0990515	1.17523	1	no
Pcdhga1	WT Zt+6	Snord116del Zt+6	0.606359	1.3678	1.17361	0.960141	no
Cep57l1	WT Zt+6	Snord116del Zt+6	0.458918	1.03455	1.1727	0.0854987	no
Cyb5d1	WT Zt+6	Snord116del Zt+6	1.12732	2.53749	1.1705	0.143821	no
Atp7b	WT Zt+6	Snord116del Zt+6	0.11906	0.266605	1.16302	1	no
Akr1c14	WT Zt+6	Snord116del Zt+6	0.156458	0.350092	1.16195	1	no
4933424G06Rik	WT Zt+6	Snord116del Zt+6	0.0662568	0.146003	1.13985	1	no
Osbpl9	WT Zt+6	Snord116del Zt+6	2.55787	5.63608	1.13975	0.24126	no
Gm16023	WT Zt+6	Snord116del Zt+6	0.246178	0.541669	1.13771	0.540385	no
Atp8b1	WT Zt+6	Snord116del Zt+6	0.130528	0.285093	1.12708	1	no
Kif1a	WT Zt+6	Snord116del Zt+6	56.5468	123.198	1.12346	0.0839387	no
Itga9	WT Zt+6	Snord116del Zt+6	0.330638	0.717523	1.11777	0.057864	no
A430107O13Rik	WT Zt+6	Snord116del Zt+6	0.294608	0.639095	1.11723	0.0535058	no
Cdnf	WT Zt+6	Snord116del Zt+6	0.154872	0.332251	1.10119	1	no
3830408C21Rik	WT Zt+6	Snord116del Zt+6	0.433339	0.928933	1.10008	0.135111	no
Kif24	WT Zt+6	Snord116del Zt+6	0.135065	0.28947	1.09976	1	no
H2-DMa	WT Zt+6	Snord116del Zt+6	1.44285	3.05714	1.08326	0.147171	no
Agbl1	WT Zt+6	Snord116del Zt+6	0.0358624	0.0759612	1.08279	1	no
Fanci	WT Zt+6	Snord116del Zt+6	0.0656688	0.138614	1.07779	1	no
Kcnmb2	WT Zt+6	Snord116del Zt+6	0.177909	0.375496	1.07765	1	no
Efcab7	WT Zt+6	Snord116del Zt+6	0.37061	0.781246	1.07587	0.188032	no
Pcdhga3	WT Zt+6	Snord116del Zt+6	1.50258	3.16669	1.07553	0.904544	no
Pus10	WT Zt+6	Snord116del Zt+6	0.793	1.66752	1.07231	0.113906	no
Pcdhga7	WT Zt+6	Snord116del Zt+6	2.48548	5.13901	1.04797	0.843125	no
BC024582	WT Zt+6	Snord116del Zt+6	0.155015	0.319823	1.04487	1	no
Hhipl1	WT Zt+6	Snord116del Zt+6	0.190589	0.393073	1.04434	1	no
Pcdhgb8	WT Zt+6	Snord116del Zt+6	0.410504	0.842524	1.03732	0.977017	no
Ppm1b	WT Zt+6	Snord116del Zt+6	7.94906	16.1464	1.02236	0.0884222	no
Pde1c	WT Zt+6	Snord116del Zt+6	0.519736	1.05358	1.01945	0.0990232	no
Ggh	WT Zt+6	Snord116del Zt+6	0.521193	1.05483	1.01712	0.213346	no
Usp37	WT Zt+6	Snord116del Zt+6	1.13652	2.28425	1.0071	0.0775888	no
2610316D01Rik	WT Zt+6	Snord116del Zt+6	0.173642	0.348005	1.003	1	no
Cdhr3	WT Zt+6	Snord116del Zt+6	0.111492	0.223227	1.00156	1	no
Dbt	WT Zt+6	Snord116del Zt+6	0.35216	0.703942	0.999225	0.0999895	no
Egfem1	WT Zt+6	Snord116del Zt+6	0.683677	1.36543	0.997966	0.148756	no
Gm1568	WT Zt+6	Snord116del Zt+6	0.578675	1.14657	0.986499	0.0518115	no
Ky	WT Zt+6	Snord116del Zt+6	0.266395	0.524441	0.977215	0.11075	no
Ccdc84	WT Zt+6	Snord116del Zt+6	1.9453	3.82893	0.976951	0.865887	no
Ppp1r15a	WT Zt+6	Snord116del Zt+6	0.948236	1.85917	0.971339	0.0686785	no
Lrrc51	WT Zt+6	Snord116del Zt+6	0.796165	1.55645	0.96712	0.463469	no
Armc2	WT Zt+6	Snord116del Zt+6	0.401042	0.781273	0.962073	0.0615882	no
Zfp142	WT Zt+6	Snord116del Zt+6	1.61358	3.1419	0.96137	0.0904213	no
Pcdhgc4	WT Zt+6	Snord116del Zt+6	0.716624	1.38841	0.954147	0.961698	no
App	WT Zt+6	Snord116del Zt+6	138.881	268.955	0.953514	0.164538	no
Pcdhb15	WT Zt+6	Snord116del Zt+6	0.849212	1.64358	0.952644	0.911218	no
A530072M11Rik	WT Zt+6	Snord116del Zt+6	0.120793	0.2334	0.950269	1	no
Pigl	WT Zt+6	Snord116del Zt+6	0.478374	0.922535	0.947466	0.252419	no
Rffl	WT Zt+6	Snord116del Zt+6	0.944891	1.82205	0.947341	0.0594422	no
Glmn	WT Zt+6	Snord116del Zt+6	1.60064	3.07802	0.943351	0.101258	no
Smarca2	WT Zt+6	Snord116del Zt+6	21.1766	40.6678	0.941416	0.0891765	no
Gm9962	WT Zt+6	Snord116del Zt+6	0.249754	0.475053	0.92758	0.769843	no
Rbm12	WT Zt+6	Snord116del Zt+6	1.45215	2.7572	0.925015	0.120461	no
Amt	WT Zt+6	Snord116del Zt+6	0.221886	0.421066	0.924229	0.494478	no
4833420G17Rik	WT Zt+6	Snord116del Zt+6	1.40951	2.67068	0.922008	0.0734759	no
Ccdc159	WT Zt+6	Snord116del Zt+6	0.56697	1.0737	0.921254	0.558688	no
Zfp59	WT Zt+6	Snord116del Zt+6	0.483314	0.913011	0.917673	0.07812	no
BC049715	WT Zt+6	Snord116del Zt+6	0.220815	0.417105	0.91757	0.626642	no
Slco2a1	WT Zt+6	Snord116del Zt+6	0.180099	0.338701	0.911224	1	no
Pcdhgb4	WT Zt+6	Snord116del Zt+6	0.791305	1.47921	0.90252	0.962562	no
Thsd7b	WT Zt+6	Snord116del Zt+6	0.331705	0.617838	0.897327	0.085096	no
Dnahc7b	WT Zt+6	Snord116del Zt+6	0.15609	0.289375	0.890564	1	no
C030030A07Rik	WT Zt+6	Snord116del Zt+6	0.830732	1.53956	0.890059	0.0992501	no
Pcdhgb1	WT Zt+6	Snord116del Zt+6	1.72945	3.20343	0.889303	0.915955	no
Vmn2r94	WT Zt+6	Snord116del Zt+6	0.0342927	0.0635014	0.888888	1	no
Negr1	WT Zt+6	Snord116del Zt+6	13.9532	25.7904	0.886238	0.0663793	no
Dtwd2	WT Zt+6	Snord116del Zt+6	0.340617	0.629167	0.885295	0.238399	no
Crem	WT Zt+6	Snord116del Zt+6	2.58526	4.75832	0.880144	0.0702734	no
Taf1b	WT Zt+6	Snord116del Zt+6	2.05754	3.78664	0.879999	0.0501969	no
BC031361	WT Zt+6	Snord116del Zt+6	0.386813	0.711263	0.878747	0.638309	no
Gria1	WT Zt+6	Snord116del Zt+6	13.8455	25.3546	0.872833	0.0676369	no
Lamc3	WT Zt+6	Snord116del Zt+6	0.305859	0.559755	0.871929	0.142782	no
Pcdhgb2	WT Zt+6	Snord116del Zt+6	0.681811	1.24613	0.87001	0.967245	no
Adcy7	WT Zt+6	Snord116del Zt+6	0.427199	0.777831	0.864547	0.0970629	no
Lamb1	WT Zt+6	Snord116del Zt+6	0.552431	1.00551	0.864058	0.0623584	no
Chtf18	WT Zt+6	Snord116del Zt+6	0.181027	0.329048	0.862092	1	no
Sfxn2	WT Zt+6	Snord116del Zt+6	0.270977	0.4918	0.8599	0.268355	no
Acta2	WT Zt+6	Snord116del Zt+6	1.78375	3.23533	0.859	0.0590481	no
Pcdhga10	WT Zt+6	Snord116del Zt+6	1.93066	3.50086	0.858616	0.911077	no
Klhl10	WT Zt+6	Snord116del Zt+6	0.0703674	0.127477	0.857261	1	no
Mapk8ip3	WT Zt+6	Snord116del Zt+6	17.8908	32.3885	0.856261	0.0920722	no
Ak5	WT Zt+6	Snord116del Zt+6	7.84881	14.1891	0.854235	0.0762623	no
Hsp90ab1	WT Zt+6	Snord116del Zt+6	125.782	227.16	0.852791	0.121823	no
Lass2	WT Zt+6	Snord116del Zt+6	4.93125	8.90181	0.852146	0.0614612	no
Grk5	WT Zt+6	Snord116del Zt+6	0.505708	0.911154	0.849389	0.169177	no
Itga11	WT Zt+6	Snord116del Zt+6	0.253703	0.457099	0.849366	0.220735	no
Ndnl2	WT Zt+6	Snord116del Zt+6	3.36092	6.0535	0.848913	0.352367	no
Lrrc2	WT Zt+6	Snord116del Zt+6	0.151973	0.273359	0.846988	1	no
Eif2d	WT Zt+6	Snord116del Zt+6	1.67152	3.00433	0.845882	0.11594	no
Vsnl1	WT Zt+6	Snord116del Zt+6	62.3852	112.012	0.844377	0.109822	no
Zfp804b	WT Zt+6	Snord116del Zt+6	0.287573	0.514789	0.840052	0.195971	no
9030025P20Rik	WT Zt+6	Snord116del Zt+6	1.43855	2.56822	0.836157	0.0629015	no
4930557J02Rik	WT Zt+6	Snord116del Zt+6	0.0570536	0.101467	0.830616	1	no
Lca5l	WT Zt+6	Snord116del Zt+6	0.221007	0.392859	0.82992	0.349541	no
Cadps2	WT Zt+6	Snord116del Zt+6	4.9673	8.82346	0.828882	0.0776542	no
Scd3	WT Zt+6	Snord116del Zt+6	0.383931	0.681771	0.828442	0.174482	no
Gla	WT Zt+6	Snord116del Zt+6	0.517734	0.91891	0.827712	0.162555	no
BC037032	WT Zt+6	Snord116del Zt+6	0.141451	0.250635	0.825287	1	no
Sirt4	WT Zt+6	Snord116del Zt+6	3.00696	5.32732	0.825107	0.0650076	no
Cltc	WT Zt+6	Snord116del Zt+6	57.4953	101.858	0.825036	0.223853	no
Nf2	WT Zt+6	Snord116del Zt+6	5.49912	9.74121	0.8249	0.180059	no
Pex5	WT Zt+6	Snord116del Zt+6	2.47002	4.37475	0.824678	0.0542971	no
Fermt3	WT Zt+6	Snord116del Zt+6	0.443941	0.785116	0.822539	0.388353	no
Proca1	WT Zt+6	Snord116del Zt+6	0.708271	1.25014	0.81972	0.264438	no
Tmem19	WT Zt+6	Snord116del Zt+6	1.17184	2.06822	0.819611	0.0559997	no
Hhat	WT Zt+6	Snord116del Zt+6	0.101871	0.179733	0.819116	1	no
Zfp207	WT Zt+6	Snord116del Zt+6	10.1576	17.8879	0.816429	0.0580613	no
Rasl2-9-ps	WT Zt+6	Snord116del Zt+6	0.0873102	0.1537	0.815892	1	no
Usp14	WT Zt+6	Snord116del Zt+6	6.38881	11.2418	0.81526	0.0845713	no
Nek3	WT Zt+6	Snord116del Zt+6	0.325193	0.571725	0.814028	0.462968	no
5033411D12Rik	WT Zt+6	Snord116del Zt+6	0.750964	1.31951	0.813185	0.224488	no
Rwdd3	WT Zt+6	Snord116del Zt+6	0.507021	0.889408	0.8108	0.335636	no
Abcc5	WT Zt+6	Snord116del Zt+6	21.4739	37.5677	0.806909	0.100459	no
1700113I22Rik	WT Zt+6	Snord116del Zt+6	0.643869	1.12591	0.806249	0.598065	no
2310042D19Rik	WT Zt+6	Snord116del Zt+6	0.292098	0.507559	0.797122	0.276414	no
Ficd	WT Zt+6	Snord116del Zt+6	1.28805	2.23754	0.796726	0.0608383	no
Bnip3l	WT Zt+6	Snord116del Zt+6	10.5167	18.2556	0.795661	0.0530642	no
Dleu2	WT Zt+6	Snord116del Zt+6	0.915931	1.58866	0.794502	0.264553	no
Wdr92	WT Zt+6	Snord116del Zt+6	0.783169	1.35826	0.794368	0.0818161	no
Snapin	WT Zt+6	Snord116del Zt+6	4.01543	6.95693	0.792895	0.157448	no
Cmbl	WT Zt+6	Snord116del Zt+6	1.09368	1.89453	0.792653	0.280674	no
Vil1	WT Zt+6	Snord116del Zt+6	0.0712726	0.12343	0.792276	1	no
Zfp1	WT Zt+6	Snord116del Zt+6	1.77232	3.06694	0.791158	0.102111	no
Rg9mtd1	WT Zt+6	Snord116del Zt+6	1.36554	2.35811	0.788155	0.0966776	no
Atg14	WT Zt+6	Snord116del Zt+6	1.30735	2.25138	0.784172	0.0522327	no
Cux1	WT Zt+6	Snord116del Zt+6	9.17401	15.7567	0.780341	0.0562933	no
Nckap5	WT Zt+6	Snord116del Zt+6	0.396965	0.681608	0.779931	0.200681	no
Prps2	WT Zt+6	Snord116del Zt+6	1.09874	1.8857	0.779248	0.0552606	no
Rad17	WT Zt+6	Snord116del Zt+6	1.38858	2.38152	0.778277	0.0863323	no
Ube2a	WT Zt+6	Snord116del Zt+6	1.93487	3.31788	0.77803	0.0851648	no
Wnk4	WT Zt+6	Snord116del Zt+6	0.365074	0.621909	0.768515	0.262717	no
Stambpl1	WT Zt+6	Snord116del Zt+6	1.02767	1.75033	0.768243	0.163056	no
Hist1h2br	WT Zt+6	Snord116del Zt+6	0.489209	0.831285	0.764893	0.294761	no
Madd	WT Zt+6	Snord116del Zt+6	11.4477	19.4425	0.764157	0.0502554	no
Ap3s1	WT Zt+6	Snord116del Zt+6	7.3395	12.444	0.7617	0.0535823	no
1810026J23Rik	WT Zt+6	Snord116del Zt+6	4.39956	7.45759	0.761351	0.214888	no
1700088E04Rik	WT Zt+6	Snord116del Zt+6	1.40946	2.38853	0.760978	0.431487	no
Trpc4	WT Zt+6	Snord116del Zt+6	1.04663	1.7722	0.759784	0.146964	no
Prtg	WT Zt+6	Snord116del Zt+6	0.183914	0.31091	0.757461	1	no
Cdk14	WT Zt+6	Snord116del Zt+6	10.5161	17.7711	0.75693	0.0618793	no
Sept9	WT Zt+6	Snord116del Zt+6	7.72664	13.0496	0.756091	0.0595406	no
Ttc15	WT Zt+6	Snord116del Zt+6	3.12763	5.27083	0.752962	0.0724069	no
Ablim2	WT Zt+6	Snord116del Zt+6	5.93529	9.93933	0.74383	0.0578685	no
Gpc3	WT Zt+6	Snord116del Zt+6	0.187685	0.314059	0.742718	1	no
Pcdhga4	WT Zt+6	Snord116del Zt+6	2.25823	3.77605	0.741685	0.908117	no
Immt	WT Zt+6	Snord116del Zt+6	7.45389	12.4557	0.740742	0.0543309	no
Angpt1	WT Zt+6	Snord116del Zt+6	0.180091	0.30078	0.739984	1	no
Cbx1	WT Zt+6	Snord116del Zt+6	0.922847	1.54086	0.739568	0.337531	no
Tmem231	WT Zt+6	Snord116del Zt+6	1.4823	2.47284	0.738332	0.089151	no
Trmu	WT Zt+6	Snord116del Zt+6	1.23645	2.06203	0.737864	0.232346	no
Nrp2	WT Zt+6	Snord116del Zt+6	1.06527	1.775	0.736596	0.120079	no
Hmgn5	WT Zt+6	Snord116del Zt+6	2.26233	3.76909	0.736405	0.0895988	no
Slc45a4	WT Zt+6	Snord116del Zt+6	1.82344	3.03349	0.734311	0.0991894	no
Akt2	WT Zt+6	Snord116del Zt+6	7.26596	12.0825	0.733697	0.0501581	no
B3galtl	WT Zt+6	Snord116del Zt+6	0.952375	1.58273	0.732812	0.0667947	no
Mto1	WT Zt+6	Snord116del Zt+6	1.72119	2.86008	0.73265	0.0912924	no
Hist1h2bq	WT Zt+6	Snord116del Zt+6	0.477194	0.792507	0.731849	0.329067	no
Fxyd5	WT Zt+6	Snord116del Zt+6	6.51497	10.8124	0.730854	0.0664774	no
Rbm22	WT Zt+6	Snord116del Zt+6	3.18594	5.28485	0.730142	0.0539922	no
Aptx	WT Zt+6	Snord116del Zt+6	1.09831	1.82047	0.729023	0.0555206	no
Ly6c1	WT Zt+6	Snord116del Zt+6	33.5377	55.5091	0.72694	0.114164	no
Poglut1	WT Zt+6	Snord116del Zt+6	2.33622	3.86658	0.726879	0.051764	no
Gga3	WT Zt+6	Snord116del Zt+6	4.52493	7.48232	0.72559	0.0693632	no
Hnrnpc	WT Zt+6	Snord116del Zt+6	9.18717	15.1823	0.724693	0.143569	no
Dazap1	WT Zt+6	Snord116del Zt+6	2.86147	4.72082	0.72228	0.0819908	no
Ttll3	WT Zt+6	Snord116del Zt+6	1.18315	1.95175	0.722131	0.705549	no
Sepn1	WT Zt+6	Snord116del Zt+6	1.53175	2.5212	0.718928	0.0788195	no
4930502E18Rik	WT Zt+6	Snord116del Zt+6	0.0326641	0.0537593	0.71881	1	no
Pir	WT Zt+6	Snord116del Zt+6	0.330768	0.544208	0.718342	0.490286	no
Wbscr25	WT Zt+6	Snord116del Zt+6	0.15751	0.259036	0.71771	1	no
Polr1b	WT Zt+6	Snord116del Zt+6	1.00352	1.64919	0.716688	0.103732	no
As3mt	WT Zt+6	Snord116del Zt+6	1.97571	3.24421	0.715497	0.133578	no
Gdap2	WT Zt+6	Snord116del Zt+6	2.90119	4.75863	0.713904	0.0592352	no
Abcc3	WT Zt+6	Snord116del Zt+6	0.183886	0.300923	0.710586	1	no
1110008L16Rik	WT Zt+6	Snord116del Zt+6	0.642003	1.0505	0.71043	0.501907	no
Mpeg1	WT Zt+6	Snord116del Zt+6	1.67947	2.74719	0.709955	0.0546357	no
Aox4	WT Zt+6	Snord116del Zt+6	0.0774981	0.12659	0.707931	1	no
Drg1	WT Zt+6	Snord116del Zt+6	4.49363	7.3358	0.707073	0.0567327	no
Zfp202	WT Zt+6	Snord116del Zt+6	0.28595	0.465454	0.702874	0.32577	no
Fntb	WT Zt+6	Snord116del Zt+6	1.86591	3.03437	0.701516	0.0978183	no
Ube2d2	WT Zt+6	Snord116del Zt+6	5.44538	8.83093	0.697533	0.0582172	no
Amz2	WT Zt+6	Snord116del Zt+6	3.02981	4.90242	0.694269	0.0652056	no
Pfkfb3	WT Zt+6	Snord116del Zt+6	2.26345	3.65904	0.692942	0.10309	no
Sptlc3	WT Zt+6	Snord116del Zt+6	0.0365669	0.0590857	0.692272	1	no
Fcgr3	WT Zt+6	Snord116del Zt+6	5.90394	9.53963	0.692256	0.0558469	no
Atp6v0a1	WT Zt+6	Snord116del Zt+6	37.6252	60.6826	0.689584	0.179895	no
Ecd	WT Zt+6	Snord116del Zt+6	2.53013	4.07595	0.687929	0.0613142	no
Ets2	WT Zt+6	Snord116del Zt+6	5.50342	8.85007	0.685359	0.0697685	no
Mtap7d2	WT Zt+6	Snord116del Zt+6	9.69009	15.5812	0.685225	0.0720391	no
Galntl1	WT Zt+6	Snord116del Zt+6	13.3788	21.5109	0.685116	0.0672284	no
4930467D21Rik	WT Zt+6	Snord116del Zt+6	0.0634883	0.102025	0.684353	1	no
Ankzf1	WT Zt+6	Snord116del Zt+6	2.2719	3.64685	0.682752	0.201795	no
Gm15760	WT Zt+6	Snord116del Zt+6	0.364232	0.584287	0.681822	0.324603	no
Lamp1	WT Zt+6	Snord116del Zt+6	17.424	27.9396	0.681232	0.0616238	no
4930432K21Rik	WT Zt+6	Snord116del Zt+6	0.271552	0.435184	0.680394	0.505137	no
Ube2m	WT Zt+6	Snord116del Zt+6	32.2614	51.7003	0.680366	0.0641588	no
Depdc1a	WT Zt+6	Snord116del Zt+6	0.126441	0.202593	0.680114	1	no
Pold1	WT Zt+6	Snord116del Zt+6	0.624088	0.999701	0.679746	0.270697	no
Nr1h2	WT Zt+6	Snord116del Zt+6	6.02327	9.6423	0.678831	0.0531077	no
Arl4c	WT Zt+6	Snord116del Zt+6	2.55262	4.08022	0.676669	0.0656297	no
Mmd2	WT Zt+6	Snord116del Zt+6	17.7148	28.3023	0.675963	0.0675994	no
Rtf1	WT Zt+6	Snord116del Zt+6	3.41371	5.44967	0.674826	0.0584659	no
Unk	WT Zt+6	Snord116del Zt+6	2.18644	3.48652	0.673205	0.0696515	no
Rps6	WT Zt+6	Snord116del Zt+6	19.3998	30.9229	0.672638	0.0640901	no
C130022K22Rik	WT Zt+6	Snord116del Zt+6	1.96997	3.13254	0.669157	0.149993	no
Gabra5	WT Zt+6	Snord116del Zt+6	8.25603	13.1199	0.668231	0.0706471	no
Gas8	WT Zt+6	Snord116del Zt+6	2.46286	3.91212	0.667615	0.169311	no
Wwox	WT Zt+6	Snord116del Zt+6	2.60789	4.1407	0.666989	0.092634	no
Fam83d	WT Zt+6	Snord116del Zt+6	0.324755	0.515596	0.666887	0.492222	no
Ewsr1	WT Zt+6	Snord116del Zt+6	17.4499	27.6874	0.666006	0.0686306	no
Plod1	WT Zt+6	Snord116del Zt+6	1.80472	2.85994	0.664211	0.0992133	no
Thoc5	WT Zt+6	Snord116del Zt+6	3.79762	6.0022	0.660396	0.0653941	no
Ezh1	WT Zt+6	Snord116del Zt+6	4.26713	6.74353	0.660236	0.0572241	no
Pkd1l3	WT Zt+6	Snord116del Zt+6	0.0983641	0.155386	0.659657	1	no
Zfp949	WT Zt+6	Snord116del Zt+6	0.944533	1.49162	0.659205	0.149512	no
Vps41	WT Zt+6	Snord116del Zt+6	14.5631	22.9851	0.658385	0.104048	no
Aim1	WT Zt+6	Snord116del Zt+6	0.137498	0.216831	0.65716	1	no
1500010J02Rik	WT Zt+6	Snord116del Zt+6	2.59867	4.09562	0.656308	0.0635877	no
Ruvbl1	WT Zt+6	Snord116del Zt+6	2.59975	4.09682	0.656132	0.148247	no
Sla	WT Zt+6	Snord116del Zt+6	0.51604	0.811331	0.652808	0.423921	no
Seh1l	WT Zt+6	Snord116del Zt+6	2.11338	3.31766	0.650611	0.239666	no
Bag6	WT Zt+6	Snord116del Zt+6	19.9194	31.2669	0.650465	0.124461	no
Ssbp3	WT Zt+6	Snord116del Zt+6	23.3191	36.5502	0.648366	0.15212	no
Minpp1	WT Zt+6	Snord116del Zt+6	4.2925	6.72	0.646643	0.0749219	no
Nmnat2	WT Zt+6	Snord116del Zt+6	8.196	12.8249	0.645954	0.0801082	no
Tfap4	WT Zt+6	Snord116del Zt+6	0.135288	0.211664	0.645739	1	no
Hsf5	WT Zt+6	Snord116del Zt+6	0.0691751	0.107949	0.642022	1	no
Capn1	WT Zt+6	Snord116del Zt+6	2.40307	3.74749	0.641048	0.165818	no
Calr	WT Zt+6	Snord116del Zt+6	67.4232	105.063	0.63994	0.147351	no
Slc44a2	WT Zt+6	Snord116del Zt+6	1.52569	2.37608	0.639124	0.126956	no
Hoxb9	WT Zt+6	Snord116del Zt+6	0.128037	0.199316	0.638496	1	no
Ap3d1	WT Zt+6	Snord116del Zt+6	12.5274	19.4963	0.638112	0.0922893	no
Tada3	WT Zt+6	Snord116del Zt+6	2.48197	3.86042	0.637273	0.158572	no
Mcm3ap	WT Zt+6	Snord116del Zt+6	2.22724	3.45731	0.634393	0.150995	no
Plk1s1	WT Zt+6	Snord116del Zt+6	2.42928	3.76876	0.633561	0.117832	no
1700007B14Rik	WT Zt+6	Snord116del Zt+6	0.057193	0.0887053	0.633182	1	no
Trmt1	WT Zt+6	Snord116del Zt+6	8.2914	12.855	0.632639	0.105507	no
Rab34	WT Zt+6	Snord116del Zt+6	4.0702	6.30932	0.632385	0.164682	no
Sycp3	WT Zt+6	Snord116del Zt+6	0.217725	0.337381	0.63187	0.801861	no
Actr10	WT Zt+6	Snord116del Zt+6	7.75001	11.9962	0.630311	0.142005	no
Antxr2	WT Zt+6	Snord116del Zt+6	0.187236	0.289794	0.630167	1	no
Dbn1	WT Zt+6	Snord116del Zt+6	20.1657	31.1944	0.629382	0.127808	no
Serp1	WT Zt+6	Snord116del Zt+6	3.38271	5.23235	0.629281	0.181157	no
Tmcc2	WT Zt+6	Snord116del Zt+6	17.9444	27.7481	0.628854	0.105615	no
Gadd45b	WT Zt+6	Snord116del Zt+6	1.28621	1.98807	0.628242	0.387187	no
Nolc1	WT Zt+6	Snord116del Zt+6	5.72728	8.83665	0.62565	0.105264	no
Dennd1a	WT Zt+6	Snord116del Zt+6	6.78331	10.4544	0.624047	0.0916575	no
Spata5	WT Zt+6	Snord116del Zt+6	1.59683	2.45845	0.622543	0.180869	no
Afg3l2	WT Zt+6	Snord116del Zt+6	5.80855	8.93876	0.621897	0.0802991	no
Nap1l5	WT Zt+6	Snord116del Zt+6	24.8589	38.244	0.621469	0.185296	no
Rrp9	WT Zt+6	Snord116del Zt+6	1.04905	1.61389	0.621456	0.411492	no
Abcg1	WT Zt+6	Snord116del Zt+6	3.9506	6.0759	0.621027	0.086285	no
Trnau1ap	WT Zt+6	Snord116del Zt+6	1.96586	3.02212	0.620404	0.315549	no
Gm10069	WT Zt+6	Snord116del Zt+6	0.32384	0.497288	0.618801	0.641639	no
2010300C02Rik	WT Zt+6	Snord116del Zt+6	8.63544	13.2593	0.618668	0.100847	no
6330549D23Rik	WT Zt+6	Snord116del Zt+6	0.158836	0.243885	0.618662	1	no
Tufm	WT Zt+6	Snord116del Zt+6	7.34272	11.2621	0.617086	0.0893798	no
Parn	WT Zt+6	Snord116del Zt+6	1.36745	2.0903	0.612226	0.174997	no
Mtmr3	WT Zt+6	Snord116del Zt+6	4.24101	6.47768	0.611068	0.0879431	no
4930444A02Rik	WT Zt+6	Snord116del Zt+6	3.16645	4.83269	0.609959	0.0897855	no
Tsc22d1	WT Zt+6	Snord116del Zt+6	22.7344	34.6904	0.609663	0.14931	no
Hnrnpa1	WT Zt+6	Snord116del Zt+6	16.6211	25.3478	0.608839	0.118934	no
Ankrd42	WT Zt+6	Snord116del Zt+6	0.882935	1.34577	0.608055	0.287939	no
Pxk	WT Zt+6	Snord116del Zt+6	5.02457	7.64562	0.605635	0.166551	no
Rnf219	WT Zt+6	Snord116del Zt+6	0.841784	1.28078	0.605498	0.228839	no
Celsr1	WT Zt+6	Snord116del Zt+6	0.404795	0.615363	0.604245	0.193637	no
Zfp791	WT Zt+6	Snord116del Zt+6	0.344638	0.522664	0.6008	0.514472	no
4933409K07Rik	WT Zt+6	Snord116del Zt+6	26.8881	40.7674	0.600449	0.18817	no
Bfar	WT Zt+6	Snord116del Zt+6	2.77501	4.20556	0.599808	0.138606	no
Hsd17b4	WT Zt+6	Snord116del Zt+6	7.06837	10.7118	0.599757	0.105933	no
Smyd4	WT Zt+6	Snord116del Zt+6	0.977684	1.48093	0.599066	0.208874	no
Rab1	WT Zt+6	Snord116del Zt+6	12.7047	19.2435	0.599007	0.161077	no
St6gal1	WT Zt+6	Snord116del Zt+6	1.02997	1.55859	0.597643	0.205055	no
0610037L13Rik	WT Zt+6	Snord116del Zt+6	3.5082	5.30166	0.595712	0.160837	no
Cd302	WT Zt+6	Snord116del Zt+6	6.26936	9.46508	0.594296	0.141919	no
2400003C14Rik	WT Zt+6	Snord116del Zt+6	9.16199	13.8237	0.593412	0.110031	no
Fam189a1	WT Zt+6	Snord116del Zt+6	4.26926	6.43789	0.592601	0.144047	no
Polg	WT Zt+6	Snord116del Zt+6	2.47442	3.72843	0.59148	0.103422	no
Sh3bp5	WT Zt+6	Snord116del Zt+6	3.48016	5.24072	0.590612	0.113726	no
Lrrc27	WT Zt+6	Snord116del Zt+6	1.08014	1.62656	0.590607	0.797579	no
Sh2d3c	WT Zt+6	Snord116del Zt+6	3.0967	4.66232	0.590317	0.160087	no
Rundc1	WT Zt+6	Snord116del Zt+6	3.47597	5.23009	0.589422	0.121587	no
Urgcp	WT Zt+6	Snord116del Zt+6	1.71137	2.56968	0.58644	0.236003	no
Rsph3a	WT Zt+6	Snord116del Zt+6	2.46392	3.69927	0.586284	0.192731	no
Zc3h18	WT Zt+6	Snord116del Zt+6	3.48152	5.22635	0.586088	0.141213	no
Pip5k1b	WT Zt+6	Snord116del Zt+6	2.3429	3.51227	0.584112	0.222942	no
Dbx2	WT Zt+6	Snord116del Zt+6	1.87517	2.81078	0.583947	0.195071	no
Tmem70	WT Zt+6	Snord116del Zt+6	2.54717	3.81694	0.58352	0.231849	no
Tbr1	WT Zt+6	Snord116del Zt+6	10.9119	16.3511	0.583487	0.148932	no
2810006K23Rik	WT Zt+6	Snord116del Zt+6	3.03294	4.54042	0.582108	0.320187	no
Macrod2	WT Zt+6	Snord116del Zt+6	1.62334	2.42976	0.581843	0.428025	no
Crhbp	WT Zt+6	Snord116del Zt+6	2.98323	4.46296	0.581126	0.181941	no
Rps26	WT Zt+6	Snord116del Zt+6	32.1547	48.0803	0.580416	0.127822	no
Atxn7l1	WT Zt+6	Snord116del Zt+6	2.61969	3.91577	0.579901	0.187931	no
Zfp607	WT Zt+6	Snord116del Zt+6	0.198155	0.296087	0.579391	1	no
Hfm1	WT Zt+6	Snord116del Zt+6	0.275668	0.411502	0.577964	0.68465	no
Sfi1	WT Zt+6	Snord116del Zt+6	2.91895	4.35108	0.575922	0.482825	no
Cdc20	WT Zt+6	Snord116del Zt+6	0.125266	0.186506	0.574229	1	no
Furin	WT Zt+6	Snord116del Zt+6	3.69991	5.50672	0.573701	0.121369	no
Poldip3	WT Zt+6	Snord116del Zt+6	4.88058	7.2633	0.573573	0.113941	no
Wwp2	WT Zt+6	Snord116del Zt+6	1.99183	2.95878	0.57091	0.126322	no
Taf5	WT Zt+6	Snord116del Zt+6	0.525845	0.780954	0.5706	0.935674	no
Bcas3	WT Zt+6	Snord116del Zt+6	4.32552	6.39587	0.564268	0.176999	no
1700007L15Rik	WT Zt+6	Snord116del Zt+6	0.479085	0.706879	0.561182	0.718553	no
Pfdn1	WT Zt+6	Snord116del Zt+6	4.75409	7.0131	0.560883	0.216661	no
Wbp11	WT Zt+6	Snord116del Zt+6	8.77291	12.9379	0.560481	0.124978	no
Zfp239	WT Zt+6	Snord116del Zt+6	1.88389	2.77323	0.557853	0.297662	no
Arl15	WT Zt+6	Snord116del Zt+6	2.32139	3.41573	0.557205	0.188514	no
Nkiras1	WT Zt+6	Snord116del Zt+6	2.25239	3.31128	0.55593	0.631035	no
Neu1	WT Zt+6	Snord116del Zt+6	3.45325	5.07076	0.554246	0.144902	no
Catsper2	WT Zt+6	Snord116del Zt+6	0.289207	0.424603	0.554014	0.609043	no
Ckb	WT Zt+6	Snord116del Zt+6	153.238	224.681	0.552106	0.250075	no
Plekhg2	WT Zt+6	Snord116del Zt+6	0.38479	0.564159	0.552029	0.410547	no
Nicn1	WT Zt+6	Snord116del Zt+6	4.97121	7.27656	0.549659	0.143459	no
Ctsz	WT Zt+6	Snord116del Zt+6	16.7842	24.5455	0.548355	0.27874	no
Morf4l1	WT Zt+6	Snord116del Zt+6	64.8566	94.7806	0.547338	0.274534	no
F830045P16Rik	WT Zt+6	Snord116del Zt+6	0.044823	0.0654639	0.546459	1	no
Camk2g	WT Zt+6	Snord116del Zt+6	20.0214	29.2329	0.546055	0.211023	no
Yipf1	WT Zt+6	Snord116del Zt+6	1.81799	2.65349	0.545549	0.408165	no
Gm3219	WT Zt+6	Snord116del Zt+6	1.40193	2.04604	0.545423	0.606141	no
2810004N23Rik	WT Zt+6	Snord116del Zt+6	0.933411	1.36219	0.545348	0.506595	no
Dguok	WT Zt+6	Snord116del Zt+6	2.07523	3.02721	0.544719	0.417902	no
Tmem126a	WT Zt+6	Snord116del Zt+6	2.74876	4.00564	0.543251	0.405496	no
Mylk	WT Zt+6	Snord116del Zt+6	1.01863	1.48237	0.541269	0.17897	no
Tmem80	WT Zt+6	Snord116del Zt+6	5.4971	7.99164	0.53982	0.483757	no
Fkbp5	WT Zt+6	Snord116del Zt+6	1.84894	2.6864	0.538973	0.202084	no
A630066F11Rik	WT Zt+6	Snord116del Zt+6	0.381466	0.554031	0.538412	0.921768	no
Pid1	WT Zt+6	Snord116del Zt+6	2.92795	4.2469	0.536519	0.187188	no
Lrrc48	WT Zt+6	Snord116del Zt+6	0.935289	1.35586	0.535726	0.44412	no
Ppm1a	WT Zt+6	Snord116del Zt+6	14.9397	21.6233	0.533438	0.188936	no
Nt5e	WT Zt+6	Snord116del Zt+6	0.256881	0.371087	0.530655	0.525619	no
Trappc4	WT Zt+6	Snord116del Zt+6	3.34744	4.83302	0.529869	0.309303	no
G3bp2	WT Zt+6	Snord116del Zt+6	16.7332	24.1327	0.528277	0.334583	no
Ntf3	WT Zt+6	Snord116del Zt+6	0.570976	0.823462	0.528271	0.632102	no
Rsph3b	WT Zt+6	Snord116del Zt+6	2.28757	3.29868	0.528074	0.301711	no
Ppp2r2a	WT Zt+6	Snord116del Zt+6	5.04165	7.26308	0.526686	0.208186	no
Ranbp10	WT Zt+6	Snord116del Zt+6	2.37194	3.41626	0.526353	0.166978	no
Cacng3	WT Zt+6	Snord116del Zt+6	35.4459	51.0102	0.525166	0.181478	no
Zfp324	WT Zt+6	Snord116del Zt+6	0.867741	1.24786	0.524115	0.287459	no
Aldh7a1	WT Zt+6	Snord116del Zt+6	7.65842	11.0064	0.523222	0.273808	no
Osbpl2	WT Zt+6	Snord116del Zt+6	9.26154	13.2904	0.521066	0.168915	no
Ccdc90b	WT Zt+6	Snord116del Zt+6	2.45413	3.51827	0.519657	0.299043	no
Rap1gap	WT Zt+6	Snord116del Zt+6	16.2808	23.332	0.519136	0.196183	no
Olfml2a	WT Zt+6	Snord116del Zt+6	1.04673	1.49626	0.515464	0.386821	no
Gabrd	WT Zt+6	Snord116del Zt+6	13.5198	19.3077	0.514099	0.166856	no
Fahd1	WT Zt+6	Snord116del Zt+6	2.68258	3.83081	0.514027	0.309116	no
Reep5	WT Zt+6	Snord116del Zt+6	35.9959	51.373	0.513175	0.359049	no
Ywhag	WT Zt+6	Snord116del Zt+6	54.7776	77.9485	0.508937	0.348786	no
Arhgap10	WT Zt+6	Snord116del Zt+6	2.70253	3.84536	0.508811	0.201169	no
Ttc25	WT Zt+6	Snord116del Zt+6	0.207048	0.294305	0.507344	0.66142	no
Zfp316	WT Zt+6	Snord116del Zt+6	1.44357	2.05129	0.506898	0.1799	no
Pdpn	WT Zt+6	Snord116del Zt+6	2.6925	3.82092	0.504971	0.260356	no
Slc2a6	WT Zt+6	Snord116del Zt+6	2.35957	3.33889	0.500847	0.354924	no
Galnt6	WT Zt+6	Snord116del Zt+6	0.913679	1.29006	0.497681	0.281112	no
Cyb5r1	WT Zt+6	Snord116del Zt+6	2.29392	3.23531	0.496089	0.333238	no
Sipa1	WT Zt+6	Snord116del Zt+6	2.07678	2.92839	0.495762	0.312659	no
Zbtb5	WT Zt+6	Snord116del Zt+6	0.795416	1.12131	0.495408	0.409325	no
Nop58	WT Zt+6	Snord116del Zt+6	3.06266	4.3156	0.494778	0.230956	no
Paics	WT Zt+6	Snord116del Zt+6	8.0004	11.2636	0.49352	0.239782	no
Tomm20	WT Zt+6	Snord116del Zt+6	8.2009	11.5416	0.492986	0.256016	no
5031425E22Rik	WT Zt+6	Snord116del Zt+6	2.08274	2.9285	0.491677	0.284831	no
Nts	WT Zt+6	Snord116del Zt+6	2.08369	2.92893	0.491233	0.402111	no
Ppp1r26	WT Zt+6	Snord116del Zt+6	1.32565	1.86114	0.489494	0.219825	no
Fam177a	WT Zt+6	Snord116del Zt+6	2.06705	2.90053	0.488744	0.239375	no
4833439L19Rik	WT Zt+6	Snord116del Zt+6	21.9141	30.7384	0.488186	0.288666	no
Acin1	WT Zt+6	Snord116del Zt+6	10.3872	14.5688	0.488087	0.324669	no
Zfp616	WT Zt+6	Snord116del Zt+6	0.0457936	0.0642282	0.488062	1	no
9430021M05Rik	WT Zt+6	Snord116del Zt+6	2.72223	3.81614	0.487325	0.258051	no
Eif3h	WT Zt+6	Snord116del Zt+6	40.5737	56.8502	0.486622	0.215856	no
Scrt1	WT Zt+6	Snord116del Zt+6	9.02901	12.6424	0.485629	0.197214	no
2610301B20Rik	WT Zt+6	Snord116del Zt+6	5.67409	7.93048	0.483018	0.266841	no
Ctsh	WT Zt+6	Snord116del Zt+6	4.02792	5.6278	0.482536	0.261343	no
Fcgrt	WT Zt+6	Snord116del Zt+6	3.09732	4.32742	0.482488	0.304824	no
Hgsnat	WT Zt+6	Snord116del Zt+6	5.94043	8.27849	0.4788	0.203568	no
Rrad	WT Zt+6	Snord116del Zt+6	0.700697	0.97642	0.478712	0.618511	no
Gne	WT Zt+6	Snord116del Zt+6	3.02472	4.20976	0.476937	0.279714	no
Fasn	WT Zt+6	Snord116del Zt+6	13.234	18.4084	0.476112	0.300308	no
Rnf115	WT Zt+6	Snord116del Zt+6	5.87571	8.16295	0.474329	0.280811	no
Ncl	WT Zt+6	Snord116del Zt+6	13.4777	18.7186	0.473898	0.340928	no
Tmem143	WT Zt+6	Snord116del Zt+6	0.812386	1.12745	0.47283	0.523678	no
Rab6b	WT Zt+6	Snord116del Zt+6	56.5364	78.3454	0.470667	0.469965	no
Atp5g3	WT Zt+6	Snord116del Zt+6	20.1829	27.9342	0.4689	0.217512	no
Coq10b	WT Zt+6	Snord116del Zt+6	2.79815	3.8716	0.468459	0.36475	no
Plcd1	WT Zt+6	Snord116del Zt+6	1.20234	1.66003	0.46537	0.415104	no
4930558K02Rik	WT Zt+6	Snord116del Zt+6	0.0641748	0.0884517	0.462884	1	no
Chsy1	WT Zt+6	Snord116del Zt+6	0.914548	1.25883	0.460958	0.357289	no
Tmem29	WT Zt+6	Snord116del Zt+6	3.97972	5.47672	0.460647	0.46005	no
Gfod2	WT Zt+6	Snord116del Zt+6	1.01322	1.39284	0.459087	0.517929	no
2700062C07Rik	WT Zt+6	Snord116del Zt+6	2.475	3.39272	0.45501	0.473193	no
D130009I18Rik	WT Zt+6	Snord116del Zt+6	0.0898709	0.123056	0.453384	1	no
Rbm10	WT Zt+6	Snord116del Zt+6	6.87561	9.41293	0.453155	0.642402	no
Dph5	WT Zt+6	Snord116del Zt+6	2.57082	3.51551	0.451505	0.364375	no
Fam174b	WT Zt+6	Snord116del Zt+6	2.94664	4.02389	0.44952	0.279939	no
Rpap2	WT Zt+6	Snord116del Zt+6	2.02761	2.76815	0.449144	0.51129	no
Rps3a	WT Zt+6	Snord116del Zt+6	81.2451	110.874	0.448567	0.279268	no
Ccl25	WT Zt+6	Snord116del Zt+6	1.05147	1.43374	0.447373	0.719859	no
Wdr81	WT Zt+6	Snord116del Zt+6	1.6076	2.19044	0.446313	0.242823	no
Hmgcl	WT Zt+6	Snord116del Zt+6	1.72792	2.35383	0.445972	0.513427	no
Cic	WT Zt+6	Snord116del Zt+6	15.1086	20.556	0.444193	0.361421	no
Gng10	WT Zt+6	Snord116del Zt+6	11.7327	15.9288	0.441096	0.320855	no
Vmp1	WT Zt+6	Snord116del Zt+6	19.3224	26.2306	0.440976	0.376291	no
Ctsl	WT Zt+6	Snord116del Zt+6	8.8877	12.0645	0.440892	0.296597	no
Ralyl	WT Zt+6	Snord116del Zt+6	7.0449	9.55404	0.439531	0.428333	no
5930434B04Rik	WT Zt+6	Snord116del Zt+6	6.48944	8.78394	0.436775	0.40876	no
Sf3b2	WT Zt+6	Snord116del Zt+6	19.1915	25.876	0.431148	0.291072	no
Prdx5	WT Zt+6	Snord116del Zt+6	7.62744	10.2787	0.430386	0.409664	no
Casp1	WT Zt+6	Snord116del Zt+6	0.504008	0.677578	0.426938	0.672654	no
Hist1h2ao	WT Zt+6	Snord116del Zt+6	2.56934	3.45202	0.426043	0.693714	no
Hist1h2ap	WT Zt+6	Snord116del Zt+6	0	0	0.426043	1	no
Rtn1	WT Zt+6	Snord116del Zt+6	235.586	316.309	0.42508	0.59646	no
Dcun1d2	WT Zt+6	Snord116del Zt+6	3.97771	5.33894	0.424615	0.492697	no
Psmd12	WT Zt+6	Snord116del Zt+6	7.58763	10.1365	0.417845	0.302966	no
Ptdss2	WT Zt+6	Snord116del Zt+6	5.3822	7.18389	0.416568	0.286799	no
Tssk6	WT Zt+6	Snord116del Zt+6	0.514134	0.684722	0.413376	0.910993	no
Dis3l2	WT Zt+6	Snord116del Zt+6	2.93701	3.90864	0.412319	0.414829	no
Dnajc2	WT Zt+6	Snord116del Zt+6	3.66657	4.87901	0.412158	0.324877	no
1700013F07Rik	WT Zt+6	Snord116del Zt+6	0.32609	0.433591	0.411065	0.848897	no
Fut8	WT Zt+6	Snord116del Zt+6	53.1351	70.6148	0.410306	0.427679	no
Naa11	WT Zt+6	Snord116del Zt+6	0.128616	0.170894	0.410026	1	no
G3bp1	WT Zt+6	Snord116del Zt+6	5.57704	7.40801	0.409586	0.309448	no
Scg5	WT Zt+6	Snord116del Zt+6	145.354	192.965	0.408764	0.476376	no
Ddx19a	WT Zt+6	Snord116del Zt+6	2.46209	3.26853	0.408757	0.356104	no
Abhd14b	WT Zt+6	Snord116del Zt+6	3.48294	4.61796	0.406952	0.407356	no
Cnbp	WT Zt+6	Snord116del Zt+6	18.4175	24.3717	0.404134	0.48979	no
Slc35b2	WT Zt+6	Snord116del Zt+6	2.40841	3.18507	0.403246	0.413415	no
Pgd	WT Zt+6	Snord116del Zt+6	4.59017	6.06735	0.40252	0.314318	no
Twf2	WT Zt+6	Snord116del Zt+6	6.46805	8.54404	0.401588	0.327029	no
Cdh23	WT Zt+6	Snord116del Zt+6	0.12303	0.162509	0.401506	1	no
Ctnnbl1	WT Zt+6	Snord116del Zt+6	3.3369	4.40701	0.401295	0.325204	no
Trpm4	WT Zt+6	Snord116del Zt+6	0.740098	0.976991	0.400628	0.504878	no
Glyr1	WT Zt+6	Snord116del Zt+6	12.114	15.9909	0.400574	0.364959	no
Apol7d	WT Zt+6	Snord116del Zt+6	0.0883964	0.11667	0.400374	1	no
Kcns3	WT Zt+6	Snord116del Zt+6	0.86792	1.14437	0.398919	0.600724	no
2010012O05Rik	WT Zt+6	Snord116del Zt+6	2.79931	3.69041	0.398711	0.396804	no
Tex14	WT Zt+6	Snord116del Zt+6	0.0367749	0.0484755	0.398534	1	no
Lhx5	WT Zt+6	Snord116del Zt+6	0.245883	0.323833	0.397281	0.743682	no
Cog4	WT Zt+6	Snord116del Zt+6	4.04413	5.31624	0.394578	0.309536	no
Msh5	WT Zt+6	Snord116del Zt+6	0.061991	0.081404	0.393041	1	no
Ubap1	WT Zt+6	Snord116del Zt+6	6.19059	8.1229	0.391919	0.321198	no
Snx6	WT Zt+6	Snord116del Zt+6	7.00142	9.18601	0.39179	0.329518	no
Ints4	WT Zt+6	Snord116del Zt+6	2.24598	2.94247	0.389679	0.367869	no
Hnrnph2	WT Zt+6	Snord116del Zt+6	14.342	18.7797	0.388931	0.38342	no
Vps45	WT Zt+6	Snord116del Zt+6	3.89516	5.08806	0.385431	0.357791	no
Gpsm2	WT Zt+6	Snord116del Zt+6	1.06976	1.39718	0.38523	0.491137	no
Gpr35	WT Zt+6	Snord116del Zt+6	0.195137	0.253531	0.377669	1	no
Myoz3	WT Zt+6	Snord116del Zt+6	1.166	1.51474	0.377505	0.482915	no
Adcyap1	WT Zt+6	Snord116del Zt+6	2.15663	2.79476	0.373944	0.459003	no
Srsf3	WT Zt+6	Snord116del Zt+6	11.2195	14.5388	0.373889	0.459583	no
Lix1l	WT Zt+6	Snord116del Zt+6	0.597737	0.774298	0.373376	0.650792	no
Fbxl7	WT Zt+6	Snord116del Zt+6	0.205216	0.265525	0.3717	0.698009	no
Adipor1	WT Zt+6	Snord116del Zt+6	17.1671	22.1026	0.364564	0.379121	no
Cd2bp2	WT Zt+6	Snord116del Zt+6	3.40472	4.37699	0.362401	0.365344	no
Kif3b	WT Zt+6	Snord116del Zt+6	3.92767	5.0473	0.361841	0.378723	no
Hagh	WT Zt+6	Snord116del Zt+6	10.3319	13.2531	0.359225	0.389469	no
Efhd1	WT Zt+6	Snord116del Zt+6	3.61064	4.62304	0.356587	0.459124	no
Scfd2	WT Zt+6	Snord116del Zt+6	1.4048	1.79815	0.356144	0.538173	no
Fuca1	WT Zt+6	Snord116del Zt+6	4.35958	5.58003	0.356082	0.3802	no
Ptma	WT Zt+6	Snord116del Zt+6	76.6419	98.0739	0.355736	0.492353	no
Pfkl	WT Zt+6	Snord116del Zt+6	7.1553	9.14338	0.353715	0.378919	no
Rabep2	WT Zt+6	Snord116del Zt+6	1.74243	2.22647	0.353655	0.518728	no
2610035D17Rik	WT Zt+6	Snord116del Zt+6	1.10379	1.4071	0.350252	0.633965	no
Zc3hc1	WT Zt+6	Snord116del Zt+6	2.68629	3.42353	0.349867	0.493712	no
Herpud1	WT Zt+6	Snord116del Zt+6	9.34423	11.9047	0.349386	0.374786	no
Erp29	WT Zt+6	Snord116del Zt+6	5.44222	6.93337	0.349362	0.46169	no
Mif4gd	WT Zt+6	Snord116del Zt+6	4.35833	5.54986	0.348674	0.53644	no
Bcan	WT Zt+6	Snord116del Zt+6	35.9803	45.7538	0.346683	0.51122	no
Dus3l	WT Zt+6	Snord116del Zt+6	8.37076	10.6427	0.346431	0.384255	no
Skap1	WT Zt+6	Snord116del Zt+6	0.357693	0.454449	0.345398	0.808202	no
Gm7854	WT Zt+6	Snord116del Zt+6	0.321065	0.407471	0.343832	0.949374	no
Coil	WT Zt+6	Snord116del Zt+6	3.07676	3.89642	0.340736	0.45835	no
Uevld	WT Zt+6	Snord116del Zt+6	0.420301	0.532075	0.340207	0.60393	no
Slc25a17	WT Zt+6	Snord116del Zt+6	5.90151	7.4701	0.340042	0.436759	no
Pvr	WT Zt+6	Snord116del Zt+6	0.785	0.98935	0.333789	0.6017	no
Ccdc9	WT Zt+6	Snord116del Zt+6	5.05353	6.36865	0.333696	0.529901	no
Kbtbd3	WT Zt+6	Snord116del Zt+6	1.28743	1.62168	0.332989	0.612982	no
Gm17821	WT Zt+6	Snord116del Zt+6	9.42867	11.8759	0.332909	0.535196	no
Ccdc164	WT Zt+6	Snord116del Zt+6	1.12382	1.41528	0.332677	0.594488	no
Ar	WT Zt+6	Snord116del Zt+6	1.8455	2.32369	0.332403	0.490979	no
Nek5	WT Zt+6	Snord116del Zt+6	0.0726765	0.0914625	0.331691	1	no
E2f4	WT Zt+6	Snord116del Zt+6	3.12679	3.93468	0.331566	0.492336	no
Glb1l	WT Zt+6	Snord116del Zt+6	1.70439	2.14156	0.32941	0.582014	no
Zfyve19	WT Zt+6	Snord116del Zt+6	2.96264	3.71681	0.327182	0.573412	no
Tbc1d10b	WT Zt+6	Snord116del Zt+6	3.96	4.9548	0.323327	0.419248	no
Txndc15	WT Zt+6	Snord116del Zt+6	12.7909	15.9809	0.321227	0.449309	no
Khdrbs3	WT Zt+6	Snord116del Zt+6	38.6796	48.3063	0.32064	0.510768	no
Nell1	WT Zt+6	Snord116del Zt+6	2.74433	3.42289	0.318762	0.485008	no
Laptm4b	WT Zt+6	Snord116del Zt+6	24.2656	30.1707	0.31424	0.507797	no
Thoc3	WT Zt+6	Snord116del Zt+6	2.06045	2.55796	0.312034	0.549279	no
Cdk2ap1	WT Zt+6	Snord116del Zt+6	19.8546	24.6468	0.311923	0.445291	no
Cc2d1a	WT Zt+6	Snord116del Zt+6	4.52291	5.60428	0.309277	0.439063	no
Spint2	WT Zt+6	Snord116del Zt+6	1.12588	1.39247	0.306592	0.749631	no
Elmo3	WT Zt+6	Snord116del Zt+6	0.188577	0.233061	0.305552	1	no
Agap3	WT Zt+6	Snord116del Zt+6	17.4447	21.5568	0.305352	0.565909	no
Lmf1	WT Zt+6	Snord116del Zt+6	4.90474	6.05568	0.304111	0.554531	no
Plxdc1	WT Zt+6	Snord116del Zt+6	2.96824	3.66357	0.303643	0.509097	no
Gm14405	WT Zt+6	Snord116del Zt+6	0.117911	0.145527	0.303589	1	no
Arpc4	WT Zt+6	Snord116del Zt+6	11.5867	14.2863	0.30216	0.486742	no
Tsc22d4	WT Zt+6	Snord116del Zt+6	4.27029	5.26081	0.300953	0.508878	no
Kcnj5	WT Zt+6	Snord116del Zt+6	0.199835	0.245672	0.297927	1	no
Mfsd11	WT Zt+6	Snord116del Zt+6	1.531	1.8818	0.297639	0.558242	no
Ankrd45	WT Zt+6	Snord116del Zt+6	2.61203	3.20828	0.296626	0.521522	no
Sumo3	WT Zt+6	Snord116del Zt+6	15.3615	18.8621	0.296169	0.524565	no
Nubp1	WT Zt+6	Snord116del Zt+6	1.78666	2.19316	0.295747	0.690455	no
Hnrnpr	WT Zt+6	Snord116del Zt+6	11.1112	13.6331	0.295102	0.499048	no
2900064A13Rik	WT Zt+6	Snord116del Zt+6	22.2504	27.2814	0.294087	0.500034	no
Taf12	WT Zt+6	Snord116del Zt+6	1.96701	2.41056	0.293363	0.655755	no
4933433P14Rik	WT Zt+6	Snord116del Zt+6	2.82282	3.4567	0.29226	0.542355	no
Smyd3	WT Zt+6	Snord116del Zt+6	1.63135	1.99768	0.29226	0.539455	no
Gm4736	WT Zt+6	Snord116del Zt+6	0.109894	0.134175	0.288	1	no
Lyrm1	WT Zt+6	Snord116del Zt+6	2.87451	3.50767	0.287196	0.615328	no
Cdk11b	WT Zt+6	Snord116del Zt+6	9.13492	11.1312	0.285146	0.48384	no
Ric8	WT Zt+6	Snord116del Zt+6	6.20292	7.5512	0.283759	0.600431	no
Wrb	WT Zt+6	Snord116del Zt+6	7.63933	9.2926	0.282636	0.537044	no
Sdf2	WT Zt+6	Snord116del Zt+6	7.07954	8.5985	0.28043	0.545362	no
Fam60a	WT Zt+6	Snord116del Zt+6	0.512826	0.622318	0.279183	0.736423	no
Men1	WT Zt+6	Snord116del Zt+6	5.4972	6.65273	0.275251	0.561357	no
Pcmt1	WT Zt+6	Snord116del Zt+6	18.4544	22.3317	0.275125	0.58123	no
Gtf2a2	WT Zt+6	Snord116del Zt+6	2.90094	3.50682	0.273641	0.687155	no
Pla2g16	WT Zt+6	Snord116del Zt+6	3.32875	4.02389	0.273611	0.543402	no
Tprgl	WT Zt+6	Snord116del Zt+6	35.3982	42.6915	0.270273	0.59201	no
Hist1h2af	WT Zt+6	Snord116del Zt+6	1.40144	1.68345	0.264509	0.89117	no
Ly75	WT Zt+6	Snord116del Zt+6	0.0736054	0.0882824	0.262315	1	no
Mthfd1l	WT Zt+6	Snord116del Zt+6	0.904766	1.08507	0.26217	0.737537	no
Kifc2	WT Zt+6	Snord116del Zt+6	75.1975	90.1175	0.261124	0.655932	no
Tom1	WT Zt+6	Snord116del Zt+6	7.26212	8.6993	0.26051	0.528945	no
Ptpn1	WT Zt+6	Snord116del Zt+6	3.41706	4.08988	0.259304	0.534055	no
Atp2a1	WT Zt+6	Snord116del Zt+6	0.0761536	0.0910617	0.257933	1	no
Rbm3	WT Zt+6	Snord116del Zt+6	10.389	12.4208	0.2577	0.620827	no
Col14a1	WT Zt+6	Snord116del Zt+6	0.104977	0.125453	0.257074	1	no
Capzb	WT Zt+6	Snord116del Zt+6	78.9536	94.0052	0.251735	0.666151	no
Eda2r	WT Zt+6	Snord116del Zt+6	0.1343	0.159707	0.249966	1	no
Nipsnap1	WT Zt+6	Snord116del Zt+6	8.87254	10.4851	0.240923	0.607169	no
Mrps2	WT Zt+6	Snord116del Zt+6	5.39231	6.37227	0.240906	0.619522	no
Prr22	WT Zt+6	Snord116del Zt+6	0.642666	0.757997	0.238122	0.847022	no
Rnf114	WT Zt+6	Snord116del Zt+6	6.92361	8.1549	0.236143	0.672438	no
Tef	WT Zt+6	Snord116del Zt+6	20.4682	24.0069	0.230068	0.699098	no
Arvcf	WT Zt+6	Snord116del Zt+6	1.67805	1.96722	0.229368	0.794775	no
4930546C10Rik	WT Zt+6	Snord116del Zt+6	0.148688	0.17428	0.229117	1	no
Rab2a	WT Zt+6	Snord116del Zt+6	39.2985	46.0359	0.228284	0.727514	no
Jph3	WT Zt+6	Snord116del Zt+6	17.4289	20.4098	0.22778	0.620632	no
Tmem101	WT Zt+6	Snord116del Zt+6	3.88551	4.54925	0.227523	0.673557	no
Dand5	WT Zt+6	Snord116del Zt+6	3.51788	4.11747	0.227049	0.709693	no
Nfe2	WT Zt+6	Snord116del Zt+6	0.163295	0.191038	0.226377	1	no
D330041H03Rik	WT Zt+6	Snord116del Zt+6	4.34911	5.07539	0.222798	0.796319	no
Nipal3	WT Zt+6	Snord116del Zt+6	5.65851	6.59626	0.221224	0.615119	no
Trim32	WT Zt+6	Snord116del Zt+6	25.014	29.1553	0.221018	0.711082	no
Gm5820	WT Zt+6	Snord116del Zt+6	0.245308	0.285363	0.218203	0.94988	no
Taf9	WT Zt+6	Snord116del Zt+6	13.8405	16.0955	0.217759	0.703363	no
Vapa	WT Zt+6	Snord116del Zt+6	16.5093	19.1967	0.217582	0.655214	no
Frat1	WT Zt+6	Snord116del Zt+6	0.906748	1.05319	0.215991	0.779847	no
Rnaseh1	WT Zt+6	Snord116del Zt+6	2.33138	2.70564	0.214787	0.747081	no
1700019N12Rik	WT Zt+6	Snord116del Zt+6	5.3736	6.22547	0.212294	0.734736	no
Ywhae	WT Zt+6	Snord116del Zt+6	84.7242	98.128	0.21189	0.772368	no
Cbx6	WT Zt+6	Snord116del Zt+6	16.4281	19.025	0.211734	0.935928	no
Gpt	WT Zt+6	Snord116del Zt+6	2.61728	3.03093	0.211694	0.728378	no
Echs1	WT Zt+6	Snord116del Zt+6	8.7666	10.1514	0.211593	0.647104	no
Rad23a	WT Zt+6	Snord116del Zt+6	6.13434	7.10026	0.210965	0.760261	no
Nsl1	WT Zt+6	Snord116del Zt+6	1.64461	1.90277	0.210355	0.705273	no
Brcc3	WT Zt+6	Snord116del Zt+6	3.92824	4.54192	0.20942	0.785412	no
Pgm2	WT Zt+6	Snord116del Zt+6	3.49191	4.0363	0.209016	0.662363	no
Oxct1	WT Zt+6	Snord116del Zt+6	24.98	28.8593	0.208262	0.711429	no
Rpl29	WT Zt+6	Snord116del Zt+6	56.0514	64.6543	0.205996	0.635895	no
Snd1	WT Zt+6	Snord116del Zt+6	10.1822	11.739	0.205255	0.721589	no
Glo1	WT Zt+6	Snord116del Zt+6	14.2338	16.3841	0.202981	0.757901	no
Baiap2	WT Zt+6	Snord116del Zt+6	40.5356	46.6031	0.201238	0.74782	no
March2	WT Zt+6	Snord116del Zt+6	13.2971	15.2866	0.201158	0.686211	no
Rpl5	WT Zt+6	Snord116del Zt+6	60.0121	68.9179	0.199626	0.762091	no
Elovl1	WT Zt+6	Snord116del Zt+6	4.2665	4.88305	0.194731	0.727173	no
Gm266	WT Zt+6	Snord116del Zt+6	0.405932	0.464253	0.193671	0.904987	no
Srgn	WT Zt+6	Snord116del Zt+6	3.46287	3.96036	0.193664	0.769051	no
Pisd	WT Zt+6	Snord116del Zt+6	9.16432	10.4694	0.192081	0.676831	no
Sumo1	WT Zt+6	Snord116del Zt+6	25.443	29.0301	0.190282	0.7192	no
Mtx2	WT Zt+6	Snord116del Zt+6	6.10618	6.96505	0.189865	0.725698	no
Qars	WT Zt+6	Snord116del Zt+6	6.45175	7.35492	0.189019	0.690899	no
Tpd52l1	WT Zt+6	Snord116del Zt+6	3.54618	4.04066	0.188325	0.748716	no
Grtp1	WT Zt+6	Snord116del Zt+6	0.225511	0.256905	0.188039	0.929054	no
Polb	WT Zt+6	Snord116del Zt+6	9.57418	10.8822	0.184751	0.701909	no
Selk	WT Zt+6	Snord116del Zt+6	40.9702	46.5598	0.184508	0.724325	no
Gga1	WT Zt+6	Snord116del Zt+6	7.56971	8.57411	0.179749	0.68265	no
Trim71	WT Zt+6	Snord116del Zt+6	0.189324	0.214397	0.179433	1	no
Kctd20	WT Zt+6	Snord116del Zt+6	1.62664	1.8416	0.17907	0.773332	no
Ell3	WT Zt+6	Snord116del Zt+6	0.252982	0.286202	0.177999	0.912598	no
Pax6os1	WT Zt+6	Snord116del Zt+6	0.140141	0.158295	0.175738	1	no
Rhbdd1	WT Zt+6	Snord116del Zt+6	0.287416	0.324474	0.174961	0.878551	no
Sh3bp5l	WT Zt+6	Snord116del Zt+6	3.40452	3.82543	0.168172	0.769836	no
Mat2b	WT Zt+6	Snord116del Zt+6	10.3682	11.6385	0.166738	0.772611	no
C1qb	WT Zt+6	Snord116del Zt+6	38.2914	42.9758	0.166505	0.719557	no
Abcf3	WT Zt+6	Snord116del Zt+6	4.65343	5.21905	0.165494	0.71551	no
Lace1	WT Zt+6	Snord116del Zt+6	1.77765	1.992	0.164248	0.782607	no
Bag2	WT Zt+6	Snord116del Zt+6	1.28886	1.44177	0.161751	0.83074	no
Pqbp1	WT Zt+6	Snord116del Zt+6	8.36889	9.3469	0.159452	0.780603	no
Pgam1	WT Zt+6	Snord116del Zt+6	55.9276	62.4295	0.158668	0.7827	no
Micu1	WT Zt+6	Snord116del Zt+6	8.78693	9.80021	0.157452	0.739212	no
BC021785	WT Zt+6	Snord116del Zt+6	0.215659	0.23998	0.154164	0.920472	no
Amhr2	WT Zt+6	Snord116del Zt+6	0.276313	0.307422	0.153914	0.922914	no
Psmc2	WT Zt+6	Snord116del Zt+6	9.3946	10.439	0.152087	0.754179	no
Fam54b	WT Zt+6	Snord116del Zt+6	10.361	11.5051	0.151108	0.749865	no
BC052040	WT Zt+6	Snord116del Zt+6	1.20967	1.33523	0.142478	0.830815	no
Brpf3	WT Zt+6	Snord116del Zt+6	3.53035	3.87812	0.135546	0.775173	no
Clip3	WT Zt+6	Snord116del Zt+6	74.5064	81.6992	0.132958	0.852976	no
Ilf2	WT Zt+6	Snord116del Zt+6	4.97173	5.45161	0.132934	0.857677	no
Cerk	WT Zt+6	Snord116del Zt+6	5.12764	5.62224	0.132848	0.792492	no
Vmn2r73	WT Zt+6	Snord116del Zt+6	0.067744	0.0739052	0.125583	1	no
Gm10658	WT Zt+6	Snord116del Zt+6	0.212642	0.231944	0.125353	0.968912	no
Gm5086	WT Zt+6	Snord116del Zt+6	0.416749	0.45215	0.117622	0.938369	no
Mrpl15	WT Zt+6	Snord116del Zt+6	2.43022	2.62604	0.111797	0.901783	no
Pigz	WT Zt+6	Snord116del Zt+6	2.05241	2.21653	0.110983	0.86632	no
Trappc9	WT Zt+6	Snord116del Zt+6	17.3336	18.7182	0.110868	0.917753	no
Tom1l2	WT Zt+6	Snord116del Zt+6	34.6676	37.3549	0.10771	0.889638	no
Nsun4	WT Zt+6	Snord116del Zt+6	1.34247	1.44582	0.107002	0.863193	no
4931428F04Rik	WT Zt+6	Snord116del Zt+6	2.356	2.53578	0.106091	0.885548	no
Snhg12	WT Zt+6	Snord116del Zt+6	16.3097	17.5539	0.106058	0.843214	no
Tasp1	WT Zt+6	Snord116del Zt+6	2.56492	2.75912	0.105298	0.880023	no
A130077B15Rik	WT Zt+6	Snord116del Zt+6	59.8775	64.3604	0.10416	0.870476	no
Themis	WT Zt+6	Snord116del Zt+6	0.0638157	0.0684929	0.102043	1	no
Olfm1	WT Zt+6	Snord116del Zt+6	461.2	494.996	0.102026	0.919086	no
Sh2b1	WT Zt+6	Snord116del Zt+6	6.91169	7.41253	0.100929	0.845402	no
Strc	WT Zt+6	Snord116del Zt+6	0.0933351	0.100006	0.0996014	1	no
1110020A21Rik	WT Zt+6	Snord116del Zt+6	0.524706	0.561431	0.0975997	0.986901	no
Gkap1	WT Zt+6	Snord116del Zt+6	4.83808	5.17419	0.0968987	0.858	no
4921515E04Rik	WT Zt+6	Snord116del Zt+6	0.0209591	0.0222929	0.0890055	1	no
Cd163l1	WT Zt+6	Snord116del Zt+6	0.164688	0.175039	0.087942	1	no
Ddx41	WT Zt+6	Snord116del Zt+6	3.17911	3.36546	0.0821817	0.889989	no
Polg2	WT Zt+6	Snord116del Zt+6	0.306666	0.324498	0.0815388	0.971097	no
Yif1b	WT Zt+6	Snord116del Zt+6	15.1942	16.0729	0.0811108	0.878472	no
Ubac1	WT Zt+6	Snord116del Zt+6	2.4805	2.62077	0.0793624	0.884513	no
Ankrd34a	WT Zt+6	Snord116del Zt+6	8.97676	9.48097	0.0788411	0.876491	no
Fam53c	WT Zt+6	Snord116del Zt+6	6.52538	6.87952	0.0762458	0.886422	no
Ppp1r16a	WT Zt+6	Snord116del Zt+6	5.33319	5.61537	0.0743811	0.884011	no
Lrrc42	WT Zt+6	Snord116del Zt+6	1.65426	1.74177	0.0743659	0.927856	no
Car7	WT Zt+6	Snord116del Zt+6	4.63642	4.87777	0.0732102	0.904273	no
Ngf	WT Zt+6	Snord116del Zt+6	0.730523	0.767656	0.0715316	0.960328	no
Eef1a1	WT Zt+6	Snord116del Zt+6	349.143	366.85	0.0713701	0.94072	no
Tmem117	WT Zt+6	Snord116del Zt+6	0.835303	0.875841	0.0683699	0.933383	no
Gm2a	WT Zt+6	Snord116del Zt+6	7.39947	7.75626	0.0679393	0.904825	no
Mms19	WT Zt+6	Snord116del Zt+6	4.78211	5.00954	0.0670296	0.901818	no
Dpf1	WT Zt+6	Snord116del Zt+6	5.64263	5.90927	0.0666102	0.901416	no
Ramp2	WT Zt+6	Snord116del Zt+6	9.86541	10.3198	0.0649642	0.912598	no
Lsr	WT Zt+6	Snord116del Zt+6	1.78018	1.86126	0.0642589	0.947901	no
Dlgap4	WT Zt+6	Snord116del Zt+6	15.8615	16.5123	0.0580112	0.925478	no
Tmub2	WT Zt+6	Snord116del Zt+6	16.8134	17.4106	0.050357	0.964827	no
Ppil2	WT Zt+6	Snord116del Zt+6	12.0225	12.4407	0.0493295	0.937846	no
Cnp	WT Zt+6	Snord116del Zt+6	45.7263	47.2923	0.0485797	0.93802	no
Jagn1	WT Zt+6	Snord116del Zt+6	6.63724	6.8631	0.0482786	0.94554	no
Fam188b	WT Zt+6	Snord116del Zt+6	0.667332	0.689567	0.0472853	0.963099	no
Actr1b	WT Zt+6	Snord116del Zt+6	28.7825	29.7378	0.0471064	0.934065	no
Kctd7	WT Zt+6	Snord116del Zt+6	0.96077	0.992101	0.0462955	0.947813	no
St13	WT Zt+6	Snord116del Zt+6	22.6842	23.4182	0.0459457	0.930896	no
[truncated: 405 more rows]

## Sheet: S5. GO Analysis ChIRP-RNA genes
Supplemental Table 5
GO Analysis for genes in WT v. Snord116del Zt+6 RNA-seq and ChIRP datasets
Category	Term	Genes	Fold Enrichment	Bonferroni	FDR	Benjamini
GOTERM_BP_5	GO:0044267~cellular protein metabolic process	RNF216, VPRBP, PRKG2, C230081A13RIK, CD2AP, MAP3K7, MAP3K5, USP53, WWP1, TLK1, OGT, MRPL32, TYRO3, PTPRM, ROCK1, ROCK2, AARS, UBR4, MECP2, MARK4, SPAG9, HUWE1, UBR7, SIAH1B, EIF2AK4, NEK7, GGCX, ERBB4, NEK1, FARS2, ASB13, MTIF2, ARIH2, CREBBP, PTPN13, EPRS, TRIO, EPHA3, CCT5, EPHA6, SMURF1, CDC42BPB, MRP63, SENP8, SENP5, DNAJC16, HSF1, SLMAP, EEF2K, SIK1, USP15, FBXL17, USP13, PHKG1, FBXL20, ADNP…	1.51048	3.02e-07	3.44e-07	3.02e-07
GOTERM_BP_5	GO:0006464~protein modification process	STK38, CSPG4, SAE1, PRKG2, C230081A13RIK, ST3GAL1, MAP3K7, MAP3K5, MLL5, WWP1, STK39, TLK1, OGT, MLL3, FRS2, INSR, MYST4, MYST3, EGFR, TYRO3, PTPRM, ROCK1, CSNK1G1, ROCK2, MECP2, MARK4, SPAG9, MAP4K5, TRIM33, HUWE1, SIAH1B, CSNK1G3, UGGT1, EIF2AK4, NEK7, GGCX, FGFR2, SSH1, ERBB4, NEK1, SSH2, BMPR2, ST8SIA1, EPHA10, TRRAP, PTK2, SBK1, LMTK2, LMTK3, B3GNT2, FGD4, HECTD1, PTPN9, PTPN3, PTPN2, CREBBP…	1.62328	1.94e-05	2.21e-05	9.69e-06
GOTERM_BP_5	GO:0016568~chromatin modification	HIRA, CTCF, TRRAP, CHD9, MLL5, SMARCD1, PBRM1, TLK1, KDM3B, MLL3, MYST4, KDM5C, MYST3, DNMT3A, SATB2, CREBBP, MECP2, WHSC1, UBN1, UIMC1, EYA3, HUWE1, BPTF, BCORL1, MSL1, SMARCC1, WHSC1L1, SMARCC2, SMARCA5, KDM4C, PHF21A, JMJD1C, SMARCA1, NCOR1, NSD1, RERE, KDM6B, SMARCA4	2.51399	0.000478	0.000545	0.000159
GOTERM_BP_5	GO:0016310~phosphorylation	STK38, CSPG4, PRKG2, C230081A13RIK, MAP3K7, PAK7, UQCR10, MAP3K5, HSF1, EEF2K, ATP5L, STK39, TLK1, SIK1, IP6K1, INSR, FRS2, CHUK, CDK13, EGFR, TYRO3, CSNK1G1, ROCK1, ROCK2, PHKG1, PIK3CD, CDK8, MECP2, PRKCE, GRM1, MARK4, SRPK1, DAPK1, PRKCB, PRKD1, HUNK, SPAG9, MAST4, PDIK1L, MAP4K5, DLD, HIPK2, MAP3K10, CSNK1G3, EIF2AK4, CAMK1D, NEK7, FGFR2, ERBB4, NEK1, BMPR2, ATP5G2, EPHA10, ABI1, ATP5G1, KIT,…	1.76138	0.00083	0.000946	0.000208
GOTERM_BP_5	GO:0043632~modification-dependent macromolecule catabolic process	HECW1, SENP8, RNF216, SAE1, VPRBP, SENP5, CD2AP, USP53, WWP1, RABGEF1, USP15, FBXL17, NFX1, VCPIP1, USP13, DTL, FBXL20, UBR4, HERC1, SENP2, PJA2, RFWD2, ATG4C, TRIM33, HUWE1, UBR7, SIAH1B, ZER1, ASB6, DERL1, ATG12, EDEM3, ASB13, CBLL1, ARIH2, RNF123, FBXO42, USP32, FBXO45, HECTD1, USP40, UBE4A, GM15800, PARK2, MARCH7, UBE2Q2, UBL5, ATE1, NAE1, MARCH1, WSB1, KCMF1, ZRANB1, USP46, USP49, CUL4B, SMU…	1.87482	0.00362045	0.00413402	0.000725
GOTERM_BP_5	GO:0007268~synaptic transmission	SYT1, GRIK1, CLSTN1, CACNB2, CACNB4, PTK2, DMD, APBA2, DLG2, KCNMA1, GABRG2, DLGAP1, GLRB, NRXN3, MECP2, NLGN1, PARK2, GRIA4, NRXN1, LIN7A, CTNNA2, ATXN1, SLC17A6, KIF1B, GRM8, GRM7, CHRM1, NCAN, CACNA1A, CACNA1B	2.63144	0.00406012	0.00463706	0.000678
GOTERM_BP_5	GO:0044257~cellular protein catabolic process	HECW1, SENP8, RNF216, SAE1, VPRBP, SENP5, CD2AP, USP53, WWP1, RABGEF1, USP15, FBXL17, NFX1, VCPIP1, USP13, DTL, FBXL20, UBR4, HERC1, PJA2, SENP2, RFWD2, ATG4C, TRIM33, HUWE1, UBR7, SIAH1B, ZER1, ASB6, DERL1, ATG12, EDEM3, ASB13, CBLL1, ARIH2, RNF123, PSMB6, FBXO42, USP32, FBXO45, HECTD1, USP40, UBE4A, GM15800, PARK2, MARCH7, UBE2Q2, UBL5, ATE1, NAE1, MARCH1, WSB1, KCMF1, ZRANB1, USP46, USP49, CUL…	1.80264	0.0105927	0.0121374	0.00152016
GOTERM_BP_5	GO:0030163~protein catabolic process	HECW1, SENP8, RNF216, SAE1, VPRBP, SENP5, CD2AP, USP53, WWP1, RABGEF1, USP15, FBXL17, NFX1, VCPIP1, USP13, DTL, FBXL20, UBR4, HERC1, PJA2, SENP2, RFWD2, ATG4C, TRIM33, HUWE1, UBR7, SIAH1B, YME1L1, ZER1, ASB6, DERL1, ATG12, EDEM3, ASB13, CBLL1, ARIH2, RNF123, PSMB6, FBXO42, USP32, FBXO45, HECTD1, USP40, UBE4A, GM15800, PARK2, MARCH7, UBE2Q2, UBL5, ATE1, NAE1, MARCH1, WSB1, KCMF1, ZRANB1, USP46, US…	1.76913	0.0160576	0.0184494	0.00202144
GOTERM_BP_5	GO:0015031~protein transport	XPO1, CLTA, XPO6, AP1G1, LMAN2L, VPS53, VPS33B, RAB3IP, HOOK3, STXBP5L, KIF13A, AP1S2, PEX1, GOPC, RABGEF1, RAB23, VPS13A, GLE1, D230025D16RIK, RAB21, ZW10, SCAMP5, SCAMP1, ATG9A, ACTN4, SRP54A, ARNTL, SYNJ2BP, STXBP4, MFN2, SENP2, RAB11FIP4, SEC61B, ATG4C, IPO7, LYST, SRP72, RAB10, ERC1, KPNA3, KPNA1, ARFGAP1, AFTPH, DERL1, NFKBIA, NUP93, SNX1, CCDC91, RIMS1, CSE1L, NUP210, EXOC4, CHM, APBA2, DO…	1.67884	0.0280048	0.0323703	0.00315108
GOTERM_BP_5	GO:0031327~negative regulation of cellular biosynthetic process	EIF2C2, NR6A1, PRRX1, ZFP639, ZEB2, ZEB1, CBX5, SIN3A, INSIG2, WWP1, MYST4, MYST3, NFX1, SATB2, CTBP2, MECP2, ZHX2, ZHX3, PURB, NCOA2, BPTF, HIPK2, SMARCA5, MAP3K10, ZFPM2, MDM4, NSD1, KDM6B, EIF2AK4, SMARCA4, BCLAF1, MTDH, GATAD2A, SKIL, TNRC6A, DNMT3A, NACC1, RFX5, JARID2, ANKHD1, WWTR1, FOXP1, UIMC1, ATXN1, JAZF1, PHF21A, ZRANB1, TBL1X, NCOR1, CACNA1A	1.81549	0.0759984	0.0900514	0.00787299
GOTERM_BP_5	GO:0010629~negative regulation of gene expression	NCBP2, EIF2C2, BCLAF1, MTDH, NR6A1, PRRX1, ZEB2, CTCF, ZFP639, ZEB1, CBX5, SIN3A, WWP1, GATAD2A, SKIL, TNRC6A, MYST4, MYST3, NFX1, DNMT3A, NACC1, SATB2, CTBP2, RFX5, JARID2, ZHX2, MECP2, ZHX3, WWTR1, PURB, FOXP1, UIMC1, ATXN1, NCOA2, BPTF, HIPK2, SMARCA5, JAZF1, MAP3K10, ZRANB1, PHF21A, ZFPM2, MDM4, TBL1X, NCOR1, NSD1, KDM6B, SMARCA4	1.82789	0.0923654	0.110402	0.00877161
GOTERM_BP_5	GO:0009890~negative regulation of biosynthetic process	EIF2C2, NR6A1, PRRX1, ZFP639, ZEB2, ZEB1, CBX5, SIN3A, INSIG2, WWP1, MYST4, MYST3, NFX1, SATB2, CTBP2, MECP2, ZHX2, ZHX3, PURB, NCOA2, BPTF, HIPK2, SMARCA5, MAP3K10, ZFPM2, MDM4, NSD1, KDM6B, EIF2AK4, SMARCA4, BCLAF1, MTDH, GATAD2A, SKIL, TNRC6A, DNMT3A, NACC1, RFX5, JARID2, ANKHD1, WWTR1, FOXP1, UIMC1, ATXN1, JAZF1, PHF21A, ZRANB1, TBL1X, NCOR1, CACNA1A	1.79876	0.0951109	0.113851	0.00829398
GOTERM_BP_5	GO:0031324~negative regulation of cellular metabolic process	EIF2C2, IMPACT, NR6A1, PRRX1, ZEB2, ZFP639, ZEB1, CBX5, SIN3A, INSIG2, WWP1, RAB23, MYST4, MYST3, NFX1, SATB2, CTBP2, ZHX2, MECP2, ZHX3, PURB, NCOA2, BPTF, HIPK2, SMARCA5, MAP3K10, ZFPM2, MDM4, NSD1, KDM6B, EIF2AK4, SMARCA4, BCLAF1, MTDH, INPP5K, GATAD2A, SKIL, TNRC6A, DNMT3A, NACC1, RFX5, JARID2, ANKHD1, WWTR1, FOXP1, UIMC1, ATXN1, JAZF1, PHF21A, ZRANB1, MTOR, TBL1X, NCOR1, CACNA1A	1.72416	0.137678	0.168693	0.0113297
GOTERM_BP_5	GO:0010468~regulation of gene expression	EIF2C2, ZFP738, HIRA, NAA15, ZFP639, RORB, SIN3A, WWP1, PHTF2, ZHX2, MECP2, ZHX3, ZFP81, ZFP462, MED15, VEGFA, EIF2AK4, SUPT6H, FUS, DEAF1, NFKBIA, MTIF2, MYT1, DMD, PBRM1, ZFP810, HIP1, NKRF, DNMT3A, ASXL3, ESRRA, ZFP605, KLF9, PAIP1, CREBBP, DDX5, ZBTB44, ZFP809, SUPT16H, JAZF1, TCF12, NCOR1, RERE, BACH2, PHF20, ZEB2, ZEB1, YBX1, DDI2, MBTD1, HSF1, BRD7, NR2F6, CTBP2, ACO1, SNAPC1, GMEB2, ADNP,…	1.27271	0.14113	0.173258	0.0108082
GOTERM_BP_5	GO:0010558~negative regulation of macromolecule biosynthetic process	EIF2C2, BCLAF1, MTDH, NR6A1, PRRX1, ZEB2, ZFP639, ZEB1, CBX5, SIN3A, WWP1, GATAD2A, SKIL, TNRC6A, MYST4, MYST3, NFX1, DNMT3A, SATB2, NACC1, CTBP2, RFX5, JARID2, ZHX2, MECP2, ZHX3, ANKHD1, WWTR1, PURB, FOXP1, UIMC1, ATXN1, NCOA2, BPTF, HIPK2, SMARCA5, JAZF1, MAP3K10, ZRANB1, PHF21A, ZFPM2, MDM4, TBL1X, NCOR1, NSD1, KDM6B, EIF2AK4, SMARCA4	1.79291	0.143817	0.176823	0.010298
GOTERM_BP_5	GO:0016481~negative regulation of transcription	BCLAF1, MTDH, NR6A1, PRRX1, ZEB2, ZFP639, ZEB1, CBX5, SIN3A, WWP1, GATAD2A, SKIL, MYST4, MYST3, NFX1, DNMT3A, NACC1, SATB2, CTBP2, RFX5, JARID2, ZHX2, MECP2, ZHX3, WWTR1, PURB, FOXP1, UIMC1, ATXN1, NCOA2, BPTF, HIPK2, SMARCA5, JAZF1, MAP3K10, ZRANB1, PHF21A, ZFPM2, MDM4, TBL1X, NCOR1, NSD1, KDM6B, SMARCA4	1.84673	0.150074	0.185167	0.0101114
GOTERM_BP_5	GO:0022008~neurogenesis	ATL1, CSPG4, JAG2, GJA1, RORB, SLC1A3, DAB1, NR2F6, RHOA, ROBO2, FRS2, DSCAM, KCNMA1, SATB2, LDB1, MDGA2, TBCE, MECP2, SLIT2, TACC1, SLIT3, CTNNA2, NDEL1, MIAT, VEGFA, CNTN4, EFNA5, SMARCA1, DST, CHL1, SMARCA4, ABLIM1, TUG1, NDN, BEX1, PTK2, DMD, NUMB, LMTK2, B3GNT2, KNDC1, HTT, CREB1, NF1, MET, NTNG1, NLGN1, PCDH15, RGNEF, PPP1R9A, TULP3, FYN, ULK2, FABP7, CACNA1A, BMPR1A, MYH10	1.65727	0.233689	0.30292	0.015535
GOTERM_BP_5	GO:0031326~regulation of cellular biosynthetic process	EIF2C2, ZFP738, HIRA, NAA15, ZFP639, RORB, SIN3A, INSIG2, WWP1, PHTF2, ZHX2, MECP2, ZHX3, ZFP81, ZFP462, MED15, VEGFA, EIF2AK4, SUPT6H, FUS, DEAF1, NFKBIA, MTIF2, MYT1, DMD, PBRM1, ZFP810, HIP1, NKRF, DNMT3A, ASXL3, ESRRA, ZFP605, KLF9, PAIP1, CREBBP, DDX5, ZBTB44, ZFP809, SUPT16H, JAZF1, TCF12, NCOR1, RERE, BACH2, PHF20, ZEB2, ZEB1, YBX1, DDI2, MBTD1, HSF1, BRD7, GUCY1A2, NR2F6, GUCY1A3, CTBP2, …	1.25944	0.234331	0.303872	0.0147242
GOTERM_BP_5	GO:0007417~central nervous system development	DLC1, FGFR2, NDN, PLXNA2, ARNT2, ZEB2, ZEB1, PTK2, DAB1, NUMB, RAB23, GNPAT, ROBO2, FRS2, KNDC1, EGFR, HTT, LDB1, CREB1, MET, AARS, MDGA2, NF1, MECP2, RGNEF, TACC1, CTNNA2, ATRX, TULP3, NDEL1, BPTF, FYN, ARSA, MYO16, CNTN4, LRP8, SMARCA1, FABP7, NCOR1, CACNA1A, BMPR1A, MYH10, SMARCA4	1.81943	0.239448	0.311492	0.0143026
GOTERM_BP_5	GO:0043009~chordate embryonic development	DLC1, FGFR2, TAPT1, LIMS1, ARNT2, GNA12, PRRX1, GJA1, ZEB2, ABI1, ZEB1, TCF7L2, YBX1, MAP3K7, N4BP2L2, DAB2, SIN3A, ECE1, RRN3, INPP5K, HSF1, GATAD2A, APBA2, ETL4, SKIL, COL11A1, DLG1, HECTD1, EGFR, SATB2, KIF3A, HTT, NF1, BIRC6, FZD3, VEZT, AMBRA1, MBNL1, MFN2, NMT1, TULP3, NDEL1, AMOT, ZFPM2, BMPR1A, MYH10, SMARCA4	1.74304	0.29954	0.404969	0.0176434
GOTERM_BP_5	GO:0048699~generation of neurons	ATL1, JAG2, GJA1, RORB, SLC1A3, DAB1, NR2F6, RHOA, ROBO2, FRS2, DSCAM, KCNMA1, SATB2, LDB1, MDGA2, TBCE, MECP2, SLIT2, CTNNA2, SLIT3, NDEL1, MIAT, VEGFA, CNTN4, EFNA5, SMARCA1, DST, CHL1, ABLIM1, TUG1, NDN, BEX1, PTK2, DMD, NUMB, LMTK2, B3GNT2, KNDC1, HTT, CREB1, NF1, MET, NTNG1, NLGN1, PCDH15, RGNEF, PPP1R9A, TULP3, FYN, ULK2, CACNA1A, BMPR1A, MYH10	1.66499	0.342417	0.476649	0.0197632
GOTERM_BP_5	GO:0007416~synaptogenesis	NRXN3, NLGN1, MECP2, DLG4, GNPAT, NRXN1, CACNA1A	6.83079	0.361383	0.509843	0.0201778
GOTERM_BP_5	GO:0010556~regulation of macromolecule biosynthetic process	NCBP2, EIF2C2, ZFP738, IMPACT, ARNT2, NAA15, HIRA, TCEAL5, CNOT2, ZXDB, ZFP639, RORB, CBX5, ESF1, MLL5, SIN3A, WWP1, PHTF2, PUM2, MLL3, MYST4, MYST3, SATB2, MAGOH, MTA3, ZHX2, MECP2, FOXN2, ZHX3, ARNTL, ZFP81, MED15, ZFP462, TRIM33, VEGFA, SMARCA5, ZFP697, ZFP260, SMARCA1, EIF2AK4, SUPT6H, SMARCA4, FUS, DEAF1, NFKBIA, ABCA2, TRRAP, MTIF2, MYT1, ATF2, DMD, HNRNPD, PBRM1, SKIL, ZFP810, HIP1, TFDP1,…	1.25247	0.400872	0.582198	0.0220268
GOTERM_BP_5	GO:0007242~intracellular signaling cascade	NRG3, STK38, FGF14, PREX1, GNA12, CSPG4, ITSN1, MCF2L, MAP3K7, MLL5, MAP3K5, ARHGAP5, DAB1, RHOA, RAB23, GUCY1A2, GUCY1A3, RAPGEF4, TLK1, SIK1, MLL3, FRS2, CHUK, RAB21, HTR5A, PHRF1, ARHGEF1, ROCK1, ROCK2, PIK3CD, PSD3, SYNJ2BP, ARHGEF12, PRKCE, GRM1, SRPK1, DAPK1, PRKCB, PRKD1, ARHGAP31, SPAG9, SS18, MAP4K5, ADRB1, NCOA2, DOK3, RASGRF2, HIPK2, RAB10, ASB6, GNG13, ASB13, KIT, MYO9A, PLCL2, DGKB, …	1.45041	0.454173	0.687725	0.0249117
GOTERM_BP_5	GO:0010605~negative regulation of macromolecule metabolic process	NCBP2, EIF2C2, IMPACT, NR6A1, PRRX1, ZEB2, ZFP639, CTCF, ZEB1, CBX5, SIN3A, WWP1, RAB23, MYST4, MYST3, NFX1, SATB2, CTBP2, ZHX2, MECP2, ZHX3, PURB, NCOA2, BPTF, HIPK2, SMARCA5, MAP3K10, ZFPM2, MDM4, NSD1, KDM6B, EIF2AK4, SMARCA4, BCLAF1, MTDH, INPP5K, GATAD2A, SKIL, TNRC6A, DNMT3A, NACC1, RFX5, JARID2, ANKHD1, WWTR1, FOXP1, UIMC1, ATXN1, JAZF1, PHF21A, ZRANB1, TBL1X, NCOR1	1.63538	0.467505	0.715711	0.0248922
GOTERM_BP_5	GO:0045934~negative regulation of nucleobase, nucleoside, nucleotide and nucleic acid metabolic process	BCLAF1, MTDH, NR6A1, PRRX1, ZEB2, ZFP639, ZEB1, CBX5, SIN3A, WWP1, GATAD2A, SKIL, MYST4, MYST3, NFX1, DNMT3A, NACC1, SATB2, CTBP2, RFX5, JARID2, ZHX2, MECP2, ZHX3, WWTR1, PURB, FOXP1, UIMC1, ATXN1, NCOA2, BPTF, HIPK2, SMARCA5, JAZF1, MAP3K10, ZRANB1, PHF21A, ZFPM2, MDM4, TBL1X, NCOR1, NSD1, KDM6B, SMARCA4	1.73043	0.490912	0.766569	0.0256325
GOTERM_BP_5	GO:0032990~cell part morphogenesis	ABLIM1, NDN, ATL1, PTK2, DMD, NUMB, LMTK2, ROBO2, B3GNT2, DSCAM, KIF3A, CREB1, NTNG1, TBCE, PCDH15, RGNEF, WWTR1, SLIT2, CTNNA2, SLIT3, MFN2, NDEL1, ULK2, EFNA5, DST, CHL1, CACNA1A, MYH10	2.06212	0.492987	0.771188	0.0248424
GOTERM_BP_5	GO:0048666~neuron development	ABLIM1, TUG1, NDN, ATL1, RORB, PTK2, SLC1A3, DMD, NUMB, LMTK2, NR2F6, ROBO2, B3GNT2, DSCAM, HTT, CREB1, NTNG1, MECP2, TBCE, PCDH15, RGNEF, SLIT2, SLIT3, CTNNA2, PPP1R9A, NDEL1, MIAT, ULK2, VEGFA, CNTN4, EFNA5, DST, CHL1, CACNA1A, MYH10	1.87145	0.515004	0.821388	0.0255123
GOTERM_BP_5	GO:0048858~cell projection morphogenesis	ABLIM1, NDN, ATL1, PTK2, DMD, NUMB, LMTK2, ROBO2, B3GNT2, DSCAM, KIF3A, CREB1, NTNG1, TBCE, PCDH15, RGNEF, WWTR1, SLIT2, CTNNA2, SLIT3, NDEL1, ULK2, EFNA5, DST, CHL1, CACNA1A, MYH10	2.08692	0.517898	0.828154	0.0248447
GOTERM_BP_5	GO:0048667~cell morphogenesis involved in neuron differentiation	ABLIM1, NDN, ATL1, PTK2, SLC1A3, NUMB, LMTK2, ROBO2, B3GNT2, DSCAM, CREB1, TBCE, NTNG1, PCDH15, RGNEF, SLIT2, CTNNA2, SLIT3, NDEL1, ULK2, EFNA5, DST, CHL1, CACNA1A, MYH10	2.14467	0.564872	0.943966	0.027356
GOTERM_BP_5	GO:0051172~negative regulation of nitrogen compound metabolic process	BCLAF1, MTDH, NR6A1, PRRX1, ZEB2, ZFP639, ZEB1, CBX5, SIN3A, WWP1, GATAD2A, SKIL, MYST4, MYST3, NFX1, DNMT3A, NACC1, SATB2, CTBP2, RFX5, JARID2, ZHX2, MECP2, ZHX3, WWTR1, PURB, FOXP1, UIMC1, ATXN1, NCOA2, BPTF, HIPK2, SMARCA5, JAZF1, MAP3K10, ZRANB1, PHF21A, ZFPM2, MDM4, TBL1X, NCOR1, NSD1, KDM6B, SMARCA4	1.71317	0.564891	0.944016	0.0264867
GOTERM_BP_5	GO:0007167~enzyme linked receptor protein signaling pathway	FGFR2, SCHIP1, ERBB4, NDN, BEX1, BMPR2, CSPG4, EPHA10, KIT, MAP3K7, PTK2, PTK2B, LMTK2, SKIL, FGF1, PIK3R3, INSR, FRS2, GHR, EGFR, PTPN2, NLK, ARID5B, MET, STXBP4, EPHA3, SS18, EPHA6, HIPK2, VEGFA, AKAP7, CACNA1A, BMPR1A	1.88731	0.606386	1.05711	0.0287166
GOTERM_BP_5	GO:0000902~cell morphogenesis	ABLIM1, LIMS1, NDN, ATL1, DAB2, PTK2, SLC1A3, DMD, NUMB, LMTK2, RHOA, ROBO2, B3GNT2, IDUA, DSCAM, EGFR, CSNK1A1, KIF3A, CREB1, NTNG1, TBCE, PCDH15, RGNEF, WWTR1, SLIT2, SLIT3, CTNNA2, SS18, NDEL1, ULK2, EFNA5, ANTXR1, DST, CHL1, CACNA1A, MYH10	1.81902	0.638474	1.15297	0.0303606
GOTERM_BP_5	GO:0045449~regulation of transcription	EIF2C2, ZFP738, ARNT2, NAA15, HIRA, CNOT2, ZXDB, TCEAL5, ZFP639, RORB, CBX5, ESF1, MLL5, SIN3A, WWP1, PHTF2, MLL3, MYST4, MYST3, SATB2, MTA3, ZHX2, MECP2, FOXN2, ZHX3, ARNTL, ZFP81, MED15, ZFP462, TRIM33, VEGFA, SMARCA5, ZFP697, ZFP260, SMARCA1, SUPT6H, SMARCA4, FUS, DEAF1, NFKBIA, ABCA2, TRRAP, MYT1, ATF2, DMD, HNRNPD, PBRM1, SKIL, ZFP810, HIP1, TFDP1, NKRF, DNMT3A, ASXL3, ESRRA, ZMYM2, ZFP605, …	1.24794	0.651126	1.19309	0.0304971
GOTERM_BP_5	GO:0032940~secretion by cell	CYB5R4, SYT1, SRCIN1, VPS33B, RIMS1, STXBP5L, EXOC4, RAPGEF4, EXOC6, EXOC5, SCAMP5, SCAMP1, GLRB, HTT, NRXN3, MECP2, NLGN1, NRXN1, LIN7A, CADPS, LYST, CACNA1A, CACNA1B, EXOC6B, MYH10	2.09855	0.680192	1.29101	0.0320476
GOTERM_BP_5	GO:0007420~brain development	DLC1, FGFR2, PLXNA2, ZEB2, DAB1, NUMB, GNPAT, ROBO2, FRS2, KNDC1, EGFR, HTT, LDB1, CREB1, NF1, AARS, MET, MECP2, TACC1, CTNNA2, ATRX, TULP3, BPTF, FYN, MYO16, CNTN4, LRP8, SMARCA1, FABP7, NCOR1, CACNA1A, BMPR1A, MYH10, SMARCA4	1.84323	0.683737	1.30355	0.0314714
GOTERM_BP_5	GO:0048812~neuron projection morphogenesis	ABLIM1, NDN, ATL1, CREB1, NTNG1, TBCE, RGNEF, SLIT2, SLIT3, CTNNA2, PTK2, NDEL1, DMD, ULK2, NUMB, LMTK2, EFNA5, ROBO2, B3GNT2, DST, CHL1, CACNA1A, DSCAM, MYH10	2.12908	0.704489	1.37987	0.0324104
GOTERM_BP_5	GO:0019219~regulation of nucleobase, nucleoside, nucleotide and nucleic acid metabolic process	EIF2C2, ZFP738, ARNT2, NAA15, HIRA, CNOT2, ZXDB, TCEAL5, ZFP639, RORB, CBX5, ESF1, MLL5, SIN3A, WWP1, PHTF2, MLL3, MYST4, MYST3, SATB2, MTA3, ZHX2, MECP2, FOXN2, ZHX3, ARNTL, ZFP81, MED15, ZFP462, TRIM33, VEGFA, SMARCA5, ZFP697, ZFP260, SMARCA1, SUPT6H, SMARCA4, FUS, DEAF1, NFKBIA, ABCA2, TRRAP, MYT1, ATF2, DMD, HNRNPD, PBRM1, SKIL, ZFP810, HIP1, TFDP1, NKRF, DNMT3A, ASXL3, ESRRA, ZMYM2, ZFP605, …	1.2342	0.738954	1.51917	0.0347263
GOTERM_BP_5	GO:0030902~hindbrain development	DLC1, PLXNA2, LDB1, AARS, MECP2, CTNNA2, DAB1, MYO16, GNPAT, KNDC1, CACNA1A, MYH10, SMARCA4	3.02943	0.763502	1.62996	0.0362946
GOTERM_BP_5	GO:0000904~cell morphogenesis involved in differentiation	ABLIM1, NDN, ATL1, PTK2, DAB2, SLC1A3, NUMB, LMTK2, ROBO2, B3GNT2, DSCAM, CREB1, NTNG1, TBCE, PCDH15, RGNEF, SLIT2, CTNNA2, SLIT3, NDEL1, ULK2, EFNA5, ANTXR1, DST, CHL1, CACNA1A, MYH10	1.98848	0.780363	1.71286	0.0371855
GOTERM_BP_5	GO:0045892~negative regulation of transcription, DNA-dependent	MTDH, NR6A1, PRRX1, ZFP639, ZEB1, CBX5, SIN3A, GATAD2A, SKIL, NFX1, DNMT3A, SATB2, CTBP2, RFX5, JARID2, ZHX2, MECP2, ZHX3, WWTR1, PURB, FOXP1, NCOA2, BPTF, HIPK2, JAZF1, SMARCA5, ZRANB1, PHF21A, ZFPM2, MDM4, TBL1X, NSD1, NCOR1, KDM6B, SMARCA4	1.77423	0.84345	2.09146	0.0442212
GOTERM_BP_5	GO:0021549~cerebellum development	DAB1, LDB1, AARS, MECP2, MYO16, GNPAT, KNDC1, CACNA1A, MYH10	4.01483	0.86031	2.21854	0.0457838
GOTERM_BP_5	GO:0051253~negative regulation of RNA metabolic process	MTDH, NR6A1, PRRX1, ZFP639, ZEB1, CBX5, SIN3A, GATAD2A, SKIL, NFX1, DNMT3A, SATB2, CTBP2, RFX5, JARID2, ZHX2, MECP2, ZHX3, WWTR1, PURB, FOXP1, NCOA2, BPTF, HIPK2, JAZF1, SMARCA5, ZRANB1, PHF21A, ZFPM2, MDM4, TBL1X, NSD1, NCOR1, KDM6B, SMARCA4	1.76278	0.874398	2.33695	0.047102
GOTERM_CC_5	GO:0005737~cytoplasm	DLC1, NAA15, STRN, MPV17, VPS53, VPRBP, SGMS1, ITSN1, OGT, CAB39, D230025D16RIK, LRRC7, OPA1, PCBD2, ROCK1, ROCK2, SRP54A, PIK3CD, MECP2, NAA25, ZHX3, SPIRE1, MARK4, CTNNA2, SPAG9, MED15, RYR3, BACE1, RYR2, YME1L1, MYO18A, EIF2AK4, GGCX, MGAT5B, PABPC4, NFKBIA, CCDC91, MTIF2, SULT4A1, SPATS2, PPP2R2B, GPD2, DNMT3A, ACER3, PAIP1, MGAT4C, PCDH15, CYP7B1, SYNE1, FNBP1, CDC42BPB, PDIA3, YBX1, DDI2, A…	1.21212	2.76e-07	1.07e-06	2.76e-07
GOTERM_CC_5	GO:0030054~cell junction	SYT1, GRIK1, CLSTN1, FERMT2, GABBR1, GJA1, GABBR2, ITSN1, CALB2, ARHGAP21, GOPC, SNTB1, DLG4, DLG5, DLG2, CDH24, DLG1, SCAMP5, GABRG2, ANKS1B, GABRG3, CTBP2, MAGI2, MPDZ, TANC1, PSD3, ACTN1, VEZT, FLNB, UBN1, CTNNA2, PJA2, ARHGAP31, CHRM1, OPHN1, ERC2, JAM2, DST, LIMS1, MTDH, SSH2, CTNND2, ABI1, RIMS1, PTK2, GPHN, PTK2B, ARPC2, DMD, MLLT4, PHACTR1, GLRB, DLGAP1, GABRA3, SYT12, NLGN1, PARK2, GRIA4…	2.20252	4.22e-07	1.64e-06	2.11e-07
GOTERM_CC_5	GO:0043229~intracellular organelle	NAA15, MPV17, VPS53, INTS2, RORB, SGMS1, ITSN1, PHTF2, TLK1, OGT, D230025D16RIK, LUC7L3, OPA1, ROCK1, PCBD2, MPDZ, SRP54A, ROCK2, MECP2, ZHX2, ZHX3, SPIRE1, MARK4, CTNNA2, MED15, RYR3, BACE1, RYR2, YME1L1, MYO18A, EIF2AK4, GGCX, MGAT5B, NFKBIA, CCDC91, MTIF2, SFRS18, ARIH2, PPP2R2B, GPD2, ZC3H14, DNMT3A, ACER3, ASXL3, ESRRA, KIF3A, EME2, MGAT4C, PCDH15, CYP7B1, SYNE1, FNBP1, H3F3B, RERE, ZFP385B,…	1.13626	0.000103	0.000401	3.44e-05
GOTERM_CC_5	GO:0005634~nucleus	EIF2C2, ZFP738, NAA15, HIRA, MPV17, RORB, INTS2, ZFP639, SGMS1, N4BP2L2, SIN3A, TRAK2, PHTF2, TLK1, GLE1, OGT, LUC7L3, PCBD2, SRP54A, MECP2, UBR4, ZHX2, ZHX3, ZFP81, MED15, ZFP462, HUWE1, SIAH1B, SERBP1, SRP72, SUPT6H, DEAF1, FUS, NEK1, NFKBIA, MYT1, SFRS18, ARIH2, NOM1, DMD, PBRM1, ZFP810, HIP1, ZC3H14, NKRF, ASXL3, DNMT3A, ESRRA, KLF9, EME2, CREBBP, PTPN13, DDX5, ZBTB44, ZFP809, SYNE1, TULP3, M…	1.24538	0.000134	0.000523	3.36e-05
GOTERM_CC_5	GO:0044446~intracellular organelle part	MRPL40, DYNC1LI1, SYT1, HIRA, MPV17, INTS2, SGMS1, SLC35A1, HOOK3, KIF13A, SIN3A, GLE1, D230025D16RIK, MRPL32, LUC7L3, RAB21, OPA1, ROCK1, SRP54A, ROCK2, MPDZ, TANC1, MECP2, SYNJ2BP, MARK4, MED15, RYR3, DLD, RYR2, SRP72, MYO18A, GLG1, DEAF1, FARS2, LETM2, MYO9A, SFRS18, NOM1, PBRM1, PPP2R2B, HIP1, GPD2, NKRF, ACER3, DNMT3A, KIF3A, CREBBP, DDX5, HOMER1, CDC27, SYNE1, TULP3, JAZF1, RHEB, H3F3B, TCF…	1.30118	0.000182	0.000708	3.64e-05
GOTERM_CC_5	GO:0014069~postsynaptic density	ANKS1B, DLGAP1, MPDZ, PSD3, NLGN1, TANC1, PARK2, HOMER1, GRM1, SHANK3, PJA2, GOPC, DLG4, DLG2, DLG1	4.47744	0.00114871	0.00446949	0.000192
GOTERM_CC_5	GO:0043231~intracellular membrane-bounded organelle	NAA15, MPV17, VPS53, INTS2, RORB, SGMS1, ITSN1, PHTF2, TLK1, OGT, D230025D16RIK, LUC7L3, OPA1, PCBD2, ROCK1, SRP54A, MECP2, ZHX2, ZHX3, SPIRE1, MED15, RYR3, BACE1, RYR2, YME1L1, GGCX, MGAT5B, NFKBIA, CCDC91, MTIF2, SFRS18, ARIH2, PPP2R2B, ZC3H14, GPD2, DNMT3A, ACER3, ASXL3, ESRRA, EME2, MGAT4C, CYP7B1, SYNE1, FNBP1, H3F3B, RERE, ZFP385B, BACH2, PDIA3, PHF20, NAP1L2, RPS19BP1, YBX1, DDI2, AP1S2, H…	1.1268	0.00976963	0.0381711	0.00140154
GOTERM_CC_5	GO:0005856~cytoskeleton	DYNC1LI1, SRCIN1, CEP76, CD2AP, HOOK3, KIF13A, ROCK1, ACTN4, MPDZ, ROCK2, UBR4, PSD3, TANC1, ACTN1, PDE4D, SPIRE1, MARK4, CTNNA2, NDEL1, SNTG1, OPHN1, CLIP2, ERC2, DST, MYO18A, SSH1, ACTR3B, SSH2, ABCA2, MYO9A, PTK2, ARPC2, DMD, PPP2R2B, FGD4, KIF3A, PTPN3, CKAP5, PTPN13, SMEK1, HOMER1, CDC27, SHANK3, FNBP1, UACA, MYO16, ABL2, EPB4.9, MYH10, FERMT2, DSTN, ARHGAP21, ACTR2, ARHGAP6, CEP250, EVI5, A…	1.45178	0.0242406	0.0953815	0.00306271
GOTERM_CC_5	GO:0044428~nuclear part	NCBP2, XPO1, XPO6, ARNT2, HIRA, INTS2, SETX, CBX5, ESF1, MLL5, SIN3A, GLE1, MLL3, LUC7L3, MYST4, MYST3, SATB2, SRP54A, MAGOH, HNRNPA2B1, ARNTL, NVL, NDEL1, MED15, SMARCA5, SLU7, AKAP8, SRP72, SMARCA1, SMARCA4, SNRPG, DEAF1, TRRAP, SFRS18, NOM1, CSE1L, TFDP1, NKRF, DNMT3A, SMCHD1, CREBBP, AKAP8L, MED13L, DDX5, UIMC1, ATF4, SYNE1, UACA, SMARCC1, MYO16, JAZF1, WDR3, RHEB, H3F3B, TMPO, XPO7, HNRNPH1,…	1.38617	0.0913546	0.37185	0.010588
GOTERM_CC_5	GO:0030425~dendrite	ANKS1B, OPA1, NOS1, GRIK1, MPDZ, PARK2, GRM1, ACCN2, PPP1R9A, GSK3B, GOPC, OPHN1, SCN8A, D230025D16RIK, KNDC1, CACNA1A, CHL1, CACNA1B, MYH10	2.62948	0.092618	0.377241	0.0096721
GOTERM_CC_5	GO:0043232~intracellular non-membrane-bounded organelle	MRPL40, DYNC1LI1, XPO1, MRPS34, SRCIN1, CEP76, HIRA, CD2AP, CBX5, HOOK3, SETX, KIF13A, ESF1, SIN3A, MRPL32, MYST4, MYST3, SATB2, ACTN4, ROCK1, MPDZ, ROCK2, TANC1, PSD3, UBR4, MECP2, ACTN1, PDE4D, SPIRE1, MARK4, CTNNA2, NVL, NDEL1, SNTG1, OPHN1, CLIP2, ERC2, AKAP8, SRP72, MYO18A, DST, EIF2AK4, SMARCA4, SSH1, ACTR3B, SSH2, ABCA2, MYO9A, PTK2, NOM1, ARPC2, DMD, HNRNPD, PBRM1, PPP2R2B, FGD4, NKRF, DN…	1.29307	0.104472	0.42817	0.0099809
GOTERM_CC_5	GO:0019898~extrinsic to membrane	OSBP, GNA12, VPS53, STRN, EPS15L1, KCNIP2, STXBP5L, ARHGAP21, ARHGAP5, GOPC, DLG4, RAPGEF4, GNG2, CLINT1, GOLGA3, DLG1, ZW10, GHR, GOLGA2, MAGI2, ROCK1, ROCK2, PRKCB, PJA2, RAB11FIP4, RASGRF2, VEGFA, ERC1, ANKFY1, PHLPP1, GNG13, CCDC91, RIMS1, GPHN, NUMB, PIKFYVE, COL6A2, MTMR4, EHD3, DLGAP1, NOS1, GNAO1, PTPN3, LIN7A, EPB4.1L2, CYP7B1, MPHOSPH9, INVS, ARSA, UBXN4	1.61264	0.28162	1.27799	0.0271866
GOTERM_CC_5	GO:0005654~nucleoplasm	NCBP2, XPO1, ARNT2, NR6A1, CTCF, INTS2, ZEB1, RPS19BP1, CBX5, SETX, ESF1, MLL5, MLL3, LUC7L3, MYST4, MYST3, SATB2, CTBP2, SRP54A, MAGOH, HNRNPA2B1, CDK8, ARNTL, CDC5L, UBN1, GTF2H1, RFWD2, MED15, HIPK2, SLU7, NSD1, DEAF1, POLR2F, NDN, NFYC, TRRAP, TCF7L2, SFRS18, PRPF8, GATAD2A, WDR12, TFDP1, NACC1, CREB1, CREBBP, WWTR1, MED13L, ATXN1, ATF4, GSK3B, JAZF1, MYO16, PHF21A, USP49, PES1, HNRNPH1, TBL1…	1.49946	0.470714	2.44377	0.0477622
GOTERM_MF_5	GO:0032559~adenyl ribonucleotide binding	DYNC1LI1, STK38, IDE, PRKG2, C230081A13RIK, SETX, KIF13A, MAP3K7, MAP3K5, ATP2B4, TLK1, RAPGEF4, STK39, INSR, EGFR, NWD1, TYRO3, ROCK1, DARS, CSNK1G1, ROCK2, AARS, PIK3CD, MARK4, NVL, MAP4K5, ATP9B, MORC2A, SMARCA5, YME1L1, CSNK1G3, SMARCA1, MYO18A, EIF2AK4, SMARCA4, NEK7, FGFR2, ERBB4, ACTR3B, NEK1, GLUD1, PFKFB2, FARS2, BMPR2, DSCAML1, ABCA2, EPHA10, ABCA3, MYO9A, CMPK1, PTK2, SBK1, LMTK2, LMTK…	1.55346	4.59e-06	2.73e-05	4.59e-06
GOTERM_MF_5	GO:0004672~protein kinase activity	STK38, PRKAG2, PRKG2, C230081A13RIK, MAP3K7, PAK7, MAP3K5, EEF2K, STK39, TLK1, SIK1, INSR, CHUK, CDK13, EGFR, TYRO3, CSNK1G1, ROCK1, PHKG1, ROCK2, CDK8, PRKCE, MARK4, SRPK1, GTF2H1, DAPK1, PRKCB, PRKD1, HUNK, MAST4, PDIK1L, MAP4K5, HIPK2, MAP3K10, CSNK1G3, EIF2AK4, CAMK1D, NEK7, FGFR2, POLR2F, ERBB4, NEK1, BMPR2, EPHA10, KIT, PTK2, SBK1, MAP3K3, PTK2B, LMTK2, LMTK3, PRKAA1, KNDC1, PDK1, CSNK1A1, …	1.89113	5.29e-05	0.000315	2.65e-05
GOTERM_MF_5	GO:0046914~transition metal ion binding	ZFP738, RNF216, ZFP639, RORB, EPT1, RNF214, BRPF1, LUC7L2, ROCK1, ROCK2, ZHX2, UBR4, ZHX3, SPIRE1, ZUFSP, ZFP81, NAPEPLD, UBR7, ZFP462, SIAH1B, YME1L1, FUS, DEAF1, MYT1, RIMS1, MYO9A, ARIH2, DMD, ZFP810, SGIP1, ZC3H14, DNMT3A, ASXL3, ESRRA, ZFP605, KLF9, AGBL4, CREBBP, ZBTB44, ZFP809, CYP7B1, JAZF1, RERE, CDC42BPB, ZFP385B, ZMAT4, RNF185, PHF20, ZEB2, ZEB1, ZBTB37, MBTD1, GUCY1A2, NR2F6, USP13, A…	1.28032	0.00427341	0.0254572	0.0014265
GOTERM_MF_5	GO:0005509~calcium ion binding	SYT1, CLTA, NELL2, CLSTN1, JAG2, EPS15L1, ITSN1, KCNIP2, CALB2, SLC25A23, FSTL5, SNTB1, ANO3, EEF2K, CAB39, CDH24, TBC1D9B, KCNMA1, ACTN4, MAN1A2, NCALD, CACNG8, CACNG7, LRP1B, ACTN1, STIM1, PCDH9, MMP16, NRXN1, PCDH7, SLIT2, MCTP1, SLIT3, PRKCB, RAB11FIP4, RASGRF2, RYR2, NCAN, DST, CAMK1D, REPS2, CABP1, CACNB2, EDEM3, CACNB4, CDH6, PLCL2, DGKB, PRRG1, FAT3, DGKG, TTYH2, ITGAV, DMD, PLCH1, MAN1A,…	1.50004	0.0415795	0.252163	0.010561
KEGG_PATHWAY	mmu04360:Axon guidance	ABLIM1, PLXNC1, PLXNA2, GNAI1, PAK7, PTK2, SEMA3E, SEMA3D, RHOA, PPP3CC, ROBO2, NFATC3, ROCK1, ROCK2, MET, NTNG1, ARHGEF12, SLIT2, EPHA3, SLIT3, EPHA6, FYN, GSK3B, NCK1, EFNA5	3.2884	5.13e-05	0.000395	5.13e-05
KEGG_PATHWAY	mmu04520:Adherens junction	ACTB, EGFR, PTPRM, ACTN4, NLK, MET, CREBBP, ACTN1, CTNND1, TCF7L2, CTNNA2, MAP3K7, FYN, RHOA, INSR, MLLT4	3.62763	0.00347426	0.0268185	0.00173864
KEGG_PATHWAY	mmu04810:Regulation of actin cytoskeleton	FGFR2, SSH1, FGF14, GNA12, SSH2, PAK7, PTK2, ARPC2, ITGAV, PIKFYVE, PPP1R12A, RHOA, FGF1, PIK3R3, ACTB, EGFR, ARHGEF1, ACTN4, ROCK1, ROCK2, PIK3CD, ACTN1, ARHGEF12, CHRM1, PIP4K2A, CRK, DIAP1, F2R, MYH10	2.30279	0.00687269	0.0531353	0.00229616
KEGG_PATHWAY	mmu05412:Arrhythmogenic right ventricular cardiomyopathy (ARVC)	ACTB, CACNA2D1, ACTN4, CACNG8, CACNG7, ACTN1, CACNB2, GJA1, CACNB4, CACNA2D3, TCF7L2, CTNNA2, ITGAV, DMD, RYR2	3.44625	0.0123932	0.0960625	0.00311279
KEGG_PATHWAY	mmu04670:Leukocyte transendothelial migration	ACTB, ACTN4, ROCK1, GNAI1, ROCK2, PIK3CD, CTNND1, ACTN1, PRKCB, CTNNA2, PTK2, ARHGAP5, PTK2B, PECAM1, RHOA, RAPGEF4, JAM2, PIK3R3, MLLT4	2.7512	0.0220987	0.172073	0.00445934
KEGG_PATHWAY	mmu04510:Focal adhesion	CAV2, PAK7, PTK2, ARHGAP5, ITGAV, RHOA, COL6A2, PPP1R12A, PIK3R3, COL11A1, EGFR, ACTB, ACTN4, ROCK1, ROCK2, MET, PIK3CD, ACTN1, FLNB, PRKCB, FYN, GSK3B, VEGFA, CRK, DIAP1	2.17566	0.0617367	0.489911	0.0105646
KEGG_PATHWAY	mmu04530:Tight junction	ACTB, PPP2R1A, MAGI2, ACTN4, GNAI1, MPDZ, ACTN1, PRKCE, CTNNA2, PRKCB, EPB4.1L2, RHOA, EXOC4, JAM2, PPP2R2B, TJP2, MLLT4, MYH10	2.2975	0.252289	2.21575	0.0406834
KEGG_PATHWAY	mmu04310:Wnt signaling pathway	CSNK1A1, PPP2R1A, CTBP2, ROCK1, ROCK2, NLK, CREBBP, FZD3, TCF7L2, PRKCB, MAP3K7, SENP2, CSNK1E, SIAH1B, GSK3B, RHOA, PPP3CC, TBL1X, NFATC3	2.19727	0.292567	2.63216	0.0423415
KEGG_PATHWAY	mmu04730:Long-term depression	PPP2R1A, NOS1, GNAO1, GNAI1, GNA12, GUCY1A2, GUCY1A3, PRKG2, GRM1, PLA2G4E, CACNA1A, PRKCB	2.87187	0.332451	3.06665	0.0439114
KEGG_PATHWAY	mmu04010:MAPK signaling pathway	FGFR2, FGF14, GNA12, CACNB2, CACNB4, ATF2, MAP3K7, MAP3K5, MAP3K3, PPP3CC, FGF1, CHUK, EGFR, CACNA2D1, CACNG8, CACNG7, NLK, NF1, CACNA2D3, FLNB, PRKCB, ATF4, RASGRF2, MAPK8IP2, CRK, PLA2G4E, CACNA1A, CACNA1B	1.82066	0.339085	3.14123	0.0405672
KEGG_PATHWAY	mmu04012:ErbB signaling pathway	EGFR, NRG3, ERBB4, PIK3CD, PRKCB, PAK7, PTK2, GSK3B, NCK1, MTOR, PIK3R3, ABL2, CRK	2.57478	0.467177	4.73612	0.0556262
KEGG_PATHWAY	mmu05410:Hypertrophic cardiomyopathy (HCM)	ACTB, CACNA2D1, CACNG8, CACNG7, ITGAV, DMD, PRKAG2, CACNB2, RYR2, PRKAA1, CACNB4, CACNA2D3	2.4616	0.738765	9.82801	0.105832
KEGG_PATHWAY	mmu04270:Vascular smooth muscle contraction	KCNMA1, ARHGEF1, ROCK1, ROCK2, PPP1R12B, GNA12, PRKCE, ARHGEF12, PRKCB, ADCY9, RHOA, GUCY1A2, PPP1R12A, GUCY1A3, PLA2G4E	2.1539	0.755933	10.2992	0.102808
KEGG_PATHWAY	mmu04150:mTOR signaling pathway	EIF4E, ULK2, PIK3CD, VEGFA, RHEB, PRKAA1, MTOR, CAB39, PIK3R3	2.87187	0.838791	13.121	0.122222
UP_TISSUE	Brain	DLC1, STRN, MPV17, INTS2, VPRBP, RORB, ITSN1, C230081A13RIK, 4933407H18RIK, LPHN3, BRPF1, FSTL5, LUC7L2, OGT, CDH24, LRRC7, NWD1, TMEFF2, TYRO3, OPA1, PTPRM, MAGI2, MPDZ, ROCK2, BTBD7, ZHX2, SIPA1L2, NAA25, ZHX3, SIPA1L3, SPIRE1, CTNNA2, SPAG9, TMEM135, NAPEPLD, MED15, RYR3, BACE1, RYR2, YME1L1, MYO18A, EIF2AK4, ORAI2, GATSL2, MGAT5B, ERBB4, TNRC18, 2410089E03RIK, PABPC4, NFKBIA, CCDC91, CACNB4, …	1.60064	8.41e-53	5.06e-52	8.41e-53
UP_TISSUE	Brain cortex	SYT1, DYNC1LI1, SRCIN1, CADM2, MPV17, ITSN1, MAP3K7, LPHN3, TMEM145, 5330417C22RIK, GNG2, LRRC7, MAGI2, PSD3, MECP2, SIPA1L2, CTNNA2, NCAM1, NCAM2, TANC2, CELF4, CLIP2, ERC2, DST, MYO18A, ARFGAP1, 5730419I09RIK, CACNB4, RIMS1, EIF3C, PTK2, BAI3, LMTK3, SGIP1, ABCB9, HTT, GABRA3, HOMER1, PCDH19, PCNXL2, R3HDM2, CPNE1, JAZF1, ABL2, EPB4.9, CACNA1A, CACNA1B, OSBP, RGS7BP, PRKAG2, GABBR1, GJA1, EPS15…	2.84707	4.76e-19	2.86e-18	2.38e-19
UP_TISSUE	Cerebellum	LSMD1, GRIK1, FGF14, TCEAL6, EPT1, RNF214, ITSN1, C230081A13RIK, BRPF1, TMEM145, FAM49B, BC018242, FSTL5, PHTF2, RAB23, STK39, GNG2, OGT, MYST3, TYRO3, LRP1B, AARS, UBR4, PDE4D, SYNJ2BP, TNKS2, NVL, NCAM1, TMEM135, LYST, BACE1, OPHN1, SLU7, SLC38A1, CSNK1G3, DEAF1, ORAI2, AFTPH, DERL1, RABGAP1L, ABCA2, DENND2A, MYT1, CSMD1, SPATS2, AUTS2, NOVA1, RNF13, SGIP1, NKRF, CPNE9, ASXL3, CACNA2D1, CREBBP,…	1.76969	1.34e-10	8.08e-10	4.47e-11
UP_TISSUE	Embryonic tail	EIF2C2, HPS5, MPV17, INTS2, FAM63B, SETX, SLMAP, SEMA3E, ETL4, KDM5C, DLG1, SH3PXD2B, PHRF1, SATB2, ZFP518B, MTA3, 4931406P16RIK, SIPA1L3, SPIRE1, SLIT3, ARHGAP31, ZFP160, FAM120A, TRIM33, BACE1, DST, KDM6B, EIF2AK4, SPAST, TNRC18, SSH1, ZC4H2, NEK1, NUP93, PUS7, KBTBD2, BC018507, LARS, PREPL, INPP5F, AUTS2, KDM3B, GTF3C2, TNRC6A, GPR107, HIP1, PDCD11, SMCHD1, RRBP1, WHSC1, AMBRA1, ANKHD1, MICALL…	2.60935	3.31e-09	1.99e-08	8.27e-10
UP_TISSUE	Eye	SYT1, GRIK1, PLXNA2, FGF14, EIF5, STRN, SAE1, RNF214, ACBD5, CALB2, HOOK3, LPHN3, MLL5, BRPF1, BC018242, INSIG2, 5330417C22RIK, SLC25A23, PDE4B, LRRC59, PITPNC1, OGT, RAB21, MYST3, TBC1D9B, CSNK1G1, SLC33A1, NCALD, UBR4, SIPA1L3, ZUFSP, VASH1, HUWE1, SERBP1, CELF4, OPHN1, ZFP260, CSNK1G3, ERC1, SMARCA1, FUS, PFKFB2, ST8SIA1, EPHA10, DMWD, CACNB4, EXTL2, EIF3C, KBTBD2, DMD, ITGAV, PLCH1, BAI3, PHA…	1.7344	4.38e-09	2.64e-08	8.77e-10
UP_TISSUE	Hippocampus	SYT1, DYNC1LI1, TTC9B, CALB2, ESF1, DAB1, CAB39, OGT, MYST4, LRRC7, TBC1D9B, SCAMP1, NCALD, HNRNPA2B1, EEF2, SYNJ2BP, MARK4, NAPEPLD, BACE1, DLD, SNTG1, TMEM184C, ZFP260, DST, EIF2AK4, SNRPG, ME3, GLUD1, STIP1, DENND2A, MYT1, CMPK1, SORCS3, PSMB6, ARPC2, DMD, HNRNPD, GPD2, DHDDS, SYT12, AKAP8L, SMG1, TKT, HOMER1, LIN7A, QRICH1, SLC25A12, CCT5, SMC1A, PIP4K2A, HNRNPH1, NCOR1, CDC42BPB, CCNT2, PDIA…	1.90415	4.54e-09	2.73e-08	7.57e-10
UP_TISSUE	Liver	DLC1, DYNC1LI1, NAA15, STRN, ITSN1, ACBD5, MAP3K7, KIF13A, MAP3K5, AGPS, INSIG2, LUC7L2, RAPGEF4, VPS13A, D230025D16RIK, TYRO3, OPA1, ROCK1, AARS, MECP2, LIFR, UBR4, CTNNA2, SPAG9, HUWE1, SERBP1, DLD, MYO18A, TNRC18, NEK1, PABPC4, NFKBIA, DMWD, MYO9A, SLC29A1, ARIH2, 1110004F10RIK, SPATS2, DMD, PBRM1, IL1RAPL2, TRAM1, WDR59, ZC3H14, GPD2, ESRRA, ZBTB44, ABCG2, CYP7B1, RABEP1, NCOR1, RERE, CDC42BP…	1.38937	4.48e-07	2.69e-06	6.4e-08
UP_TISSUE	Spinal cord	CYB5R4, ZFP12, NELL2, FERMT2, INTS2, ZEB1, ITSN1, KIF13A, GBF1, EVI5, RSPRY1, LRRC58, GOLGA5, DLG2, MYST3, MAGI2, MPP2, ANP32E, MDGA2, PIGU, PCDH7, STXBP4, GMPS, TACC1, ZDHHC17, IPO7, BACE1, ADAM15, SMARCA4, FAM172A, ORAI2, BDP1, ST8SIA1, ASTN1, EPHA10, CACNB4, RASAL2, CHD9, SEC16A, BCL11A, LMTK2, GGPS1, PREPL, INPP5F, SKIL, SCARB2, PPP2R2B, ING1, ELMOD1, 4933439F18RIK, DNM3, MAT2A, JARID2, TMBIM…	2.09203	1.07e-05	6.46e-05	1.34e-06
UP_TISSUE	Macrophage	DYNC1LI1, OSBP, PLXNA2, EPS15L1, CD2AP, C230081A13RIK, LSM14A, MAP3K7, ESF1, DAB2, SIN3A, CEP250, SLC23A2, PUM2, FRS2, GOLGA3, SH3PXD2B, ZCCHC2, FBXL20, ZDHHC5, HNRNPA2B1, RBBP6, EIF4G3, NCOA1, DOK3, NCOA2, ATP9B, BNIP2, SERBP1, IGF2R, RIN2, SMARCA5, SLU7, AKAP8, SLC38A1, KPNA3, 1110037F02RIK, AFTPH, BCLAF1, ABCA2, ZDHHC18, ABI1, MYO9A, EIF3C, PTK2B, SQSTM1, NUP210, GATAD2A, TGM2, ANKIB1, RNF13, …	1.94219	4.08e-05	0.000245	4.53e-06
UP_TISSUE	Head	EIF2C2, GRIK1, CSPG4, ZXDB, VPS53, VPRBP, EPT1, PRKG2, ITSN1, KLHL4, SETX, BRPF1, ROBO2, GLE1, OGT, INSR, MYST4, TMEFF2, NCALD, ZHX2, UBR4, TANC1, PDE4D, TCN2, NVL, TRIM37, NCAM2, HUWE1, BACE1, CELF4, LRCH3, SLC38A1, RAB10, ARFGAP1, PNPT1, NKAIN2, SNX1, TRRAP, DENND2A, TMCC1, ATF2, EIF3C, MUT, BAI3, DOPEY2, WDR59, ZC3H14, ACER3, DNMT3A, ASXL3, PHACTR1, KIF3A, ZFP605, CCPG1, CKAP5, SMG1, PTPN13, T…	1.45687	0.00104839	0.00631047	0.000105
UP_TISSUE	Hypothalamus	CADM2, IMPACT, GABBR1, PRRX1, PHF20, PRKG2, N4BP2L2, GPC5, DAB2, HEATR5B, FSTL5, LGI2, FRS2, HTR5A, NWD1, FAM149A, OPA1, SNAPC1, MDGA2, ARHGAP31, ZDHHC17, NCOA2, SLC41A2, CHRM1, SNTG1, MAPRE2, ERC2, GATSL2, BCLAF1, CACNB4, PTRH2, TCF7L2, SORCS3, CSMD1, SPHKAP, DGKB, FAM81A, TYW1, TNRC6A, GALNT13, RRBP1, GABRA3, SNX27, NLGN1, TRANK1, ATE1, PPP1R9A, TBL1X, EPB4.9, NTM	1.96461	0.00177197	0.0106694	0.000161

## Sheet: S6. RNA-Seq Zt +16
Supplemental Table 6
Matrix of RNA-seq FPKM values for annotated genes, and log2 fold change WT vs. Snord116del at Zt+16.
gene_id	sample_1	sample_2	WT FPKM	Snord116del FPKM	log2(fold_change)	q_value	significant
0610005C13Rik	WT Zt+16	Snord116del Zt+16	0.248164	0.274166	0.143754	0.946447	no
0610007C21Rik	WT Zt+16	Snord116del Zt+16	25.4987	41.0381	0.686539	0.0343845	yes
0610007L01Rik	WT Zt+16	Snord116del Zt+16	1.74048	2.23755	0.362436	0.216229	no
0610007N19Rik	WT Zt+16	Snord116del Zt+16	0.822793	0.801877	-0.037148	0.957452	no
0610007P08Rik	WT Zt+16	Snord116del Zt+16	0.268589	0.360413	0.424251	0.431872	no
0610007P14Rik	WT Zt+16	Snord116del Zt+16	6.04924	9.66023	0.675304	0.0106943	yes
0610007P22Rik	WT Zt+16	Snord116del Zt+16	9.43896	16.7829	0.83029	0.0408373	yes
0610008F07Rik	WT Zt+16	Snord116del Zt+16	0.0641068	0.116085	0.856627	1	no
0610009B14Rik	WT Zt+16	Snord116del Zt+16	0.0972212	0.115943	0.25407	1	no
0610009B22Rik	WT Zt+16	Snord116del Zt+16	10.5161	13.1305	0.320318	0.279718	no
0610009D07Rik	WT Zt+16	Snord116del Zt+16	3.42815	4.7731	0.477495	0.120031	no
0610009L18Rik	WT Zt+16	Snord116del Zt+16	16.1633	28.1812	0.802013	0.00499963	yes
0610009O20Rik	WT Zt+16	Snord116del Zt+16	2.24345	3.23023	0.525917	0.143625	no
0610010B08Rik	WT Zt+16	Snord116del Zt+16	1.27452	2.1651	0.764476	0.0405952	yes
0610010F05Rik	WT Zt+16	Snord116del Zt+16	2.10896	2.81334	0.415753	0.121847	no
0610010K14Rik	WT Zt+16	Snord116del Zt+16	32.8881	47.8494	0.540935	0.0649319	no
0610010O12Rik	WT Zt+16	Snord116del Zt+16	3.83417	8.73763	1.18833	0.00455134	yes
0610011F06Rik	WT Zt+16	Snord116del Zt+16	11.8364	21.2182	0.842079	0.0028022	yes
0610011L14Rik	WT Zt+16	Snord116del Zt+16	1.40535	2.39807	0.770942	0.0144403	yes
0610012G03Rik	WT Zt+16	Snord116del Zt+16	18.4591	26.5595	0.524896	0.0592715	no
0610012H03Rik	WT Zt+16	Snord116del Zt+16	0.0863467	0.134068	0.634754	1	no
0610030E20Rik	WT Zt+16	Snord116del Zt+16	1.85315	2.41656	0.382974	0.173168	no
0610031J06Rik	WT Zt+16	Snord116del Zt+16	5.04201	8.44763	0.744548	0.00728953	yes
0610031O16Rik	WT Zt+16	Snord116del Zt+16	0.153197	0.151954	-0.0117531	1	no
0610037L13Rik	WT Zt+16	Snord116del Zt+16	3.76902	5.94358	0.657143	0.0261246	yes
0610037P05Rik	WT Zt+16	Snord116del Zt+16	17.642	22.6498	0.360487	0.226675	no
0610038B21Rik	WT Zt+16	Snord116del Zt+16	0.440006	0.568012	0.368399	0.827698	no
0610038L08Rik	WT Zt+16	Snord116del Zt+16	0.0668614	0.137676	1.04203	1	no
0610039K10Rik	WT Zt+16	Snord116del Zt+16	0.170033	0.207704	0.288712	1	no
0610040B10Rik	WT Zt+16	Snord116del Zt+16	7.92789	12.4285	0.648637	0.10136	no
0610040F04Rik	WT Zt+16	Snord116del Zt+16	0.380701	0.287981	-0.402685	0.867828	no
0610040J01Rik	WT Zt+16	Snord116del Zt+16	1.18952	1.32106	0.151325	0.769591	no
0610043K17Rik	WT Zt+16	Snord116del Zt+16	1.18559	1.14753	-0.0470696	0.96701	no
0910001L09Rik	WT Zt+16	Snord116del Zt+16	27.2033	43.6416	0.681922	0.00813229	yes
100043387	WT Zt+16	Snord116del Zt+16	0	0	0.221639	1	no
1100001G20Rik	WT Zt+16	Snord116del Zt+16	1.90874	1.89469	-0.0106586	0.993291	no
1110001A16Rik	WT Zt+16	Snord116del Zt+16	7.84854	9.51831	0.278281	0.538476	no
1110001J03Rik	WT Zt+16	Snord116del Zt+16	80.5043	135.841	0.754786	0.00275348	yes
1110002B05Rik	WT Zt+16	Snord116del Zt+16	4.77328	6.38888	0.420583	0.124088	no
1110002L01Rik	WT Zt+16	Snord116del Zt+16	2.52057	3.34757	0.409363	0.19442	no
1110002N22Rik	WT Zt+16	Snord116del Zt+16	2.12548	2.87198	0.434257	0.270551	no
1110003E01Rik	WT Zt+16	Snord116del Zt+16	1.50775	2.32656	0.625808	0.0370713	yes
1110004E09Rik	WT Zt+16	Snord116del Zt+16	22.3865	25.1027	0.165213	0.596153	no
1110004F10Rik	WT Zt+16	Snord116del Zt+16	7.36561	9.70669	0.398175	0.142141	no
1110005A03Rik	WT Zt+16	Snord116del Zt+16	18.5598	25.8167	0.476126	0.082088	no
1110006O24Rik	WT Zt+16	Snord116del Zt+16	0.522888	1.14942	1.13633	0.21938	no
1110007C09Rik	WT Zt+16	Snord116del Zt+16	10.6755	13.5525	0.344251	0.307827	no
1110008F13Rik	WT Zt+16	Snord116del Zt+16	0.218747	0.75402	1.78534	0.524018	no
1110008J03Rik	WT Zt+16	Snord116del Zt+16	3.50609	5.51101	0.652454	0.0550589	no
1110008L16Rik	WT Zt+16	Snord116del Zt+16	1.01286	1.31053	0.371717	0.645432	no
1110008P14Rik	WT Zt+16	Snord116del Zt+16	715.739	1174.02	0.713953	0.0738994	no
1110012J17Rik	WT Zt+16	Snord116del Zt+16	6.99202	10.3211	0.561817	0.063378	no
1110012L19Rik	WT Zt+16	Snord116del Zt+16	0.258876	0.498696	0.945898	0.324255	no
1110014N23Rik	WT Zt+16	Snord116del Zt+16	9.49299	17.2701	0.863339	0.000771428	yes
1110015O18Rik	WT Zt+16	Snord116del Zt+16	0.0591214	0.0729249	0.302731	1	no
1110017D15Rik	WT Zt+16	Snord116del Zt+16	6.91829	12.4694	0.84991	0.0695996	no
1110017F19Rik	WT Zt+16	Snord116del Zt+16	0.134328	0.013375	-3.32815	1	no
1110018G07Rik	WT Zt+16	Snord116del Zt+16	2.13399	2.87415	0.429582	0.117472	no
1110018J18Rik	WT Zt+16	Snord116del Zt+16	0.346306	0.383133	0.145798	0.911088	no
1110019D14Rik	WT Zt+16	Snord116del Zt+16	0.178184	0.214582	0.268162	1	no
1110020A21Rik	WT Zt+16	Snord116del Zt+16	0.322386	0.291933	-0.143154	0.983656	no
1110020G09Rik	WT Zt+16	Snord116del Zt+16	0.619472	1.0301	0.733669	0.0410311	yes
1110021J02Rik	WT Zt+16	Snord116del Zt+16	8.18777	13.0066	0.667706	0.177292	no
1110021L09Rik	WT Zt+16	Snord116del Zt+16	3.01888	4.11906	0.448303	0.101826	no
1110028C15Rik	WT Zt+16	Snord116del Zt+16	0.462082	0.523303	0.179498	0.669085	no
1110028F11Rik	WT Zt+16	Snord116del Zt+16	0.134021	0.126938	-0.0783353	1	no
1110028F18Rik	WT Zt+16	Snord116del Zt+16	0.113564	0.029114	-1.96372	1	no
1110031I02Rik	WT Zt+16	Snord116del Zt+16	4.17309	5.60771	0.426296	0.617769	no
1110032A03Rik	WT Zt+16	Snord116del Zt+16	4.38548	6.28716	0.519672	0.052004	no
1110032A04Rik	WT Zt+16	Snord116del Zt+16	0.573921	0.88123	0.618666	0.0983523	no
1110032F04Rik	WT Zt+16	Snord116del Zt+16	1.5224	2.7388	0.8472	0.00123061	yes
1110034A24Rik	WT Zt+16	Snord116del Zt+16	1.17248	1.63693	0.481426	0.290019	no
1110034B05Rik	WT Zt+16	Snord116del Zt+16	2.52839	4.43225	0.809819	0.0177031	yes
1110034G24Rik	WT Zt+16	Snord116del Zt+16	1.09234	1.7553	0.684295	0.11499	no
1110035M17Rik	WT Zt+16	Snord116del Zt+16	5.65772	9.86678	0.802358	0.0550166	no
1110036E04Rik	WT Zt+16	Snord116del Zt+16	0.152606	0.123311	-0.307515	1	no
1110037F02Rik	WT Zt+16	Snord116del Zt+16	0.871764	1.1833	0.440801	0.113993	no
1110038B12Rik	WT Zt+16	Snord116del Zt+16	11.3428	19.0282	0.746368	0.0849721	no
1110038D17Rik	WT Zt+16	Snord116del Zt+16	1.25549	2.03537	0.697036	0.0345726	yes
1110038F14Rik	WT Zt+16	Snord116del Zt+16	11.7476	19.5414	0.734163	0.00655369	yes
1110046J04Rik	WT Zt+16	Snord116del Zt+16	0.574938	0.729756	0.344007	0.916498	no
1110049F12Rik	WT Zt+16	Snord116del Zt+16	2.66053	5.12248	0.945129	0.00267274	yes
1110050K14Rik	WT Zt+16	Snord116del Zt+16	0.151925	0.171838	0.177689	1	no
1110051M20Rik	WT Zt+16	Snord116del Zt+16	23.0971	41.1507	0.833203	0.00298436	yes
1110054M08Rik	WT Zt+16	Snord116del Zt+16	6.10364	9.98791	0.710513	0.551304	no
1110054O05Rik	WT Zt+16	Snord116del Zt+16	1.47984	2.18297	0.560852	0.05361	no
1110057K04Rik	WT Zt+16	Snord116del Zt+16	5.26575	7.072	0.425478	0.167669	no
1110058L19Rik	WT Zt+16	Snord116del Zt+16	0.702474	1.84952	1.39663	0.0397455	yes
1110059E24Rik	WT Zt+16	Snord116del Zt+16	6.34927	10.0304	0.65971	0.0108854	yes
1110059G10Rik	WT Zt+16	Snord116del Zt+16	0.579403	0.72531	0.32403	0.374236	no
1110059M19Rik	WT Zt+16	Snord116del Zt+16	0.0763393	0.0238614	-1.67775	1	no
1110065P20Rik	WT Zt+16	Snord116del Zt+16	24.5332	58.8682	1.26276	2.1848e-05	yes
1110067D22Rik	WT Zt+16	Snord116del Zt+16	4.94712	6.81217	0.461525	0.0919697	no
1190002F15Rik	WT Zt+16	Snord116del Zt+16	0.151256	0.249515	0.722139	1	no
1190002H23Rik	WT Zt+16	Snord116del Zt+16	27.1804	34.3666	0.338438	0.222125	no
1190002N15Rik	WT Zt+16	Snord116del Zt+16	1.25831	1.83469	0.544054	0.038299	yes
1190003J15Rik	WT Zt+16	Snord116del Zt+16	2.70963	3.75599	0.471096	0.370267	no
1190003K10Rik	WT Zt+16	Snord116del Zt+16	0.134303	0.0834532	-0.686451	1	no
1190005F20Rik	WT Zt+16	Snord116del Zt+16	3.73081	4.17897	0.163656	0.59917	no
1190005I06Rik	WT Zt+16	Snord116del Zt+16	3.7334	6.14839	0.719719	0.113925	no
1190007F08Rik	WT Zt+16	Snord116del Zt+16	11.9764	16.0728	0.424427	0.169779	no
1190007I07Rik	WT Zt+16	Snord116del Zt+16	7.02341	12.8279	0.869037	0.0072891	yes
1200009I06Rik	WT Zt+16	Snord116del Zt+16	0.157245	0.281184	0.838504	0.315327	no
1200011I18Rik	WT Zt+16	Snord116del Zt+16	0.704471	0.938271	0.413465	0.147721	no
1200011M11Rik	WT Zt+16	Snord116del Zt+16	1.16971	1.29129	0.142659	0.734995	no
1200014J11Rik	WT Zt+16	Snord116del Zt+16	0.923776	1.20482	0.383206	0.181127	no
1200016B10Rik	WT Zt+16	Snord116del Zt+16	0.54294	0.659442	0.280453	0.448536	no
1300001I01Rik	WT Zt+16	Snord116del Zt+16	5.12873	6.95647	0.439753	0.105529	no
1300002E11Rik	WT Zt+16	Snord116del Zt+16	2.86328	4.0067	0.484746	0.379441	no
1300002K09Rik	WT Zt+16	Snord116del Zt+16	0.037709	0.109677	1.54028	1	no
1300010F03Rik	WT Zt+16	Snord116del Zt+16	1.07558	1.40469	0.385136	0.244784	no
1300014I06Rik	WT Zt+16	Snord116del Zt+16	0.355843	0.439005	0.302999	0.725698	no
1300015D01Rik	WT Zt+16	Snord116del Zt+16	0.108141	0.120165	0.152104	1	no
1300017J02Rik	WT Zt+16	Snord116del Zt+16	0.0145965	0.0827764	2.5036	1	no
1300018I17Rik	WT Zt+16	Snord116del Zt+16	22.6066	38.8351	0.780619	0.0256813	yes
1300018J18Rik	WT Zt+16	Snord116del Zt+16	0.105175	0.107955	0.0376362	1	no
1500001M20Rik	WT Zt+16	Snord116del Zt+16	1.55533	1.68505	0.115575	0.858868	no
1500002O10Rik	WT Zt+16	Snord116del Zt+16	0.0740402	0.156023	1.07538	1	no
1500002O20Rik	WT Zt+16	Snord116del Zt+16	2.78508	4.07296	0.548363	0.0787421	no
1500003O03Rik	WT Zt+16	Snord116del Zt+16	15.0889	23.0495	0.611242	0.0269177	yes
1500004A13Rik	WT Zt+16	Snord116del Zt+16	1.30969	1.72639	0.398527	0.32138	no
1500009C09Rik	WT Zt+16	Snord116del Zt+16	97.1098	136.728	0.493618	0.184261	no
1500009L16Rik	WT Zt+16	Snord116del Zt+16	1.53096	2.5495	0.735782	0.0346406	yes
1500010J02Rik	WT Zt+16	Snord116del Zt+16	2.07469	3.15313	0.603886	0.0853318	no
1500011B03Rik	WT Zt+16	Snord116del Zt+16	44.131	58.9351	0.417335	0.291725	no
1500011H22Rik	WT Zt+16	Snord116del Zt+16	4.70262	6.23122	0.40605	0.220005	no
1500011K16Rik	WT Zt+16	Snord116del Zt+16	19.0779	31.2562	0.712237	0.00499963	yes
1500012F01Rik	WT Zt+16	Snord116del Zt+16	6.23005	8.97183	0.52616	0.417288	no
1500012K07Rik	WT Zt+16	Snord116del Zt+16	1.02478	1.54093	0.588483	0.93999	no
1500015A07Rik	WT Zt+16	Snord116del Zt+16	0.913361	1.11871	0.29258	0.517674	no
1500015L24Rik	WT Zt+16	Snord116del Zt+16	0.207225	0.285262	0.461093	0.772527	no
1500015O10Rik	WT Zt+16	Snord116del Zt+16	2.09197	1.81204	-0.207243	0.760055	no
1500016L03Rik	WT Zt+16	Snord116del Zt+16	0.482736	0.487273	0.0134973	0.993917	no
1500017E21Rik	WT Zt+16	Snord116del Zt+16	0.597905	0.746671	0.320557	0.339148	no
1500031L02Rik	WT Zt+16	Snord116del Zt+16	9.54979	15.0228	0.65361	0.0116191	yes
1500032L24Rik	WT Zt+16	Snord116del Zt+16	76.2803	162.689	1.09274	1.5536e-05	yes
1520402A15Rik	WT Zt+16	Snord116del Zt+16	4.38081	6.39063	0.544761	0.0778341	no
1600002D24Rik	WT Zt+16	Snord116del Zt+16	0.243074	0.256816	0.0793354	0.978003	no
1600002H07Rik	WT Zt+16	Snord116del Zt+16	1.67252	2.40393	0.523368	0.118097	no
1600002K03Rik	WT Zt+16	Snord116del Zt+16	0.428951	1.74939	2.02797	0.0278393	yes
1600010M07Rik	WT Zt+16	Snord116del Zt+16	0.270822	0.291287	0.105095	0.957973	no
1600012F09Rik	WT Zt+16	Snord116del Zt+16	0.956512	1.26355	0.401624	0.160153	no
1600012H06Rik	WT Zt+16	Snord116del Zt+16	2.05579	2.9435	0.51784	0.116346	no
1600014C10Rik	WT Zt+16	Snord116del Zt+16	1.59862	2.31617	0.53491	0.0753357	no
1600014C23Rik	WT Zt+16	Snord116del Zt+16	0.831667	1.09852	0.401487	0.728701	no
1600014K23Rik	WT Zt+16	Snord116del Zt+16	0.0854721	0.053614	-0.672844	1	no
1600015I10Rik	WT Zt+16	Snord116del Zt+16	0.0972024	0.0624152	-0.639093	1	no
1600016N20Rik	WT Zt+16	Snord116del Zt+16	0.0715627	0.0449749	-0.670089	1	no
1600019K03Rik	WT Zt+16	Snord116del Zt+16	0	0	0	1	no
1600020E01Rik	WT Zt+16	Snord116del Zt+16	7.97185	13.6543	0.77637	0.0155957	yes
1600021P15Rik	WT Zt+16	Snord116del Zt+16	4.00194	5.92579	0.566309	0.0302933	yes
1600025M17Rik	WT Zt+16	Snord116del Zt+16	0	0.0300771	1.79769e+308	1	no
1600027N09Rik	WT Zt+16	Snord116del Zt+16	0.196708	0.135443	-0.538369	0.739449	no
1600029D21Rik	WT Zt+16	Snord116del Zt+16	0.0918106	0.109471	0.253816	1	no
1600029I14Rik	WT Zt+16	Snord116del Zt+16	0.318107	0.147359	-1.11017	0.850838	no
1600029O15Rik	WT Zt+16	Snord116del Zt+16	0.241234	0.215678	-0.161558	0.95987	no
1700001C02Rik	WT Zt+16	Snord116del Zt+16	0.273981	0.198212	-0.467029	0.802668	no
1700001C19Rik	WT Zt+16	Snord116del Zt+16	0.155259	0.140159	-0.147613	1	no
1700001D01Rik	WT Zt+16	Snord116del Zt+16	0.0346111	0	-1.79769e+308	1	no
1700001F09Rik	WT Zt+16	Snord116del Zt+16	0.692675	0.571549	-0.277301	0.748133	no
1700001G11Rik	WT Zt+16	Snord116del Zt+16	0.607463	1.18378	0.962529	0.843243	no
1700001G17Rik	WT Zt+16	Snord116del Zt+16	0.38779	0.436262	0.169918	0.917321	no
1700001J03Rik	WT Zt+16	Snord116del Zt+16	0.0424647	0.111993	1.39907	1	no
1700001J11Rik	WT Zt+16	Snord116del Zt+16	0.198154	0.187161	-0.0823434	0.937692	no
1700001K19Rik	WT Zt+16	Snord116del Zt+16	0.123033	0.191239	0.636331	1	no
1700001K23Rik	WT Zt+16	Snord116del Zt+16	0.143531	0.135974	-0.078023	1	no
1700001L05Rik	WT Zt+16	Snord116del Zt+16	0.240775	0.218294	-0.141416	0.804201	no
1700001L19Rik	WT Zt+16	Snord116del Zt+16	4.73895	6.66711	0.492494	0.0656171	no
1700001O22Rik	WT Zt+16	Snord116del Zt+16	3.2566	5.49038	0.75354	0.130974	no
1700001P01Rik	WT Zt+16	Snord116del Zt+16	0.0241444	0.330968	3.77693	0.237332	no
1700003C15Rik	WT Zt+16	Snord116del Zt+16	0.570933	1.02213	0.84019	0.200987	no
1700003D09Rik	WT Zt+16	Snord116del Zt+16	0.265395	0.160754	-0.723288	0.840379	no
1700003E16Rik	WT Zt+16	Snord116del Zt+16	4.87548	9.19168	0.914782	0.000660345	yes
1700003F12Rik	WT Zt+16	Snord116del Zt+16	0.214889	0.598036	1.47664	0.777628	no
1700003F17Rik	WT Zt+16	Snord116del Zt+16	0.0981888	0	-1.79769e+308	1	no
1700003G13Rik	WT Zt+16	Snord116del Zt+16	0.119092	0.0411784	-1.53211	1	no
1700003G18Rik	WT Zt+16	Snord116del Zt+16	0.0731186	0.100147	0.453806	1	no
1700003H04Rik	WT Zt+16	Snord116del Zt+16	0.0424801	0.0373033	-0.187481	1	no
1700003L19Rik	WT Zt+16	Snord116del Zt+16	0.120145	0.0454948	-1.401	1	no
1700003M02Rik	WT Zt+16	Snord116del Zt+16	0.0371295	0.0652545	0.813512	1	no
1700003M07Rik	WT Zt+16	Snord116del Zt+16	1.40956	1.77416	0.331895	0.305351	no
1700003P14Rik	WT Zt+16	Snord116del Zt+16	0.0852644	0.0391594	-1.12259	1	no
1700006A11Rik	WT Zt+16	Snord116del Zt+16	0.00826674	0	-1.79769e+308	1	no
1700006E09Rik	WT Zt+16	Snord116del Zt+16	0.0205755	0	-1.79769e+308	1	no
1700006F04Rik	WT Zt+16	Snord116del Zt+16	0	0	0	1	no
1700006H21Rik	WT Zt+16	Snord116del Zt+16	0.0899079	0	-1.79769e+308	1	no
1700007B14Rik	WT Zt+16	Snord116del Zt+16	0.055884	0.042258	-0.40321	1	no
1700007F19Rik	WT Zt+16	Snord116del Zt+16	0.0658623	0.0328971	-1.00149	1	no
1700007G11Rik	WT Zt+16	Snord116del Zt+16	0.466305	0.557284	0.257141	0.821613	no
1700007I08Rik	WT Zt+16	Snord116del Zt+16	0.221471	0.311989	0.494379	0.891215	no
1700007J10Rik	WT Zt+16	Snord116del Zt+16	0.0609017	0.0828285	0.443645	1	no
1700007K09Rik	WT Zt+16	Snord116del Zt+16	0.0745524	0.204606	1.45653	1	no
1700007K13Rik	WT Zt+16	Snord116del Zt+16	5.08425	6.61402	0.379492	0.309636	no
1700007L15Rik	WT Zt+16	Snord116del Zt+16	0.985674	1.73381	0.814764	0.244262	no
1700007P06Rik	WT Zt+16	Snord116del Zt+16	0.173775	0.31006	0.835324	0.610267	no
1700008A04Rik	WT Zt+16	Snord116del Zt+16	0.0482314	0	-1.79769e+308	1	no
1700008F21Rik	WT Zt+16	Snord116del Zt+16	0.046823	0.0446158	-0.0696635	1	no
1700008I05Rik	WT Zt+16	Snord116del Zt+16	0.0106072	0	-1.79769e+308	1	no
1700008J07Rik	WT Zt+16	Snord116del Zt+16	0.813441	0.953924	0.229837	0.590899	no
1700008K24Rik	WT Zt+16	Snord116del Zt+16	0.180908	0.146944	-0.299988	1	no
1700008O03Rik	WT Zt+16	Snord116del Zt+16	1.4995	3.49446	1.22058	0.0213403	yes
1700008P02Rik	WT Zt+16	Snord116del Zt+16	0.00925191	0.032506	1.81288	1	no
1700008P20Rik	WT Zt+16	Snord116del Zt+16	0.214739	0.323246	0.590047	0.732441	no
1700009C05Rik	WT Zt+16	Snord116del Zt+16	0.0238255	0.0161162	-0.563994	1	no
1700009J07Rik	WT Zt+16	Snord116del Zt+16	0.211303	0.164822	-0.358404	0.833345	no
1700009N14Rik	WT Zt+16	Snord116del Zt+16	0.108413	0.0320593	-1.75773	1	no
1700009P17Rik	WT Zt+16	Snord116del Zt+16	0.0930651	0.182221	0.969375	1	no
1700010B08Rik	WT Zt+16	Snord116del Zt+16	0.109612	0.0855064	-0.358299	1	no
1700010D01Rik	WT Zt+16	Snord116del Zt+16	0	0.0386267	1.79769e+308	1	no
1700010I02Rik	WT Zt+16	Snord116del Zt+16	0.0495883	0	-1.79769e+308	1	no
1700010I14Rik	WT Zt+16	Snord116del Zt+16	0.500038	0.508068	0.0229817	0.978299	no
1700010J16Rik	WT Zt+16	Snord116del Zt+16	0	0.0414387	1.79769e+308	1	no
1700010K23Rik	WT Zt+16	Snord116del Zt+16	0.057168	0	-1.79769e+308	1	no
1700010M22Rik	WT Zt+16	Snord116del Zt+16	0.2408	0.23591	-0.0295974	0.988227	no
1700011A15Rik	WT Zt+16	Snord116del Zt+16	0.0636689	0.288882	2.18182	0.275854	no
1700011B04Rik	WT Zt+16	Snord116del Zt+16	0.030345	0.0697037	1.19978	1	no
1700011E24Rik	WT Zt+16	Snord116del Zt+16	0.0795227	0.0500354	-0.668416	1	no
1700011F03Rik	WT Zt+16	Snord116del Zt+16	0.19729	0.11425	-0.78812	0.694087	no
1700011F14Rik	WT Zt+16	Snord116del Zt+16	0.0228334	0.0660671	1.53279	1	no
1700011H14Rik	WT Zt+16	Snord116del Zt+16	0.0354916	0.077349	1.1239	1	no
1700011I03Rik	WT Zt+16	Snord116del Zt+16	0.172751	0.040548	-2.09099	1	no
1700011J10Rik	WT Zt+16	Snord116del Zt+16	2.65702	4.61689	0.797113	0.0062905	yes
1700011L22Rik	WT Zt+16	Snord116del Zt+16	0.106798	0.0354671	-1.59033	1	no
1700011M02Rik	WT Zt+16	Snord116del Zt+16	0	0.19653	1.79769e+308	1	no
1700012A03Rik	WT Zt+16	Snord116del Zt+16	0.082685	0.0476524	-0.795077	1	no
1700012A16Rik	WT Zt+16	Snord116del Zt+16	0.25685	0.257345	0.00277563	0.998105	no
1700012B07Rik	WT Zt+16	Snord116del Zt+16	0.0557558	0.0772299	0.470038	1	no
1700012B09Rik	WT Zt+16	Snord116del Zt+16	0.456711	0.264541	-0.787788	0.586573	no
1700012B15Rik	WT Zt+16	Snord116del Zt+16	2.51862	3.27954	0.380864	0.811812	no
1700012D01Rik	WT Zt+16	Snord116del Zt+16	1.53518	3.10419	1.01581	0.0781383	no
1700012D14Rik	WT Zt+16	Snord116del Zt+16	0.453336	0.68659	0.598868	0.642247	no
1700012I11Rik	WT Zt+16	Snord116del Zt+16	0.0293233	0.0246986	-0.247616	1	no
1700012L04Rik	WT Zt+16	Snord116del Zt+16	0.132738	0.459411	1.79121	0.546102	no
1700012P22Rik	WT Zt+16	Snord116del Zt+16	0.0391342	0.069563	0.829889	1	no
1700013D24Rik	WT Zt+16	Snord116del Zt+16	0.0142775	0.0851146	2.57566	1	no
1700013F07Rik	WT Zt+16	Snord116del Zt+16	0.255436	0.361002	0.499044	0.740931	no
1700013G23Rik	WT Zt+16	Snord116del Zt+16	3.40798	5.04212	0.565112	0.300168	no
1700013G24Rik	WT Zt+16	Snord116del Zt+16	0.115092	0.348222	1.59723	0.231698	no
1700013H16Rik	WT Zt+16	Snord116del Zt+16	0	0.0303256	1.79769e+308	1	no
1700013N18Rik	WT Zt+16	Snord116del Zt+16	0.205486	0.127325	-0.69053	0.779013	no
1700014N06Rik	WT Zt+16	Snord116del Zt+16	0.173945	0.103528	-0.748601	1	no
1700015E13Rik	WT Zt+16	Snord116del Zt+16	0.112704	0.211846	0.91048	1	no
1700015F17Rik	WT Zt+16	Snord116del Zt+16	0.0715301	0.0810263	0.17984	1	no
1700015G11Rik	WT Zt+16	Snord116del Zt+16	0	0	0	1	no
1700016C15Rik	WT Zt+16	Snord116del Zt+16	0.0352964	0	-1.79769e+308	1	no
1700016D06Rik	WT Zt+16	Snord116del Zt+16	0.0289046	0.0973612	1.75205	1	no
1700016G22Rik	WT Zt+16	Snord116del Zt+16	0.201981	0.247472	0.293043	0.887433	no
1700016H13Rik	WT Zt+16	Snord116del Zt+16	0.103001	0.04236	-1.28188	1	no
1700016K19Rik	WT Zt+16	Snord116del Zt+16	2.34352	3.44181	0.554491	0.261034	no
1700016L04Rik	WT Zt+16	Snord116del Zt+16	0.0589369	0.0543464	-0.116985	1	no
1700016L21Rik	WT Zt+16	Snord116del Zt+16	0.141651	0	-1.79769e+308	1	no
1700016M24Rik	WT Zt+16	Snord116del Zt+16	0.0377888	0.0335253	-0.172706	1	no
1700016P04Rik	WT Zt+16	Snord116del Zt+16	0.10738	0.0514197	-1.06234	1	no
1700017B05Rik	WT Zt+16	Snord116del Zt+16	0.76805	1.08415	0.49729	0.159165	no
1700017D01Rik	WT Zt+16	Snord116del Zt+16	0.0289895	0.023898	-0.27864	1	no
1700017G19Rik	WT Zt+16	Snord116del Zt+16	0.0869569	0.0987734	0.183822	1	no
1700017J07Rik	WT Zt+16	Snord116del Zt+16	0.129524	0.0938776	-0.464364	1	no
1700017N19Rik	WT Zt+16	Snord116del Zt+16	0.0240558	0.0356873	0.569022	1	no
1700018A04Rik	WT Zt+16	Snord116del Zt+16	0	0.120959	1.79769e+308	1	no
1700018A14Rik	WT Zt+16	Snord116del Zt+16	0.136358	0.127871	-0.0927108	1	no
1700018B08Rik	WT Zt+16	Snord116del Zt+16	0.0981011	0.0487396	-1.00917	1	no
1700018B24Rik	WT Zt+16	Snord116del Zt+16	0.0487305	0.0503413	0.0469159	1	no
1700018C11Rik	WT Zt+16	Snord116del Zt+16	0.0504854	0.0927939	0.878163	1	no
1700018F24Rik	WT Zt+16	Snord116del Zt+16	0.113915	0.101708	-0.163516	1	no
1700018G05Rik	WT Zt+16	Snord116del Zt+16	0	0	0	1	no
1700018L02Rik	WT Zt+16	Snord116del Zt+16	0.945153	1.58372	0.744698	0.693922	no
1700018L24Rik	WT Zt+16	Snord116del Zt+16	0.0102735	0.0361265	1.81413	1	no
1700019A02Rik	WT Zt+16	Snord116del Zt+16	0	0	0	1	no
1700019B03Rik	WT Zt+16	Snord116del Zt+16	0.1134	0.0249019	-2.1871	1	no
1700019B21Rik	WT Zt+16	Snord116del Zt+16	0.049783	0.0591939	0.249795	1	no
1700019D03Rik	WT Zt+16	Snord116del Zt+16	0.641471	0.896945	0.483636	0.601105	no
1700019E08Rik	WT Zt+16	Snord116del Zt+16	0.0618126	0.0458065	-0.432349	1	no
1700019E19Rik	WT Zt+16	Snord116del Zt+16	7.77388	11.7225	0.592571	0.0777288	no
1700019G17Rik	WT Zt+16	Snord116del Zt+16	0.9453	1.32738	0.48974	0.49022	no
1700019G24Rik	WT Zt+16	Snord116del Zt+16	0.482138	0.318914	-0.596281	0.961243	no
1700019L03Rik	WT Zt+16	Snord116del Zt+16	0.32695	0.32309	-0.0171335	0.989622	no
1700019M22Rik	WT Zt+16	Snord116del Zt+16	0.011098	0.103167	3.21661	1	no
1700019N12Rik	WT Zt+16	Snord116del Zt+16	7.36212	12.3324	0.744264	0.014385	yes
1700019N19Rik	WT Zt+16	Snord116del Zt+16	0.05678	0.156379	1.46159	1	no
1700019O17Rik	WT Zt+16	Snord116del Zt+16	0.334528	0.0543667	-2.62133	0.0471143	yes
1700020A23Rik	WT Zt+16	Snord116del Zt+16	0.129509	0.282678	1.1261	0.566059	no
1700020C07Rik	WT Zt+16	Snord116del Zt+16	0.267819	0.261066	-0.0368451	0.987098	no
1700020D05Rik	WT Zt+16	Snord116del Zt+16	0.316647	0.232773	-0.443953	0.952657	no
1700020G17Rik	WT Zt+16	Snord116del Zt+16	0.128039	0.0907283	-0.496961	1	no
1700020I14Rik	WT Zt+16	Snord116del Zt+16	2.46938	3.62833	0.555156	0.101991	no
1700020L24Rik	WT Zt+16	Snord116del Zt+16	0.668599	0.656679	-0.0259526	0.983832	no
1700020M21Rik	WT Zt+16	Snord116del Zt+16	0.0338418	0.0742824	1.13421	1	no
1700020N01Rik	WT Zt+16	Snord116del Zt+16	0.0897819	0.0481285	-0.899533	1	no
1700020N15Rik	WT Zt+16	Snord116del Zt+16	0.0585204	0.0301649	-0.956066	1	no
1700020N18Rik	WT Zt+16	Snord116del Zt+16	0.0590858	0.0603299	0.0300616	1	no
1700020O03Rik	WT Zt+16	Snord116del Zt+16	0.725076	0.986693	0.44447	0.213807	no
1700021C14Rik	WT Zt+16	Snord116del Zt+16	2.89521	3.78701	0.387391	0.539565	no
1700021F05Rik	WT Zt+16	Snord116del Zt+16	4.28376	5.40182	0.334567	0.35016	no
1700021F07Rik	WT Zt+16	Snord116del Zt+16	0.174992	0.393127	1.16771	0.516122	no
1700021K19Rik	WT Zt+16	Snord116del Zt+16	3.78204	5.32294	0.493059	0.0648776	no
1700021N21Rik	WT Zt+16	Snord116del Zt+16	0.338762	0.684384	1.01453	0.266272	no
1700022A21Rik	WT Zt+16	Snord116del Zt+16	0.111944	0.223219	0.995679	1	no
1700022A22Rik	WT Zt+16	Snord116del Zt+16	0.0487686	0.015842	-1.62219	1	no
1700022E09Rik	WT Zt+16	Snord116del Zt+16	0.0295013	0.113001	1.93749	1	no
1700022H16Rik	WT Zt+16	Snord116del Zt+16	0	0	0	1	no
1700022I11Rik	WT Zt+16	Snord116del Zt+16	0.164737	0.182228	0.145585	1	no
1700022P22Rik	WT Zt+16	Snord116del Zt+16	0.20861	0.56196	1.42966	0.539123	no
1700023A16Rik	WT Zt+16	Snord116del Zt+16	0.0756211	0.0529952	-0.512926	1	no
1700023C21Rik	WT Zt+16	Snord116del Zt+16	0.0534121	0	-1.79769e+308	1	no
1700023E05Rik	WT Zt+16	Snord116del Zt+16	0.0494986	0.116654	1.23678	1	no
1700023F02Rik	WT Zt+16	Snord116del Zt+16	0.101349	0	-1.79769e+308	1	no
1700023F06Rik	WT Zt+16	Snord116del Zt+16	0.114828	0.202734	0.820116	1	no
1700023L04Rik	WT Zt+16	Snord116del Zt+16	0.217773	0.242066	0.152577	0.951154	no
1700024B18Rik	WT Zt+16	Snord116del Zt+16	0.0455225	0.140842	1.62942	1	no
1700024F13Rik	WT Zt+16	Snord116del Zt+16	0.401687	0.652116	0.699058	0.520631	no
1700024G13Rik	WT Zt+16	Snord116del Zt+16	0.108987	0	-1.79769e+308	1	no
1700024P03Rik	WT Zt+16	Snord116del Zt+16	0.0599592	0.0639845	0.0937413	1	no
1700024P04Rik	WT Zt+16	Snord116del Zt+16	0.218606	0.555023	1.34421	0.422761	no
1700024P16Rik	WT Zt+16	Snord116del Zt+16	0.0780756	0.118676	0.604088	1	no
1700025B11Rik	WT Zt+16	Snord116del Zt+16	0.167776	0.121841	-0.461535	1	no
1700025C18Rik	WT Zt+16	Snord116del Zt+16	0.0672349	0.0978834	0.541854	1	no
1700025E21Rik	WT Zt+16	Snord116del Zt+16	0.091601	0.17638	0.94525	1	no
1700025F22Rik	WT Zt+16	Snord116del Zt+16	0	0	0	1	no
1700025F24Rik	WT Zt+16	Snord116del Zt+16	0.0975764	0.0448382	-1.1218	1	no
1700025G04Rik	WT Zt+16	Snord116del Zt+16	0.878379	1.17986	0.425706	0.114305	no
1700025K23Rik	WT Zt+16	Snord116del Zt+16	4.2663	6.22755	0.545678	0.158812	no
1700025K24Rik	WT Zt+16	Snord116del Zt+16	0.0748397	0.0439687	-0.767326	1	no
1700025M24Rik	WT Zt+16	Snord116del Zt+16	0.0680005	0.178402	1.39152	1	no
1700025N23Rik	WT Zt+16	Snord116del Zt+16	0.109949	0.153857	0.484755	1	no
1700026D08Rik	WT Zt+16	Snord116del Zt+16	0.116444	0.146347	0.329757	1	no
1700026D11Rik	WT Zt+16	Snord116del Zt+16	0	0.0481178	1.79769e+308	1	no
1700026F02Rik	WT Zt+16	Snord116del Zt+16	0.0350482	0.0986101	1.49239	1	no
1700026J04Rik	WT Zt+16	Snord116del Zt+16	0.110723	0.16262	0.554545	1	no
1700026L06Rik	WT Zt+16	Snord116del Zt+16	0.215369	0.210048	-0.0360889	0.987089	no
1700027A15Rik	WT Zt+16	Snord116del Zt+16	0.046956	0	-1.79769e+308	1	no
1700027A23Rik	WT Zt+16	Snord116del Zt+16	0.165254	0.274062	0.729818	0.577724	no
1700027D21Rik	WT Zt+16	Snord116del Zt+16	0.145895	0.113148	-0.366721	1	no
1700027F09Rik	WT Zt+16	Snord116del Zt+16	0.0900784	0.118743	0.398584	1	no
1700027H10Rik	WT Zt+16	Snord116del Zt+16	0	0.108906	1.79769e+308	1	no
1700027I24Rik	WT Zt+16	Snord116del Zt+16	0.020658	0	-1.79769e+308	1	no
1700027J07Rik	WT Zt+16	Snord116del Zt+16	0.07436	0.0364385	-1.02906	1	no
1700028B04Rik	WT Zt+16	Snord116del Zt+16	0.507721	0.118581	-2.09816	0.301666	no
1700028D13Rik	WT Zt+16	Snord116del Zt+16	0.0252302	0.161993	2.68271	1	no
1700028E10Rik	WT Zt+16	Snord116del Zt+16	0.11448	0.141511	0.305814	1	no
1700028I16Rik	WT Zt+16	Snord116del Zt+16	0.161703	0.289681	0.841116	0.547169	no
1700028J19Rik	WT Zt+16	Snord116del Zt+16	0.2755	0.490356	0.831777	0.401727	no
1700028K03Rik	WT Zt+16	Snord116del Zt+16	0.114969	0.0866022	-0.408766	1	no
1700028M03Rik	WT Zt+16	Snord116del Zt+16	0.0261647	0	-1.79769e+308	1	no
1700028P14Rik	WT Zt+16	Snord116del Zt+16	0.576721	1.08354	0.909809	0.22569	no
1700028P15Rik	WT Zt+16	Snord116del Zt+16	0.0580167	0.0474532	-0.289965	1	no
1700029B22Rik	WT Zt+16	Snord116del Zt+16	0.126101	0.104618	-0.269449	1	no
1700029F09Rik	WT Zt+16	Snord116del Zt+16	1.16165	1.68979	0.54067	0.145518	no
1700029F12Rik	WT Zt+16	Snord116del Zt+16	0.137957	0.0827079	-0.738126	1	no
1700029G01Rik	WT Zt+16	Snord116del Zt+16	0.281153	0.453308	0.689136	0.370267	no
1700029H14Rik	WT Zt+16	Snord116del Zt+16	0.0340318	0.0256895	-0.405707	1	no
1700029I01Rik	WT Zt+16	Snord116del Zt+16	0.652141	0.805398	0.304517	0.325175	no
1700029I15Rik	WT Zt+16	Snord116del Zt+16	3.49207	5.83208	0.739926	0.304192	no
1700029J03Rik	WT Zt+16	Snord116del Zt+16	0.0550844	0.0823436	0.580013	1	no
1700029J07Rik	WT Zt+16	Snord116del Zt+16	0.18006	0.267793	0.57264	0.377346	no
1700029J11Rik	WT Zt+16	Snord116del Zt+16	0.219093	0.163856	-0.419113	0.843029	no
1700029M20Rik	WT Zt+16	Snord116del Zt+16	0.182784	0.201867	0.143272	1	no
1700029N11Rik	WT Zt+16	Snord116del Zt+16	0.0206517	0.0285784	0.468666	1	no
1700029P11Rik	WT Zt+16	Snord116del Zt+16	0.176099	0.168186	-0.0663266	1	no
1700030A11Rik	WT Zt+16	Snord116del Zt+16	0.135683	0.206967	0.609163	1	no
1700030C10Rik	WT Zt+16	Snord116del Zt+16	0.589779	0.457678	-0.365841	0.590589	no
1700030F04Rik	WT Zt+16	Snord116del Zt+16	0.0486956	0.00108712	-5.48521	1	no
1700030F18Rik	WT Zt+16	Snord116del Zt+16	0.020398	0.0357027	0.807605	1	no
1700030J22Rik	WT Zt+16	Snord116del Zt+16	0.893426	1.3749	0.621911	0.0787872	no
1700030K09Rik	WT Zt+16	Snord116del Zt+16	2.4188	3.67101	0.601886	0.623593	no
1700030L20Rik	WT Zt+16	Snord116del Zt+16	2.32007	2.02856	-0.193715	0.699184	no
1700030M09Rik	WT Zt+16	Snord116del Zt+16	0.169512	0.0271374	-2.64304	1	no
1700030N03Rik	WT Zt+16	Snord116del Zt+16	0.0238183	0.0536445	1.17136	1	no
1700030O20Rik	WT Zt+16	Snord116del Zt+16	0.0547223	0.150519	1.45975	1	no
1700031A10Rik	WT Zt+16	Snord116del Zt+16	0.0841933	0.206371	1.29346	1	no
1700031F05Rik	WT Zt+16	Snord116del Zt+16	0.0597385	0.0458711	-0.381074	1	no
1700031M16Rik	WT Zt+16	Snord116del Zt+16	0.0198394	0	-1.79769e+308	1	no
1700031P21Rik	WT Zt+16	Snord116del Zt+16	0	0.131932	1.79769e+308	1	no
1700034E13Rik	WT Zt+16	Snord116del Zt+16	0	0.0377607	1.79769e+308	1	no
1700034F02Rik	WT Zt+16	Snord116del Zt+16	0.017542	0.0238808	0.445036	1	no
1700034G24Rik	WT Zt+16	Snord116del Zt+16	1.43025	2.55204	0.835383	0.122342	no
1700034H14Rik	WT Zt+16	Snord116del Zt+16	1.98867	2.59008	0.381192	0.361082	no
1700034H15Rik	WT Zt+16	Snord116del Zt+16	0.202057	0.257668	0.350752	0.666031	no
1700034I23Rik	WT Zt+16	Snord116del Zt+16	0.106341	0.212216	0.996832	1	no
1700034J05Rik	WT Zt+16	Snord116del Zt+16	0.079983	0.0396828	-1.01118	1	no
1700034K08Rik	WT Zt+16	Snord116del Zt+16	0.0245471	0.125565	2.35481	1	no
1700034O15Rik	WT Zt+16	Snord116del Zt+16	0.0512675	0.0735982	0.521626	1	no
1700034P13Rik	WT Zt+16	Snord116del Zt+16	1.04257	1.42073	0.44649	0.630286	no
1700036G14Rik	WT Zt+16	Snord116del Zt+16	0	0.0575076	1.79769e+308	1	no
1700037C18Rik	WT Zt+16	Snord116del Zt+16	2.38818	3.40218	0.510552	0.256333	no
1700037H04Rik	WT Zt+16	Snord116del Zt+16	26.979	59.6646	1.14504	7.91627e-06	yes
1700039E15Rik	WT Zt+16	Snord116del Zt+16	0.0848237	0.0867794	0.0328851	1	no
1700039E22Rik	WT Zt+16	Snord116del Zt+16	0.094765	0.159733	0.75324	1	no
1700040I03Rik	WT Zt+16	Snord116del Zt+16	29.2597	47.796	0.707974	0.0555296	no
1700040L02Rik	WT Zt+16	Snord116del Zt+16	0.448031	0.682077	0.606338	0.405372	no
1700040N02Rik	WT Zt+16	Snord116del Zt+16	0.0423887	0.094895	1.16265	1	no
1700041C23Rik	WT Zt+16	Snord116del Zt+16	0	0	0	1	no
1700041M19Rik	WT Zt+16	Snord116del Zt+16	0.0425831	0.0441762	0.052988	1	no
1700042B14Rik	WT Zt+16	Snord116del Zt+16	0.0135801	0.0403702	1.5718	1	no
1700042G07Rik	WT Zt+16	Snord116del Zt+16	0	0.0544721	1.79769e+308	1	no
1700042G15Rik	WT Zt+16	Snord116del Zt+16	0.127441	0.0946908	-0.428536	1	no
1700042O10Rik	WT Zt+16	Snord116del Zt+16	0.0940817	0.159362	0.760319	1	no
1700044C05Rik	WT Zt+16	Snord116del Zt+16	0.0090106	0.0771223	3.09745	1	no
1700044K03Rik	WT Zt+16	Snord116del Zt+16	0.113723	0	-1.79769e+308	1	no
1700045H11Rik	WT Zt+16	Snord116del Zt+16	0	0	0	1	no
1700045I19Rik	WT Zt+16	Snord116del Zt+16	0.341691	0.35843	0.069	0.958939	no
1700046C09Rik	WT Zt+16	Snord116del Zt+16	0.0140824	0.194869	3.79054	1	no
1700047G03Rik	WT Zt+16	Snord116del Zt+16	0.114632	0.115804	0.0146795	1	no
1700047L14Rik	WT Zt+16	Snord116del Zt+16	0.0142276	0.0665454	2.22565	1	no
1700047M11Rik	WT Zt+16	Snord116del Zt+16	5.32437	9.5489	0.842725	0.0180999	yes
1700048M11Rik	WT Zt+16	Snord116del Zt+16	0.0578872	0.359993	2.63665	0.51369	no
1700048O20Rik	WT Zt+16	Snord116del Zt+16	2.30602	1.752	-0.396399	0.227931	no
1700049E15Rik	WT Zt+16	Snord116del Zt+16	0.0558913	0.0193301	-1.53177	1	no
1700049E22Rik	WT Zt+16	Snord116del Zt+16	0.0994003	0.0912207	-0.123889	1	no
1700049G17Rik	WT Zt+16	Snord116del Zt+16	0.151973	0.194854	0.35858	1	no
1700049L16Rik	WT Zt+16	Snord116del Zt+16	0.076998	0.231903	1.59063	1	no
1700051A21Rik	WT Zt+16	Snord116del Zt+16	0.194662	0.171629	-0.181675	0.89763	no
1700052I22Rik	WT Zt+16	Snord116del Zt+16	0.153317	0.104969	-0.546557	1	no
1700052K11Rik	WT Zt+16	Snord116del Zt+16	0.544997	0.641169	0.234456	0.662198	no
1700052N19Rik	WT Zt+16	Snord116del Zt+16	2.82677	4.33544	0.617022	0.0223391	yes
1700054A03Rik	WT Zt+16	Snord116del Zt+16	0.046064	0.022779	-1.01593	1	no
1700054K19Rik	WT Zt+16	Snord116del Zt+16	0.301251	0.14966	-1.00928	0.6999	no
1700054M17Rik	WT Zt+16	Snord116del Zt+16	0.151777	0.138502	-0.132053	1	no
1700054N08Rik	WT Zt+16	Snord116del Zt+16	5.98659	7.84283	0.389639	0.160348	no
1700054O13Rik	WT Zt+16	Snord116del Zt+16	0.0308707	0.0884282	1.51827	1	no
1700055C04Rik	WT Zt+16	Snord116del Zt+16	0.0644188	0	-1.79769e+308	1	no
1700055N04Rik	WT Zt+16	Snord116del Zt+16	0.111046	0.092276	-0.267131	1	no
1700056E22Rik	WT Zt+16	Snord116del Zt+16	0.471972	1.79957	1.93088	0.0232583	yes
1700057G04Rik	WT Zt+16	Snord116del Zt+16	0.0569824	0.0729594	0.356576	1	no
1700057H15Rik	WT Zt+16	Snord116del Zt+16	0.200009	0.136025	-0.556196	0.744019	no
1700057K13Rik	WT Zt+16	Snord116del Zt+16	0.00649846	0.0445796	2.77821	1	no
1700058G18Rik	WT Zt+16	Snord116del Zt+16	0.952486	2.32319	1.28634	0.532922	no
1700060C16Rik	WT Zt+16	Snord116del Zt+16	0.0177639	0.0928535	2.38601	1	no
1700060C20Rik	WT Zt+16	Snord116del Zt+16	0.0262346	0.131054	2.32062	1	no
1700061F12Rik	WT Zt+16	Snord116del Zt+16	0.0201061	0	-1.79769e+308	1	no
1700061G19Rik	WT Zt+16	Snord116del Zt+16	0.0465387	0.0829436	0.833699	1	no
1700061I17Rik	WT Zt+16	Snord116del Zt+16	0.0543539	0.0287559	-0.918526	1	no
1700061J05Rik	WT Zt+16	Snord116del Zt+16	0.113488	0.0790938	-0.520905	1	no
1700063A18Rik	WT Zt+16	Snord116del Zt+16	0.0842488	0	-1.79769e+308	1	no
1700063D05Rik	WT Zt+16	Snord116del Zt+16	0.228015	0.657669	1.52823	0.168823	no
1700063O14Rik	WT Zt+16	Snord116del Zt+16	0.108556	0.0865158	-0.327406	1	no
1700064J06Rik	WT Zt+16	Snord116del Zt+16	0	0	0	1	no
1700064M15Rik	WT Zt+16	Snord116del Zt+16	0.252439	0.260144	0.0433728	0.984976	no
1700065D16Rik	WT Zt+16	Snord116del Zt+16	0.15381	0.152659	-0.0108365	1	no
1700065I16Rik	WT Zt+16	Snord116del Zt+16	0.316708	0.295055	-0.102173	0.955521	no
1700065I17Rik	WT Zt+16	Snord116del Zt+16	0.0954761	0.0573154	-0.736216	1	no
1700065J11Rik	WT Zt+16	Snord116del Zt+16	0.254742	0.216226	-0.236499	0.936475	no
1700065J18Rik	WT Zt+16	Snord116del Zt+16	0.141852	0.183499	0.371383	1	no
1700065O20Rik	WT Zt+16	Snord116del Zt+16	0	0.0828533	1.79769e+308	1	no
1700066B17Rik	WT Zt+16	Snord116del Zt+16	0.0308691	0.0315467	0.0313292	1	no
1700066B19Rik	WT Zt+16	Snord116del Zt+16	0.244623	0.210591	-0.216117	0.822481	no
1700066J24Rik	WT Zt+16	Snord116del Zt+16	0.568992	0.129625	-2.13406	0.451853	no
1700066M21Rik	WT Zt+16	Snord116del Zt+16	1.97167	2.4489	0.312719	0.260587	no
1700066N21Rik	WT Zt+16	Snord116del Zt+16	0.00759011	0.0623094	3.03726	1	no
1700066O22Rik	WT Zt+16	Snord116del Zt+16	0.0777335	0.0675289	-0.203031	1	no
1700067G17Rik	WT Zt+16	Snord116del Zt+16	0.022764	0.0673693	1.56534	1	no
1700067K01Rik	WT Zt+16	Snord116del Zt+16	0.161548	0.0351525	-2.20026	1	no
1700067P10Rik	WT Zt+16	Snord116del Zt+16	0.249955	0.153054	-0.70763	0.700575	no
1700069L16Rik	WT Zt+16	Snord116del Zt+16	0.110226	0.142667	0.372186	1	no
1700069P05Rik	WT Zt+16	Snord116del Zt+16	0.0662409	0.0872798	0.397926	1	no
1700071K01Rik	WT Zt+16	Snord116del Zt+16	0.280448	0.272606	-0.0409153	0.994761	no
1700071M16Rik	WT Zt+16	Snord116del Zt+16	0.120236	0.0426049	-1.49678	1	no
1700072B07Rik	WT Zt+16	Snord116del Zt+16	0.0402557	0.0427254	0.0859033	1	no
1700072E05Rik	WT Zt+16	Snord116del Zt+16	0.0184196	0	-1.79769e+308	1	no
1700072O05Rik	WT Zt+16	Snord116del Zt+16	0.0218871	0.0287567	0.393816	1	no
1700073E17Rik	WT Zt+16	Snord116del Zt+16	0.13445	0.100025	-0.426711	1	no
1700074H08Rik	WT Zt+16	Snord116del Zt+16	0	0	0	1	no
1700074P13Rik	WT Zt+16	Snord116del Zt+16	0.017856	0.0349223	0.967745	1	no
1700080E11Rik	WT Zt+16	Snord116del Zt+16	0.135125	0.269	0.993318	0.558814	no
1700080N15Rik	WT Zt+16	Snord116del Zt+16	0.0480087	0.0868926	0.855938	1	no
1700080O16Rik	WT Zt+16	Snord116del Zt+16	0.0383819	0.0372368	-0.0436972	1	no
1700081H04Rik	WT Zt+16	Snord116del Zt+16	0.0828525	0.0812014	-0.0290407	1	no
1700081H22Rik	WT Zt+16	Snord116del Zt+16	0.0353009	0	-1.79769e+308	1	no
1700081L11Rik	WT Zt+16	Snord116del Zt+16	1.83221	2.3498	0.35895	0.186706	no
1700084C01Rik	WT Zt+16	Snord116del Zt+16	0.56106	0.598809	0.0939418	0.911903	no
1700084E18Rik	WT Zt+16	Snord116del Zt+16	0.586634	2.571	2.1318	0.0427497	yes
1700084F23Rik	WT Zt+16	Snord116del Zt+16	0.050186	0.110482	1.13845	1	no
1700084J12Rik	WT Zt+16	Snord116del Zt+16	0.216561	0.0587206	-1.88284	0.694881	no
1700085B03Rik	WT Zt+16	Snord116del Zt+16	0.130839	0.159696	0.287531	1	no
1700085C21Rik	WT Zt+16	Snord116del Zt+16	0.108253	0	-1.79769e+308	1	no
1700086L19Rik	WT Zt+16	Snord116del Zt+16	2.40541	3.08832	0.360536	0.537768	no
1700086O06Rik	WT Zt+16	Snord116del Zt+16	2.68166	4.25834	0.667166	0.212992	no
1700088E04Rik	WT Zt+16	Snord116del Zt+16	1.61476	1.98373	0.296898	0.685272	no
1700090G07Rik	WT Zt+16	Snord116del Zt+16	0.0851058	0.175834	1.04688	1	no
1700091E21Rik	WT Zt+16	Snord116del Zt+16	0.0382002	0.0224258	-0.768419	1	no
1700092C02Rik	WT Zt+16	Snord116del Zt+16	0	0	0	1	no
1700092C10Rik	WT Zt+16	Snord116del Zt+16	0.0344149	0	-1.79769e+308	1	no
1700092E19Rik	WT Zt+16	Snord116del Zt+16	0.0587003	0.0789172	0.426972	1	no
1700092K14Rik	WT Zt+16	Snord116del Zt+16	0.81141	0.820505	0.0160814	0.993348	no
1700092M07Rik	WT Zt+16	Snord116del Zt+16	0.283108	0.11608	-1.28623	0.717714	no
1700093K21Rik	WT Zt+16	Snord116del Zt+16	0.0709551	0.08246	0.216787	1	no
1700094D03Rik	WT Zt+16	Snord116del Zt+16	0.457125	0.580108	0.343732	0.412576	no
1700094J05Rik	WT Zt+16	Snord116del Zt+16	0.0571986	0.115016	1.00778	1	no
1700094M24Rik	WT Zt+16	Snord116del Zt+16	0.0220748	0.120848	2.45272	1	no
1700095A21Rik	WT Zt+16	Snord116del Zt+16	0.400647	0.400586	-0.000221739	0.999771	no
1700095B10Rik	WT Zt+16	Snord116del Zt+16	0.0493676	0.16226	1.71668	1	no
1700095B22Rik	WT Zt+16	Snord116del Zt+16	0.272462	0.608831	1.15999	0.802668	no
1700096J18Rik	WT Zt+16	Snord116del Zt+16	0.254312	0.0824092	-1.62572	0.616852	no
1700096K18Rik	WT Zt+16	Snord116del Zt+16	0.202916	0.342824	0.756587	0.196388	no
1700097N02Rik	WT Zt+16	Snord116del Zt+16	0.228615	0.293138	0.35866	0.855619	no
1700100L14Rik	WT Zt+16	Snord116del Zt+16	0.0425097	0.0734185	0.788352	1	no
1700101E01Rik	WT Zt+16	Snord116del Zt+16	0.192492	0.212227	0.140808	1	no
1700101I11Rik	WT Zt+16	Snord116del Zt+16	1.42065	2.69349	0.922922	0.914033	no
1700101O22Rik	WT Zt+16	Snord116del Zt+16	0	0	0	1	no
1700102H20Rik	WT Zt+16	Snord116del Zt+16	0.607484	0.884969	0.542782	0.716216	no
1700102P08Rik	WT Zt+16	Snord116del Zt+16	0.246866	0.198946	-0.311348	0.820578	no
1700104A03Rik	WT Zt+16	Snord116del Zt+16	0.161161	0	-1.79769e+308	1	no
1700105P06Rik	WT Zt+16	Snord116del Zt+16	0.273024	0.607995	1.15503	0.654444	no
1700106J16Rik	WT Zt+16	Snord116del Zt+16	0.194338	0.265175	0.448375	0.72735	no
1700106N22Rik	WT Zt+16	Snord116del Zt+16	3.38775	4.01129	0.243739	0.494498	no
1700108F19Rik	WT Zt+16	Snord116del Zt+16	0.0140138	0.0893885	2.67324	1	no
1700108J01Rik	WT Zt+16	Snord116del Zt+16	0.137278	0.0602259	-1.18864	1	no
1700108M19Rik	WT Zt+16	Snord116del Zt+16	0.0808895	0.059372	-0.446169	1	no
1700109F18Rik	WT Zt+16	Snord116del Zt+16	0.0957246	0.162206	0.760864	1	no
1700109G14Rik	WT Zt+16	Snord116del Zt+16	0.0618452	0.121543	0.974736	1	no
1700109G15Rik	WT Zt+16	Snord116del Zt+16	0	0.125828	1.79769e+308	1	no
1700109H08Rik	WT Zt+16	Snord116del Zt+16	0.00871847	0	-1.79769e+308	1	no
1700109I08Rik	WT Zt+16	Snord116del Zt+16	0	0	0	1	no
1700110C19Rik	WT Zt+16	Snord116del Zt+16	0.117805	0.116874	-0.0114431	1	no
1700110I01Rik	WT Zt+16	Snord116del Zt+16	0.653799	0.535216	-0.288726	0.620636	no
1700110K17Rik	WT Zt+16	Snord116del Zt+16	0.0615123	0.0762664	0.310173	1	no
1700110M21Rik	WT Zt+16	Snord116del Zt+16	0.208584	0.289834	0.4746	0.62418	no
1700111N16Rik	WT Zt+16	Snord116del Zt+16	0.00510425	0	-1.79769e+308	1	no
1700112E06Rik	WT Zt+16	Snord116del Zt+16	0.547188	0.759349	0.472726	0.633852	no
1700112H15Rik	WT Zt+16	Snord116del Zt+16	0	0.0179688	1.79769e+308	1	no
1700113A16Rik	WT Zt+16	Snord116del Zt+16	47.4407	71.6835	0.595514	0.0420368	yes
1700113H08Rik	WT Zt+16	Snord116del Zt+16	0.024014	0.0362081	0.592435	1	no
1700113I22Rik	WT Zt+16	Snord116del Zt+16	1.21414	1.5201	0.324232	0.747664	no
1700119H24Rik	WT Zt+16	Snord116del Zt+16	0.0722248	0.117368	0.700471	1	no
1700120C14Rik	WT Zt+16	Snord116del Zt+16	7.18975	10.9111	0.601789	0.794459	no
1700120E14Rik	WT Zt+16	Snord116del Zt+16	0.116535	0.117826	0.0158996	1	no
1700120G07Rik	WT Zt+16	Snord116del Zt+16	0.0615143	0.0406208	-0.598704	1	no
1700120K04Rik	WT Zt+16	Snord116del Zt+16	0.213945	0.0608632	-1.81359	0.561978	no
1700121L16Rik	WT Zt+16	Snord116del Zt+16	0.0198957	0	-1.79769e+308	1	no
1700121N20Rik	WT Zt+16	Snord116del Zt+16	0.107372	0.0777297	-0.466075	1	no
[truncated: 22,706 more rows]

## Sheet: S7. Primer list
Supplementary Table 7
[truncated: 40 more rows]
